# Supplementary material for: Bis(N,N-diethyl-4-methyl-4-piperazine-1-carboxamide) tetra­kis­(iso­thio­cyanato-κN)­cobalt(II), a model compound for the blue color developed in the Scott test
Source: Acta Crystallogr E Crystallogr Commun. 2023 Feb 9;79(Pt 3):163–6. doi: 10.1107/S2056989023000981 (PMC9993914; doi:10.1107/S2056989023000981)
Supplement: Supplementary file 1 [file e-79-00163-sup1.cif]

##############################################################################
#                                                                            #
# This CIF contains the data in a paper accepted for publication in          #
# Acta Crystallographica Section E. It conforms to the requirements of       #
# Notes for Authors for Acta Crystallographica Section E, and has been       #
# peer reviewed under the auspices of the IUCr Commission on Journals.       #
#                                                                            #
# Full details of the Crystallographic Information File format               #
# are given in the paper "The Crystallographic Information File (CIF):       #
# a New Standard Archive File for Crystallography" by S. R. Hall, F. H.      #
# Allen and I. D. Brown [Acta Cryst. (1991), A47, 655-685].                  #
#                                                                            #
# The current version of the core CIF dictionary is obtainable from          #
# ftp://ftp.iucr.org/pub/cif_core.dic.                                       #
#                                                                            #
# Software is freely available for graphical display of the structure(s)     #
# in this CIF. For information consult the CIF software page                 #
# http://www.iucr.org/resources/cif/software.                                #
#                                                                            #
# This file may be used for bona fide research purposes within the           #
# scientific community so long as proper attribution is given to the journal # 
# article from which it was obtained.                                        #
#                                                                            #
##############################################################################
data_I
_audit_creation_method     'SHELXL-2018/3'
_journal_date_recd_electronic     2022-12-21
_journal_date_accepted     2023-02-03
_journal_name_full     'Acta Crystallographica, Section E'
_journal_year     2023
_journal_volume     79
_journal_issue      3
_journal_page_first     0
_journal_page_last     0
_journal_paper_category     GM
_journal_paper_doi     10.1107/S2056989023000981
_journal_coeditor_code     ZL5041
_publ_contact_author_name     'Marya Lieberman'
_publ_contact_author_address
;
Department of Chemistry and Biochemistry
University of Notre Dame
Notre Dame, IN 46556
USA
;
_publ_contact_author_email     'mlieberm@nd.edu'
_publ_contact_author_fax     '+1 574 631 6652'
_publ_contact_author_phone     '+1 574 631 4665'
_publ_section_title
;
Bis(<i>N</i>,<i>N</i>-diethyl-4-methyl-4-piperazine-1-carboxamide)
tetrakis(isothiocyanato-\k<i>N</i>)cobalt(II), a model compound for the blue
color developed in the Scott test
;
_publ_section_title_footnote     .
loop_
    _publ_author_name
    _publ_author_footnote
    _publ_author_address
    'Oliver, Allen G.' .
;
Department of Chemistry and Biochemistry
University of Notre Dame
Notre Dame, IN 46556
USA
;
    'Lockwood, Tracy-Lynn E.' .
;
Department of Chemistry and Biochemistry
University of Notre Dame
Notre Dame, IN 46556
USA
;
    'Zinna, Jessica' .
;
Department of Chemistry and Biochemistry
University of Notre Dame
Notre Dame, IN 46556
USA
;
    'Lieberman, Marya' .
;
Department of Chemistry and Biochemistry
University of Notre Dame
Notre Dame, IN 46556
USA
;
_publ_section_synopsis
;
The structure of
bis(<i>N</i>,<i>N</i>-diethyl-4-methyl-4-piperazine-1-carboxamide)
tetrakis(isothiocyanto)cobalt(II) [or bis(carbamazide)
tetrakis(isothiocyanato)cobalt(II)] is reported. This complex represents an
example of the compound found in the colormetric response in Scott's test.
;
_chemical_name_systematic
;
Bis(<i>N</i>,<i>N</i>-diethyl-4-methyl-4-piperazine-1-carboxamide)
tetrakis(isothiocyanto-\k<i>N</i>)cobalt(II)
;
_chemical_name_common     ?
_chemical_formula_moiety     '2(C10 H22 N3 O +), C4 Co N4 S4 2-'
_chemical_formula_sum     'C24 H44 Co N10 O2 S4'
_chemical_formula_iupac     '(C10 H22 N3 O)2 [Co (N C S)4]'
_chemical_formula_weight     691.86
_chemical_melting_point     ?
_space_group_crystal_system     monoclinic
_space_group_name_H-M_alt     'P 21/c'
_space_group_name_Hall     '-P 2ybc'
loop_
    _space_group_symop_operation_xyz
    'x, y, z'
    '-x, y+1/2, -z+1/2'
    '-x, -y, -z'
    'x, -y-1/2, z-1/2'
_cell_length_a     17.915(2)
_cell_length_b     9.8192(13)
_cell_length_c     19.954(3)
_cell_angle_alpha     90
_cell_angle_beta     91.150(2)
_cell_angle_gamma     90
_cell_volume     3509.4(8)
_cell_formula_units_Z     4
_cell_measurement_reflns_used     9913
_cell_measurement_theta_min     2.27
_cell_measurement_theta_max     27.63
_cell_measurement_temperature     120(2)
_exptl_crystal_description     'rod'
_exptl_crystal_colour     'blue'
_exptl_crystal_size_max     0.278
_exptl_crystal_size_mid     0.067
_exptl_crystal_size_min     0.060
_exptl_crystal_density_diffrn     1.309
_exptl_crystal_density_meas     ?
_exptl_crystal_density_method     ?
_exptl_crystal_F_000     1460
_exptl_absorpt_coefficient_mu     0.764
_exptl_absorpt_correction_type     numerical
_exptl_absorpt_process_details
;
(SADABS; Krause <i>et al.</i>, 2015)
;
_exptl_absorpt_correction_T_min     0.8096
_exptl_absorpt_correction_T_max     0.9786
_diffrn_ambient_temperature     120(2)
_diffrn_source     'fine-focus sealed tube'
_diffrn_radiation_type     MoK\a
_diffrn_radiation_wavelength     0.71073
_diffrn_measurement_device_type     'Bruker APEXII'
_diffrn_measurement_method     'combination of \w and \f-scans '
_diffrn_detector_area_resol_mean     8.33
_diffrn_reflns_number     66480
_diffrn_reflns_av_R_equivalents     0.0521
_diffrn_reflns_av_unetI/netI     0.0333
_diffrn_reflns_theta_min     1.137
_diffrn_reflns_theta_max     28.437
_diffrn_reflns_theta_full     25.242
_diffrn_measured_fraction_theta_max     0.995
_diffrn_measured_fraction_theta_full     1.000
_diffrn_reflns_limit_h_min     -23
_diffrn_reflns_limit_h_max     23
_diffrn_reflns_limit_k_min     -13
_diffrn_reflns_limit_k_max     13
_diffrn_reflns_limit_l_min     -26
_diffrn_reflns_limit_l_max     26
_refine_special_details     ?
_reflns_number_total     8799
_reflns_number_gt     6514
_reflns_threshold_expression     'I > 2\s(I)'
_refine_ls_structure_factor_coef     Fsqd
_refine_ls_matrix_type     full
_refine_ls_R_factor_all     0.0643
_refine_ls_R_factor_gt     0.0386
_refine_ls_wR_factor_gt     0.0780
_refine_ls_wR_factor_ref     0.0870
_refine_ls_goodness_of_fit_ref     1.008
_refine_ls_restrained_S_all     1.008
_refine_ls_number_reflns     8799
_refine_ls_number_parameters     384
_refine_ls_number_restraints     0
_refine_ls_hydrogen_treatment     mixed
_refine_ls_weighting_scheme     calc
_refine_ls_weighting_details
              'w=1/[\s^2^(Fo^2^)+(0.0300P)^2^+2.9287P] where P=(Fo^2^+2Fc^2^)/3'
_atom_sites_solution_hydrogens     mixed
_atom_sites_solution_primary     dual
_atom_sites_solution_secondary     difmap
_refine_ls_shift/su_max     0.002
_refine_ls_shift/su_mean     0.000
_refine_diff_density_max     0.977
_refine_diff_density_min     -1.111
_refine_ls_extinction_method     none
_refine_ls_extinction_coef     .
loop_
    _atom_type_symbol
    _atom_type_description
    _atom_type_scat_dispersion_real
    _atom_type_scat_dispersion_imag
    _atom_type_scat_source
    'C' 'C' 0.0033 0.0016
                         'International Tables Vol C Tables 4.2.6.8 and 6.1.1.4'
    'H' 'H' 0.0000 0.0000
                         'International Tables Vol C Tables 4.2.6.8 and 6.1.1.4'
    'N' 'N' 0.0061 0.0033
                         'International Tables Vol C Tables 4.2.6.8 and 6.1.1.4'
    'O' 'O' 0.0106 0.0060
                         'International Tables Vol C Tables 4.2.6.8 and 6.1.1.4'
    'S' 'S' 0.1246 0.1234
                         'International Tables Vol C Tables 4.2.6.8 and 6.1.1.4'
    'Co' 'Co' 0.3494 0.9721
                         'International Tables Vol C Tables 4.2.6.8 and 6.1.1.4'
_computing_data_collection
;
APEX3 (Bruker, 2018)
;
_computing_cell_refinement
;
SAINT (Bruker, 2018)
;
_computing_data_reduction
;
SAINT (Bruker, 2018)
;
_computing_structure_solution
;
<i>SHELXT2014/5</i> (Sheldrick, 2015a)
;
_computing_structure_refinement
;
<i>SHELXL2018/3</i> (Sheldrick, 2015b)
;
_computing_molecular_graphics
;
Mercury (Macrae <i>et al.</i>,  2020)
;
_computing_publication_material
;
PublCIF (Westrip, 2010)
;
loop_
    _atom_site_type_symbol
    _atom_site_label
    _atom_site_fract_x
    _atom_site_fract_y
    _atom_site_fract_z
    _atom_site_U_iso_or_equiv
    _atom_site_adp_type
    _atom_site_calc_flag
    _atom_site_occupancy
    _atom_site_disorder_assembly
    _atom_site_disorder_group
    Co Co1 0.74254(2) 0.61672(3) 0.54618(2) 0.02168(7) Uani d 1 . .
    S S1 0.92990(4) 0.81311(8) 0.41695(4) 0.05019(18) Uani d 1 . .
    S S2 0.87654(4) 0.32929(6) 0.69618(3) 0.03974(15) Uani d 1 . .
    S S3 0.57552(3) 0.33888(7) 0.42353(3) 0.03850(14) Uani d 1 . .
    S S4 0.60666(5) 0.89379(7) 0.69206(6) 0.0898(4) Uani d 1 . .
    N N1 0.81550(10) 0.72430(18) 0.49788(8) 0.0287(4) Uani d 1 . .
    N N2 0.79572(10) 0.49630(18) 0.60861(9) 0.0296(4) Uani d 1 . .
    N N3 0.68112(10) 0.50601(18) 0.48628(8) 0.0286(4) Uani d 1 . .
    N N4 0.68106(10) 0.73551(18) 0.60020(9) 0.0313(4) Uani d 1 . .
    C C1 0.86334(12) 0.7621(2) 0.46387(10) 0.0264(4) Uani d 1 . .
    C C2 0.83000(11) 0.4275(2) 0.64557(10) 0.0247(4) Uani d 1 . .
    C C3 0.63674(12) 0.4369(2) 0.45962(9) 0.0249(4) Uani d 1 . .
    C C4 0.64989(13) 0.8006(2) 0.63879(13) 0.0373(6) Uani d 1 . .
    O O1 0.47917(7) 1.15381(14) 0.69673(7) 0.0262(3) Uani d 1 . .
    N N5 0.40377(9) 0.99660(16) 0.74649(8) 0.0205(3) Uani d 1 . .
    N N6 0.39973(9) 0.78750(17) 0.84633(8) 0.0209(3) Uani d 1 . .
    H H6 0.4399(12) 0.747(2) 0.8383(10) 0.022(6) Uiso d 1 . .
    N N7 0.36711(10) 1.10644(18) 0.64724(9) 0.0324(4) Uani d 1 . .
    C C5 0.39077(11) 0.85401(18) 0.72708(9) 0.0210(4) Uani d 1 . .
    H H5A 0.438946 0.809565 0.717291 0.025 Uiso calc 1 . .
    H H5B 0.358850 0.850411 0.686039 0.025 Uiso calc 1 . .
    C C6 0.35303(10) 0.7795(2) 0.78338(9) 0.0222(4) Uani d 1 . .
    H H6A 0.303459 0.820433 0.791130 0.027 Uiso calc 1 . .
    H H6B 0.345499 0.682859 0.770736 0.027 Uiso calc 1 . .
    C C7 0.41778(11) 0.9324(2) 0.86332(10) 0.0241(4) Uani d 1 . .
    H H7A 0.451831 0.935096 0.902995 0.029 Uiso calc 1 . .
    H H7B 0.371368 0.981171 0.874750 0.029 Uiso calc 1 . .
    C C8 0.45436(11) 1.0032(2) 0.80495(9) 0.0216(4) Uani d 1 . .
    H H8A 0.464916 1.099404 0.816562 0.026 Uiso calc 1 . .
    H H8B 0.502182 0.957921 0.794761 0.026 Uiso calc 1 . .
    C C9 0.36244(12) 0.7175(2) 0.90305(10) 0.0304(5) Uani d 1 . .
    H H9A 0.393790 0.725334 0.943679 0.046 Uiso calc 1 . .
    H H9B 0.355143 0.621148 0.891989 0.046 Uiso calc 1 . .
    H H9C 0.313896 0.760209 0.910702 0.046 Uiso calc 1 . .
    C C10 0.41985(11) 1.08939(19) 0.69569(10) 0.0223(4) Uani d 1 . .
    C C11 0.28776(13) 1.0721(3) 0.65439(14) 0.0458(6) Uani d 1 . .
    H H11A 0.258149 1.157241 0.654449 0.055 Uiso calc 1 . .
    H H11B 0.280949 1.026491 0.698088 0.055 Uiso calc 1 . .
    C C12 0.25841(16) 0.9804(3) 0.59917(17) 0.0664(9) Uani d 1 . .
    H H12A 0.260202 1.028600 0.556220 0.100 Uiso calc 1 . .
    H H12B 0.206713 0.954935 0.608292 0.100 Uiso calc 1 . .
    H H12C 0.289270 0.898163 0.597135 0.100 Uiso calc 1 . .
    C C13 0.38615(16) 1.1942(3) 0.59024(14) 0.0519(7) Uani d 1 . .
    H H13A 0.413605 1.275130 0.607109 0.062 Uiso calc 1 . .
    H H13B 0.339571 1.226213 0.567837 0.062 Uiso calc 1 . .
    C C14 0.43331(19) 1.1209(4) 0.53983(14) 0.0682(9) Uani d 1 . .
    H H14A 0.446433 1.183855 0.503827 0.102 Uiso calc 1 . .
    H H14B 0.405125 1.043954 0.520909 0.102 Uiso calc 1 . .
    H H14C 0.478997 1.087235 0.562009 0.102 Uiso calc 1 . .
    O O2 0.94210(8) 0.06408(14) 0.77411(7) 0.0263(3) Uani d 1 . .
    N N8 1.00777(9) 0.22499(16) 0.83271(8) 0.0212(3) Uani d 1 . .
    N N9 1.12181(9) 0.42920(17) 0.82969(9) 0.0230(3) Uani d 1 . .
    H H9 1.1052(12) 0.478(2) 0.7954(11) 0.034(6) Uiso d 1 . .
    N N10 0.90345(9) 0.11786(17) 0.87878(8) 0.0240(3) Uani d 1 . .
    C C15 1.06216(11) 0.2245(2) 0.77881(10) 0.0249(4) Uani d 1 . .
    H H15A 1.042531 0.277347 0.740055 0.030 Uiso calc 1 . .
    H H15B 1.071278 0.129933 0.763850 0.030 Uiso calc 1 . .
    C C16 1.13451(11) 0.2875(2) 0.80479(10) 0.0261(4) Uani d 1 . .
    H H16A 1.155428 0.230933 0.841675 0.031 Uiso calc 1 . .
    H H16B 1.171222 0.289546 0.768375 0.031 Uiso calc 1 . .
    C C17 1.06253(10) 0.4300(2) 0.88160(9) 0.0229(4) Uani d 1 . .
    H H17A 1.051975 0.525004 0.895086 0.028 Uiso calc 1 . .
    H H17B 1.080422 0.379663 0.921790 0.028 Uiso calc 1 . .
    C C18 0.99185(10) 0.36465(18) 0.85434(9) 0.0209(4) Uani d 1 . .
    H H18A 0.953590 0.363374 0.889451 0.025 Uiso calc 1 . .
    H H18B 0.972047 0.418252 0.815905 0.025 Uiso calc 1 . .
    C C19 1.19218(11) 0.4913(2) 0.85676(12) 0.0329(5) Uani d 1 . .
    H H19A 1.183296 0.587218 0.867644 0.049 Uiso calc 1 . .
    H H19B 1.231081 0.485059 0.823061 0.049 Uiso calc 1 . .
    H H19C 1.208379 0.442525 0.897345 0.049 Uiso calc 1 . .
    C C20 0.94966(10) 0.13172(18) 0.82610(9) 0.0209(4) Uani d 1 . .
    C C21 0.92829(12) 0.1378(2) 0.94905(10) 0.0303(5) Uani d 1 . .
    H H21A 0.978919 0.178300 0.949711 0.036 Uiso calc 1 . .
    H H21B 0.931594 0.048027 0.971455 0.036 Uiso calc 1 . .
    C C22 0.87648(14) 0.2293(3) 0.98833(11) 0.0408(6) Uani d 1 . .
    H H22A 0.876818 0.321136 0.969135 0.061 Uiso calc 1 . .
    H H22B 0.893574 0.233173 1.035258 0.061 Uiso calc 1 . .
    H H22C 0.825651 0.192474 0.985933 0.061 Uiso calc 1 . .
    C C23 0.83827(11) 0.0288(2) 0.86836(11) 0.0291(4) Uani d 1 . .
    H H23A 0.819629 0.000020 0.912537 0.035 Uiso calc 1 . .
    H H23B 0.853961 -0.054001 0.844096 0.035 Uiso calc 1 . .
    C C24 0.77536(12) 0.0968(2) 0.82916(11) 0.0334(5) Uani d 1 . .
    H H24A 0.793927 0.129085 0.786114 0.050 Uiso calc 1 . .
    H H24B 0.756463 0.174142 0.854792 0.050 Uiso calc 1 . .
    H H24C 0.734967 0.031080 0.821181 0.050 Uiso calc 1 . .
loop_
    _atom_site_aniso_label
    _atom_site_aniso_U_11
    _atom_site_aniso_U_22
    _atom_site_aniso_U_33
    _atom_site_aniso_U_12
    _atom_site_aniso_U_13
    _atom_site_aniso_U_23
    Co1 0.02440(13) 0.02027(13) 0.02043(13) -0.00148(11) 0.00194(10) 0.00012(11)
    S1 0.0401(4) 0.0601(4) 0.0510(4) -0.0233(3) 0.0147(3) 0.0044(3)
    S2 0.0480(4) 0.0311(3) 0.0393(3) -0.0055(3) -0.0194(3) 0.0092(2)
    S3 0.0379(3) 0.0448(3) 0.0323(3) -0.0053(3) -0.0132(2) -0.0080(3)
    S4 0.0949(6) 0.0321(4) 0.1462(9) -0.0231(4) 0.0978(7) -0.0344(5)
    N1 0.0318(10) 0.0283(9) 0.0260(9) -0.0050(8) 0.0033(7) 0.0005(7)
    N2 0.0343(10) 0.0263(9) 0.0282(9) 0.0004(8) -0.0015(8) -0.0002(7)
    N3 0.0345(10) 0.0271(9) 0.0242(9) -0.0035(8) -0.0002(7) 0.0006(7)
    N4 0.0283(9) 0.0266(9) 0.0393(10) -0.0023(8) 0.0067(8) -0.0045(8)
    C1 0.0304(11) 0.0226(10) 0.0261(10) -0.0058(8) -0.0033(9) -0.0026(8)
    C2 0.0282(10) 0.0213(10) 0.0247(10) -0.0065(8) -0.0007(8) -0.0027(8)
    C3 0.0307(11) 0.0263(10) 0.0177(9) 0.0046(9) 0.0005(8) 0.0025(8)
    C4 0.0333(12) 0.0190(10) 0.0604(15) -0.0071(9) 0.0214(11) -0.0025(10)
    O1 0.0246(7) 0.0281(7) 0.0261(7) -0.0076(6) 0.0031(6) 0.0000(6)
    N5 0.0212(8) 0.0165(8) 0.0238(8) -0.0024(6) -0.0023(6) -0.0015(6)
    N6 0.0189(8) 0.0209(8) 0.0229(8) 0.0017(7) 0.0025(6) -0.0008(6)
    N7 0.0294(9) 0.0268(9) 0.0406(10) -0.0038(8) -0.0102(8) 0.0111(8)
    C5 0.0225(9) 0.0174(9) 0.0229(9) -0.0010(7) -0.0062(7) -0.0025(7)
    C6 0.0188(9) 0.0196(9) 0.0281(10) -0.0024(7) -0.0046(8) 0.0006(8)
    C7 0.0284(10) 0.0205(9) 0.0236(10) -0.0014(8) 0.0044(8) -0.0047(8)
    C8 0.0221(9) 0.0210(9) 0.0216(9) -0.0037(8) 0.0004(7) -0.0038(7)
    C9 0.0344(12) 0.0283(11) 0.0287(11) -0.0033(9) 0.0071(9) 0.0054(9)
    C10 0.0232(10) 0.0176(9) 0.0261(10) 0.0009(7) 0.0010(8) -0.0018(7)
    C11 0.0265(12) 0.0362(13) 0.0738(18) -0.0012(10) -0.0165(12) 0.0140(13)
    C12 0.0529(17) 0.0469(17) 0.097(2) -0.0115(14) -0.0454(17) 0.0176(16)
    C13 0.0565(17) 0.0458(16) 0.0523(16) -0.0158(13) -0.0244(13) 0.0284(13)
    C14 0.076(2) 0.094(3) 0.0339(14) -0.0269(19) -0.0073(14) 0.0207(16)
    O2 0.0295(7) 0.0231(7) 0.0260(7) 0.0027(6) -0.0047(6) -0.0068(6)
    N8 0.0246(8) 0.0180(8) 0.0212(8) -0.0009(6) 0.0046(6) -0.0029(6)
    N9 0.0203(8) 0.0206(8) 0.0280(9) 0.0013(7) -0.0026(7) 0.0067(7)
    N10 0.0270(8) 0.0249(8) 0.0201(8) -0.0042(7) -0.0019(6) 0.0050(7)
    C15 0.0279(10) 0.0222(10) 0.0250(10) 0.0027(8) 0.0060(8) -0.0032(8)
    C16 0.0244(10) 0.0238(10) 0.0304(11) 0.0050(8) 0.0039(8) 0.0006(8)
    C17 0.0244(10) 0.0211(9) 0.0233(9) 0.0021(8) -0.0004(8) -0.0011(8)
    C18 0.0227(9) 0.0177(9) 0.0225(9) 0.0019(7) 0.0018(7) -0.0005(7)
    C19 0.0230(10) 0.0282(11) 0.0472(13) -0.0028(9) -0.0060(9) 0.0044(10)
    C20 0.0245(9) 0.0157(9) 0.0225(9) 0.0045(7) -0.0031(7) 0.0040(7)
    C21 0.0360(12) 0.0347(12) 0.0201(10) -0.0050(9) -0.0039(8) 0.0082(8)
    C22 0.0464(14) 0.0538(15) 0.0227(11) -0.0084(12) 0.0076(10) 0.0005(10)
    C23 0.0290(11) 0.0260(11) 0.0322(11) -0.0061(9) -0.0015(9) 0.0072(9)
    C24 0.0257(11) 0.0375(13) 0.0369(12) -0.0022(9) 0.0011(9) 0.0055(10)
_geom_special_details
;
 All esds (except the esd in the dihedral angle between two l.s. planes)
 are estimated using the full covariance matrix.  The cell esds are taken
 into account individually in the estimation of esds in distances, angles
 and torsion angles; correlations between esds in cell parameters are only
 used when they are defined by crystal symmetry.  An approximate (isotropic)
 treatment of cell esds is used for estimating esds involving l.s. planes.
;
loop_
    _geom_bond_atom_site_label_1
    _geom_bond_atom_site_label_2
    _geom_bond_site_symmetry_2
    _geom_bond_distance
    _geom_bond_publ_flag
    Co1 N3 . 1.9412(18) y
    Co1 N4 . 1.9451(18) y
    Co1 N1 . 1.9502(17) y
    Co1 N2 . 1.9520(18) y
    S1 C1 . 1.611(2) ?
    S2 C2 . 1.616(2) ?
    S3 C3 . 1.618(2) ?
    S4 C4 . 1.613(2) ?
    N1 C1 . 1.165(3) ?
    N2 C2 . 1.166(3) ?
    N3 C3 . 1.165(3) ?
    N4 C4 . 1.153(3) ?
    O1 C10 . 1.236(2) ?
    N5 C10 . 1.397(2) ?
    N5 C8 . 1.464(2) ?
    N5 C5 . 1.470(2) ?
    N6 C9 . 1.493(2) ?
    N6 C7 . 1.497(2) ?
    N6 C6 . 1.497(2) ?
    N6 H6 . 0.84(2) ?
    N7 C10 . 1.349(3) ?
    N7 C11 . 1.471(3) ?
    N7 C13 . 1.472(3) ?
    C5 C6 . 1.512(3) ?
    C5 H5A . 0.9900 ?
    C5 H5B . 0.9900 ?
    C6 H6A . 0.9900 ?
    C6 H6B . 0.9900 ?
    C7 C8 . 1.516(3) ?
    C7 H7A . 0.9900 ?
    C7 H7B . 0.9900 ?
    C8 H8A . 0.9900 ?
    C8 H8B . 0.9900 ?
    C9 H9A . 0.9800 ?
    C9 H9B . 0.9800 ?
    C9 H9C . 0.9800 ?
    C11 C12 . 1.509(4) ?
    C11 H11A . 0.9900 ?
    C11 H11B . 0.9900 ?
    C12 H12A . 0.9800 ?
    C12 H12B . 0.9800 ?
    C12 H12C . 0.9800 ?
    C13 C14 . 1.509(4) ?
    C13 H13A . 0.9900 ?
    C13 H13B . 0.9900 ?
    C14 H14A . 0.9800 ?
    C14 H14B . 0.9800 ?
    C14 H14C . 0.9800 ?
    O2 C20 . 1.237(2) ?
    N8 C20 . 1.391(2) ?
    N8 C15 . 1.466(2) ?
    N8 C18 . 1.467(2) ?
    N9 C19 . 1.492(3) ?
    N9 C16 . 1.496(3) ?
    N9 C17 . 1.498(2) ?
    N9 H9 . 0.88(2) ?
    N10 C20 . 1.358(2) ?
    N10 C23 . 1.470(3) ?
    N10 C21 . 1.476(2) ?
    C15 C16 . 1.518(3) ?
    C15 H15A . 0.9900 ?
    C15 H15B . 0.9900 ?
    C16 H16A . 0.9900 ?
    C16 H16B . 0.9900 ?
    C17 C18 . 1.511(3) ?
    C17 H17A . 0.9900 ?
    C17 H17B . 0.9900 ?
    C18 H18A . 0.9900 ?
    C18 H18B . 0.9900 ?
    C19 H19A . 0.9800 ?
    C19 H19B . 0.9800 ?
    C19 H19C . 0.9800 ?
    C21 C22 . 1.520(3) ?
    C21 H21A . 0.9900 ?
    C21 H21B . 0.9900 ?
    C22 H22A . 0.9800 ?
    C22 H22B . 0.9800 ?
    C22 H22C . 0.9800 ?
    C23 C24 . 1.514(3) ?
    C23 H23A . 0.9900 ?
    C23 H23B . 0.9900 ?
    C24 H24A . 0.9800 ?
    C24 H24B . 0.9800 ?
    C24 H24C . 0.9800 ?
loop_
    _geom_angle_atom_site_label_1
    _geom_angle_atom_site_label_2
    _geom_angle_atom_site_label_3
    _geom_angle_site_symmetry_1
    _geom_angle_site_symmetry_3
    _geom_angle
    _geom_angle_publ_flag
    N3 Co1 N4 . . 110.91(8) y
    N3 Co1 N1 . . 112.10(7) y
    N4 Co1 N1 . . 109.98(8) y
    N3 Co1 N2 . . 108.49(7) y
    N4 Co1 N2 . . 106.51(8) y
    N1 Co1 N2 . . 108.66(8) y
    C1 N1 Co1 . . 165.66(17) ?
    C2 N2 Co1 . . 177.29(17) ?
    C3 N3 Co1 . . 168.53(16) ?
    C4 N4 Co1 . . 171.6(2) ?
    N1 C1 S1 . . 179.5(2) ?
    N2 C2 S2 . . 178.74(19) ?
    N3 C3 S3 . . 179.0(2) ?
    N4 C4 S4 . . 179.1(2) ?
    C10 N5 C8 . . 114.57(15) ?
    C10 N5 C5 . . 117.62(15) ?
    C8 N5 C5 . . 110.14(14) ?
    C9 N6 C7 . . 111.33(15) ?
    C9 N6 C6 . . 111.14(15) ?
    C7 N6 C6 . . 110.78(15) ?
    C9 N6 H6 . . 108.9(14) ?
    C7 N6 H6 . . 108.3(15) ?
    C6 N6 H6 . . 106.3(14) ?
    C10 N7 C11 . . 124.52(19) ?
    C10 N7 C13 . . 117.16(18) ?
    C11 N7 C13 . . 116.64(19) ?
    N5 C5 C6 . . 109.64(15) ?
    N5 C5 H5A . . 109.7 ?
    C6 C5 H5A . . 109.7 ?
    N5 C5 H5B . . 109.7 ?
    C6 C5 H5B . . 109.7 ?
    H5A C5 H5B . . 108.2 ?
    N6 C6 C5 . . 110.31(15) ?
    N6 C6 H6A . . 109.6 ?
    C5 C6 H6A . . 109.6 ?
    N6 C6 H6B . . 109.6 ?
    C5 C6 H6B . . 109.6 ?
    H6A C6 H6B . . 108.1 ?
    N6 C7 C8 . . 110.88(15) ?
    N6 C7 H7A . . 109.5 ?
    C8 C7 H7A . . 109.5 ?
    N6 C7 H7B . . 109.5 ?
    C8 C7 H7B . . 109.5 ?
    H7A C7 H7B . . 108.1 ?
    N5 C8 C7 . . 108.76(15) ?
    N5 C8 H8A . . 109.9 ?
    C7 C8 H8A . . 109.9 ?
    N5 C8 H8B . . 109.9 ?
    C7 C8 H8B . . 109.9 ?
    H8A C8 H8B . . 108.3 ?
    N6 C9 H9A . . 109.5 ?
    N6 C9 H9B . . 109.5 ?
    H9A C9 H9B . . 109.5 ?
    N6 C9 H9C . . 109.5 ?
    H9A C9 H9C . . 109.5 ?
    H9B C9 H9C . . 109.5 ?
    O1 C10 N7 . . 122.55(18) ?
    O1 C10 N5 . . 120.73(17) ?
    N7 C10 N5 . . 116.70(17) ?
    N7 C11 C12 . . 112.9(2) ?
    N7 C11 H11A . . 109.0 ?
    C12 C11 H11A . . 109.0 ?
    N7 C11 H11B . . 109.0 ?
    C12 C11 H11B . . 109.0 ?
    H11A C11 H11B . . 107.8 ?
    C11 C12 H12A . . 109.5 ?
    C11 C12 H12B . . 109.5 ?
    H12A C12 H12B . . 109.5 ?
    C11 C12 H12C . . 109.5 ?
    H12A C12 H12C . . 109.5 ?
    H12B C12 H12C . . 109.5 ?
    N7 C13 C14 . . 112.2(2) ?
    N7 C13 H13A . . 109.2 ?
    C14 C13 H13A . . 109.2 ?
    N7 C13 H13B . . 109.2 ?
    C14 C13 H13B . . 109.2 ?
    H13A C13 H13B . . 107.9 ?
    C13 C14 H14A . . 109.5 ?
    C13 C14 H14B . . 109.5 ?
    H14A C14 H14B . . 109.5 ?
    C13 C14 H14C . . 109.5 ?
    H14A C14 H14C . . 109.5 ?
    H14B C14 H14C . . 109.5 ?
    C20 N8 C15 . . 115.83(15) ?
    C20 N8 C18 . . 119.59(15) ?
    C15 N8 C18 . . 110.79(15) ?
    C19 N9 C16 . . 111.56(16) ?
    C19 N9 C17 . . 110.67(16) ?
    C16 N9 C17 . . 110.44(15) ?
    C19 N9 H9 . . 109.3(15) ?
    C16 N9 H9 . . 107.2(15) ?
    C17 N9 H9 . . 107.5(15) ?
    C20 N10 C23 . . 116.42(16) ?
    C20 N10 C21 . . 123.05(16) ?
    C23 N10 C21 . . 115.91(16) ?
    N8 C15 C16 . . 108.90(16) ?
    N8 C15 H15A . . 109.9 ?
    C16 C15 H15A . . 109.9 ?
    N8 C15 H15B . . 109.9 ?
    C16 C15 H15B . . 109.9 ?
    H15A C15 H15B . . 108.3 ?
    N9 C16 C15 . . 110.97(16) ?
    N9 C16 H16A . . 109.4 ?
    C15 C16 H16A . . 109.4 ?
    N9 C16 H16B . . 109.4 ?
    C15 C16 H16B . . 109.4 ?
    H16A C16 H16B . . 108.0 ?
    N9 C17 C18 . . 110.44(15) ?
    N9 C17 H17A . . 109.6 ?
    C18 C17 H17A . . 109.6 ?
    N9 C17 H17B . . 109.6 ?
    C18 C17 H17B . . 109.6 ?
    H17A C17 H17B . . 108.1 ?
    N8 C18 C17 . . 109.66(15) ?
    N8 C18 H18A . . 109.7 ?
    C17 C18 H18A . . 109.7 ?
    N8 C18 H18B . . 109.7 ?
    C17 C18 H18B . . 109.7 ?
    H18A C18 H18B . . 108.2 ?
    N9 C19 H19A . . 109.5 ?
    N9 C19 H19B . . 109.5 ?
    H19A C19 H19B . . 109.5 ?
    N9 C19 H19C . . 109.5 ?
    H19A C19 H19C . . 109.5 ?
    H19B C19 H19C . . 109.5 ?
    O2 C20 N10 . . 122.49(18) ?
    O2 C20 N8 . . 120.16(17) ?
    N10 C20 N8 . . 117.35(16) ?
    N10 C21 C22 . . 113.13(18) ?
    N10 C21 H21A . . 109.0 ?
    C22 C21 H21A . . 109.0 ?
    N10 C21 H21B . . 109.0 ?
    C22 C21 H21B . . 109.0 ?
    H21A C21 H21B . . 107.8 ?
    C21 C22 H22A . . 109.5 ?
    C21 C22 H22B . . 109.5 ?
    H22A C22 H22B . . 109.5 ?
    C21 C22 H22C . . 109.5 ?
    H22A C22 H22C . . 109.5 ?
    H22B C22 H22C . . 109.5 ?
    N10 C23 C24 . . 113.06(17) ?
    N10 C23 H23A . . 109.0 ?
    C24 C23 H23A . . 109.0 ?
    N10 C23 H23B . . 109.0 ?
    C24 C23 H23B . . 109.0 ?
    H23A C23 H23B . . 107.8 ?
    C23 C24 H24A . . 109.5 ?
    C23 C24 H24B . . 109.5 ?
    H24A C24 H24B . . 109.5 ?
    C23 C24 H24C . . 109.5 ?
    H24A C24 H24C . . 109.5 ?
    H24B C24 H24C . . 109.5 ?
loop_
    _geom_torsion_atom_site_label_1
    _geom_torsion_atom_site_label_2
    _geom_torsion_atom_site_label_3
    _geom_torsion_atom_site_label_4
    _geom_torsion_site_symmetry_1
    _geom_torsion_site_symmetry_2
    _geom_torsion_site_symmetry_3
    _geom_torsion_site_symmetry_4
    _geom_torsion
    _geom_torsion_publ_flag
    C10 N5 C5 C6 . . . . -163.66(16) ?
    C8 N5 C5 C6 . . . . 62.57(19) ?
    C9 N6 C6 C5 . . . . 178.50(16) ?
    C7 N6 C6 C5 . . . . 54.2(2) ?
    N5 C5 C6 N6 . . . . -57.8(2) ?
    C9 N6 C7 C8 . . . . -178.98(16) ?
    C6 N6 C7 C8 . . . . -54.8(2) ?
    C10 N5 C8 C7 . . . . 162.42(16) ?
    C5 N5 C8 C7 . . . . -62.29(19) ?
    N6 C7 C8 N5 . . . . 58.3(2) ?
    C11 N7 C10 O1 . . . . -157.7(2) ?
    C13 N7 C10 O1 . . . . 7.0(3) ?
    C11 N7 C10 N5 . . . . 20.8(3) ?
    C13 N7 C10 N5 . . . . -174.5(2) ?
    C8 N5 C10 O1 . . . . 11.3(2) ?
    C5 N5 C10 O1 . . . . -120.47(19) ?
    C8 N5 C10 N7 . . . . -167.22(17) ?
    C5 N5 C10 N7 . . . . 61.0(2) ?
    C10 N7 C11 C12 . . . . -127.1(2) ?
    C13 N7 C11 C12 . . . . 68.1(3) ?
    C10 N7 C13 C14 . . . . 79.7(3) ?
    C11 N7 C13 C14 . . . . -114.4(3) ?
    C20 N8 C15 C16 . . . . -158.44(16) ?
    C18 N8 C15 C16 . . . . 61.2(2) ?
    C19 N9 C16 C15 . . . . 178.76(17) ?
    C17 N9 C16 C15 . . . . 55.2(2) ?
    N8 C15 C16 N9 . . . . -57.8(2) ?
    C19 N9 C17 C18 . . . . -178.96(16) ?
    C16 N9 C17 C18 . . . . -54.9(2) ?
    C20 N8 C18 C17 . . . . 159.67(16) ?
    C15 N8 C18 C17 . . . . -61.6(2) ?
    N9 C17 C18 N8 . . . . 57.8(2) ?
    C23 N10 C20 O2 . . . . -6.6(3) ?
    C21 N10 C20 O2 . . . . 148.25(19) ?
    C23 N10 C20 N8 . . . . 174.26(16) ?
    C21 N10 C20 N8 . . . . -30.9(3) ?
    C15 N8 C20 O2 . . . . -6.9(3) ?
    C18 N8 C20 O2 . . . . 129.85(18) ?
    C15 N8 C20 N10 . . . . 172.25(16) ?
    C18 N8 C20 N10 . . . . -51.0(2) ?
    C20 N10 C21 C22 . . . . 131.8(2) ?
    C23 N10 C21 C22 . . . . -73.2(2) ?
    C20 N10 C23 C24 . . . . -78.8(2) ?
    C21 N10 C23 C24 . . . . 124.5(2) ?
loop_
    _geom_hbond_atom_site_label_D
    _geom_hbond_atom_site_label_H
    _geom_hbond_atom_site_label_A
    _geom_hbond_site_symmetry_A
    _geom_hbond_distance_DH
    _geom_hbond_distance_HA
    _geom_hbond_distance_DA
    _geom_hbond_angle_DHA
    _geom_hbond_publ_flag
    N6 H6 O1 2_646 0.84(2) 1.86(2) 2.691(2) 169(2) yes
    N9 H9 O2 2_756 0.88(2) 1.82(2) 2.694(2) 172(2) yes
_shelx_space_group_comment
;
The symmetry employed for this shelxl refinement is uniquely defined
by the following loop, which should always be used as a source of
symmetry information in preference to the above space-group names.
They are only intended as comments.
;
_shelx_estimated_absorpt_T_min     0.816
_shelx_estimated_absorpt_T_max     0.956
_shelx_hkl_file
;
   0   1   0   -0.14    0.14
   0   1   0    0.08    0.12
   0   1   0    0.15    0.08
   0   1   0    0.09    0.09
   0   1   0   -0.06    0.13
   0   1   0   -0.01    0.09
   0  -1   0   -0.03    0.09
   0  -1   0   -0.16    0.08
   0  -1   0    0.05    0.13
   0  -1   0    0.06    0.14
   0  -1   0    0.08    0.07
   0   2   0   22.79    0.54
   0   2   0   22.77    0.41
   0   2   0   22.03    0.50
   0   2   0   22.86    0.56
   0   2   0   21.84    0.43
   0  -2   0   22.87    0.49
   0  -2   0   22.62    0.43
   0   3   0    0.03    0.24
   0   3   0   -0.18    0.17
   0   3   0    0.06    0.30
   0   3   0    0.00    0.30
   0  -3   0    0.07    0.18
   0  -3   0    0.32    0.28
   0   4   0   37.33    0.64
   0   4   0   36.67    0.80
   0   4   0   36.01    0.84
   0   4   0   36.44    0.82
   0  -4   0   36.73    0.78
   0  -4   0   35.87    0.66
   0   5   0    0.05    0.19
   0   5   0   -0.57    0.34
   0   5   0    0.10    0.31
   0  -5   0   -0.35    0.20
   0  -5   0    0.33    0.33
   0   6   0   -0.05    0.20
   0   6   0    0.51    0.40
   0   6   0    0.15    0.33
   0  -6   0   -0.08    0.22
   0  -6   0   -0.03    0.34
   0  -6   0   -0.16    0.19
   0   7   0   -0.03    0.21
   0   7   0    0.25    0.45
   0   7   0    0.16    0.38
   0  -7   0   -0.24    0.39
   0  -7   0   -0.26    0.24
   0  -7   0   -0.33    0.21
   0   8   0   18.99    0.86
   0   8   0   19.86    0.81
   0  -8   0   19.32    0.61
   0  -8   0   20.22    0.87
   0   9   0    0.05    0.44
   0   9   0    0.36    0.57
   0  -9   0    0.18    0.50
   0  10   0    9.42    0.81
   0  10   0   10.14    0.73
   0 -10   0   12.02    0.82
   0  11   0    0.69    0.55
   0  11   0   -0.15    0.66
   0 -11   0   -0.77    0.61
   0 -11   0    0.82    0.62
   0  12   0    0.59    0.64
   0  12   0    0.53    0.60
   0 -12   0    0.25    0.65
   0 -12   0    0.57    0.69
   0  13   0   -0.32    0.77
   0 -13   0   -0.91    0.70
   0 -13   0   -0.38    0.68
  -1 -13   0    0.91    0.76
  -1 -13   0   -0.15    0.73
   1  13   0    0.45    0.77
  -1 -12   0    0.98    0.69
  -1 -12   0    0.82    0.67
   1  12   0    0.48    0.71
  -1 -11   0   14.62    1.06
   1  11   0   16.50    1.01
   1  11   0   14.83    1.15
  -1 -10   0    4.72    0.68
   1  10   0    3.94    0.70
   1  10   0    2.69    0.55
  -1  -9   0   -0.14    0.51
   1   9   0   -0.36    0.40
   1   9   0    0.35    0.55
  -1  -8   0    4.46    0.38
  -1  -8   0    4.28    0.55
   1   8   0    5.15    0.61
   1   8   0    5.01    0.50
  -1  -7   0   65.24    1.15
  -1  -7   0   65.99    1.06
  -1  -7   0   67.21    1.36
   1   7   0   65.64    1.30
   1   7   0   64.64    1.42
  -1  -6   0    2.90    0.44
  -1  -6   0    2.10    0.28
  -1  -6   0    2.35    0.23
   1   6   0    2.76    0.24
   1   6   0    2.31    0.40
   1   6   0    2.20    0.35
   1   6   0    2.90    0.45
  -1  -5   0    0.10    0.18
  -1  -5   0    0.02    0.30
  -1  -5   0   -0.04    0.22
   1   5   0    0.17    0.19
   1   5   0    0.26    0.29
   1   5   0    0.06    0.36
   1   5   0   -0.10    0.35
  -1  -4   0    8.05    0.52
  -1  -4   0    6.99    0.36
  -1  -4   0    8.45    0.31
   1   4   0    9.03    0.55
   1   4   0    8.02    0.43
   1   4   0    8.11    0.32
   1   4   0    8.03    0.49
  -1  -3   0    6.63    0.28
  -1  -3   0    6.41    0.47
  -1  -3   0    6.19    0.34
   1   3   0    6.94    0.29
   1   3   0    6.46    0.44
   1   3   0    6.57    0.44
   1   3   0    6.22    0.38
  -1  -2   0   29.40    0.49
  -1  -2   0   29.80    0.53
  -1  -2   0   29.34    0.62
   1   2   0   29.62    0.65
   1   2   0   30.43    0.49
   1   2   0   30.19    0.56
  -1  -1   0   41.55    0.58
  -1  -1   0   40.49    0.61
  -1  -1   0   41.13    0.57
   1   1   0   39.86    0.63
   1   1   0   40.79    0.64
   1   1   0   42.04    0.59
   1   1   0   41.25    0.58
  -1   0   0   -0.03    0.05
  -1   0   0    0.02    0.03
  -1   0   0   -0.05    0.08
  -1   0   0   -0.01    0.04
  -1   0   0   -0.06    0.05
   1   0   0    0.02    0.06
   1   0   0   -0.01    0.06
   1   0   0   -0.11    0.05
   1   0   0    0.00    0.02
   1   0   0   -0.07    0.07
  -1   1   0   41.73    0.60
  -1   1   0   41.90    0.61
  -1   1   0   41.07    0.57
  -1   1   0   41.87    0.64
  -1   1   0   41.35    0.64
   1  -1   0   40.95    0.64
   1  -1   0   41.69    0.61
   1  -1   0   41.47    0.60
   1  -1   0   41.20    0.57
  -1   2   0   27.83    0.60
  -1   2   0   29.36    0.63
  -1   2   0   29.44    0.50
  -1   2   0   29.23    0.47
   1  -2   0   29.95    0.57
  -1   3   0    6.96    0.51
  -1   3   0    5.88    0.29
  -1   3   0    7.00    0.45
  -1   3   0    6.34    0.31
   1  -3   0    6.74    0.42
   1  -3   0    6.17    0.28
  -1   4   0    8.23    0.56
  -1   4   0    8.33    0.34
  -1   4   0    8.31    0.34
  -1   4   0    8.33    0.50
   1  -4   0    8.59    0.48
   1  -4   0    7.57    0.33
  -1   5   0    0.15    0.20
  -1   5   0    0.38    0.33
  -1   5   0    0.51    0.37
   1  -5   0    0.24    0.20
   1  -5   0    0.23    0.29
  -1   6   0    2.28    0.41
  -1   6   0    1.72    0.24
  -1   6   0    1.59    0.39
   1  -6   0    2.17    0.24
   1  -6   0    2.56    0.39
  -1   7   0   67.21    1.11
  -1   7   0   65.46    1.38
  -1   7   0   67.28    1.45
   1  -7   0   65.11    1.37
   1  -7   0   65.63    1.10
  -1   8   0    5.23    0.54
  -1   8   0    5.30    0.56
   1  -8   0    4.58    0.51
  -1   9   0    0.25    0.57
  -1   9   0   -0.03    0.46
   1  -9   0    0.50    0.46
   1  -9   0   -0.42    0.53
  -1  10   0    3.47    0.71
  -1  10   0    3.10    0.59
   1 -10   0    4.41    0.69
   1 -10   0    5.18    0.66
  -1  11   0   13.72    1.04
  -1  11   0   16.40    1.18
   1 -11   0   15.07    1.08
   1 -11   0   14.58    1.14
  -1  12   0   -0.51    0.72
  -1  12   0    0.57    0.61
   1 -12   0    0.68    0.65
   1 -12   0    0.50    0.72
  -1  13   0   -0.14    1.01
  -1  13   0    0.25    0.81
   1 -13   0    0.30    0.76
   1 -13   0    0.43    0.72
  -2 -13   0    4.15    0.83
  -2 -13   0    3.94    0.86
   2  13   0    5.33    0.95
  -2 -12   0    2.25    0.75
   2  12   0    3.07    0.79
  -2 -11   0    3.99    0.73
   2  11   0    4.34    0.64
   2  11   0    3.92    0.77
  -2 -10   0    8.09    0.78
   2  10   0    7.84    0.81
   2  10   0    7.99    0.66
  -2  -9   0   -0.33    0.49
   2   9   0    0.33    0.53
   2   9   0   -0.08    0.42
  -2  -8   0   19.06    0.90
  -2  -8   0   19.46    0.66
   2   8   0   19.85    0.79
   2   8   0   19.96    0.93
  -2  -7   0   12.13    0.42
  -2  -7   0   11.42    0.72
  -2  -7   0   12.52    0.54
   2   7   0   11.38    0.70
   2   7   0   12.23    0.64
   2   7   0   11.67    0.75
  -2  -6   0    8.17    0.44
  -2  -6   0    7.63    0.35
  -2  -6   0    8.52    0.56
   2   6   0    7.68    0.52
   2   6   0    7.98    0.58
   2   6   0    7.24    0.57
  -2  -5   0   24.46    0.50
  -2  -5   0   22.80    0.76
  -2  -5   0   24.46    0.61
   2   5   0   23.75    0.65
   2   5   0   24.15    0.79
   2   5   0   24.25    0.78
  -2  -4   0   10.12    0.55
  -2  -4   0    9.82    0.40
  -2  -4   0    9.67    0.33
   2   4   0   10.28    0.45
   2   4   0    9.60    0.58
   2   4   0    9.85    0.57
  -2  -3   0  182.25    2.55
  -2  -3   0  181.13    2.40
  -2  -3   0  174.56    2.47
   2   3   0  183.72    2.57
   2   3   0  183.78    2.46
   2   3   0  174.72    2.54
  -2  -2   0   79.47    1.22
  -2  -2   0   78.06    1.16
  -2  -2   0   77.58    1.10
   2   2   0   78.06    1.23
   2   2   0   78.89    1.11
   2   2   0   80.16    1.23
  -2  -1   0   -0.30    0.10
  -2  -1   0    0.03    0.15
  -2  -1   0    0.02    0.15
   2   1   0    0.15    0.19
   2   1   0   -0.04    0.10
   2   1   0   -0.05    0.20
  -2   0   0    7.98    0.21
  -2   0   0    8.22    0.24
  -2   0   0    7.67    0.25
  -2   0   0    7.91    0.21
   2   0   0    7.83    0.22
   2   0   0    8.30    0.27
   2   0   0    7.64    0.20
  -2   1   0    0.19    0.20
  -2   1   0    0.02    0.11
  -2   1   0    0.38    0.17
  -2   1   0    0.09    0.17
   2  -1   0    0.04    0.21
   2  -1   0    0.04    0.11
   2  -1   0   -0.10    0.13
  -2   2   0   79.86    1.06
  -2   2   0   78.73    1.12
   2  -2   0   76.26    1.19
   2  -2   0   77.01    1.14
   2  -2   0   76.16    1.08
  -2   3   0  185.12    2.60
  -2   3   0  181.98    2.61
  -2   3   0  183.09    2.43
  -2   3   0  184.46    2.49
   2  -3   0  184.03    2.54
   2  -3   0  184.49    2.61
  -2   4   0    9.64    0.33
  -2   4   0    9.49    0.38
  -2   4   0    9.91    0.53
  -2   4   0   10.13    0.49
   2  -4   0   10.02    0.47
   2  -4   0    9.94    0.32
   2  -4   0    9.50    0.50
  -2   5   0   24.75    0.52
  -2   5   0   24.47    0.56
  -2   5   0   25.19    0.75
  -2   5   0   25.00    0.79
   2  -5   0   23.31    0.77
   2  -5   0   24.54    0.51
   2  -5   0   24.78    0.69
  -2   6   0    8.09    0.40
  -2   6   0    7.26    0.52
  -2   6   0    9.31    0.62
   2  -6   0    9.38    0.56
   2  -6   0    8.44    0.36
   2  -6   0    8.97    0.66
  -2   7   0   12.77    0.80
  -2   7   0   12.34    0.48
  -2   7   0   12.64    0.70
   2  -7   0   11.89    0.76
   2  -7   0   12.82    0.70
   2  -7   0   13.80    0.45
  -2   8   0   20.29    0.89
  -2   8   0   20.81    0.88
   2  -8   0   21.46    0.88
   2  -8   0   19.39    0.87
  -2   9   0    0.28    0.48
  -2   9   0   -0.28    0.56
   2  -9   0    0.65    0.56
   2  -9   0   -0.23    0.46
  -2  10   0    7.56    0.80
  -2  10   0    7.40    0.70
   2 -10   0    8.77    0.80
   2 -10   0    8.62    0.73
  -2  11   0    4.18    0.68
  -2  11   0    3.94    0.71
   2 -11   0    4.46    0.68
   2 -11   0    2.53    0.66
  -2  12   0    1.25    0.77
  -2  12   0    2.14    0.66
   2 -12   0    2.78    0.79
   2 -12   0    2.40    0.72
  -2  13   0    3.24    0.78
  -2  13   0    4.74    0.94
   2 -13   0    5.75    0.85
   2 -13   0    5.28    0.92
   3  13   0    2.86    0.87
  -3 -12   0    5.43    0.84
   3  12   0    5.74    0.83
  -3 -11   0    0.58    0.65
   3  11   0   -0.52    0.57
  -3 -10   0    1.41    0.59
   3  10   0    2.33    0.50
   3  10   0    2.52    0.65
  -3  -9   0   16.86    0.69
  -3  -9   0   17.01    0.97
   3   9   0   15.19    0.78
   3   9   0   15.73    0.98
  -3  -8   0    1.52    0.35
  -3  -8   0    1.35    0.52
   3   8   0    1.77    0.55
   3   8   0    2.09    0.40
  -3  -7   0   -0.28    0.43
  -3  -7   0    0.74    0.31
  -3  -7   0   -0.19    0.21
   3   7   0    0.11    0.40
   3   7   0    0.42    0.46
   3   7   0   -0.04    0.32
  -3  -6   0   14.31    0.65
  -3  -6   0   13.94    0.54
  -3  -6   0   13.99    0.42
   3   6   0   13.48    0.74
   3   6   0   13.90    0.68
   3   6   0   14.66    0.57
  -3  -5   0   32.79    0.62
  -3  -5   0   33.38    0.75
  -3  -5   0   33.26    0.88
   3   5   0   32.79    0.90
   3   5   0   33.20    0.73
  -3  -4   0    4.14    0.32
  -3  -4   0    3.87    0.23
  -3  -4   0    4.10    0.40
   3   4   0    4.51    0.41
   3   4   0    3.74    0.29
   3   4   0    4.47    0.44
  -3  -3   0   18.72    0.43
  -3  -3   0   17.56    0.60
  -3  -3   0   18.13    0.53
   3   3   0   18.26    0.64
   3   3   0   18.82    0.45
   3   3   0   18.79    0.62
  -3  -2   0   26.99    0.51
  -3  -2   0   26.27    0.59
   3   2   0   24.49    0.63
   3   2   0   25.38    0.60
   3   2   0   26.11    0.46
  -3  -1   0   63.38    0.98
  -3  -1   0   64.70    0.87
  -3  -1   0   65.38    0.96
   3   1   0   65.81    0.87
   3   1   0   62.88    1.00
   3   1   0   65.17    1.00
  -3   0   0   22.41    0.46
  -3   0   0   22.90    0.42
  -3   0   0   22.54    0.48
   3   0   0   22.18    0.49
   3   0   0   22.58    0.42
  -3   1   0   67.33    1.01
  -3   1   0   65.22    0.95
  -3   1   0   64.85    1.00
   3  -1   0   66.27    0.94
   3  -1   0   67.05    1.04
  -3   2   0   26.14    0.45
  -3   2   0   25.52    0.64
  -3   2   0   26.11    0.55
   3  -2   0   25.71    0.52
   3  -2   0   26.29    0.64
  -3   3   0   18.33    0.38
  -3   3   0   18.64    0.47
  -3   3   0   17.95    0.57
  -3   3   0   19.00    0.63
   3  -3   0   17.64    0.50
   3  -3   0   18.21    0.62
  -3   4   0    4.30    0.41
  -3   4   0    3.95    0.26
  -3   4   0    3.86    0.40
  -3   4   0    3.61    0.27
   3  -4   0    4.19    0.40
   3  -4   0    4.07    0.33
  -3   5   0   33.39    0.69
  -3   5   0   32.98    0.88
  -3   5   0   31.69    0.89
  -3   5   0   33.55    0.59
   3  -5   0   32.24    0.77
   3  -5   0   33.08    0.59
   3  -5   0   32.86    0.89
  -3   6   0   14.17    0.49
  -3   6   0   14.04    0.67
  -3   6   0   14.17    0.41
  -3   6   0   15.41    0.70
   3  -6   0   14.08    0.41
   3  -6   0   14.01    0.61
   3  -6   0   14.72    0.67
  -3   7   0    0.37    0.41
  -3   7   0   -0.03    0.25
  -3   7   0   -0.05    0.42
   3  -7   0    0.01    0.40
   3  -7   0    0.61    0.37
   3  -7   0    0.25    0.20
  -3   8   0    1.75    0.50
  -3   8   0    1.46    0.50
   3  -8   0    1.18    0.46
   3  -8   0    2.52    0.46
  -3   9   0   15.79    0.92
  -3   9   0   16.46    1.00
   3  -9   0   16.67    0.98
   3  -9   0   16.47    0.84
  -3  10   0    0.53    0.56
  -3  10   0    1.88    0.60
   3 -10   0    2.49    0.57
   3 -10   0    1.80    0.63
  -3  11   0   -0.04    0.60
  -3  11   0    0.26    0.67
   3 -11   0   -0.99    0.59
   3 -11   0    0.65    0.57
  -3  12   0    7.38    0.85
  -3  12   0    4.43    0.76
   3 -12   0    7.27    0.82
   3 -12   0    6.21    0.86
  -3  13   0    3.02    0.98
  -3  13   0    1.60    0.72
  -4 -12   0    4.39    0.83
   4  12   0    3.87    0.82
  -4 -11   0    0.96    0.68
   4  11   0    1.52    0.68
  -4 -10   0   -0.22    0.55
   4  10   0   -0.71    0.57
  -4  -9   0    1.91    0.41
  -4  -9   0    1.74    0.54
   4   9   0    1.43    0.42
   4   9   0    0.71    0.55
  -4  -8   0   27.81    0.98
  -4  -8   0   29.91    0.84
   4   8   0   28.02    0.86
   4   8   0   27.76    1.01
   4   8   0   26.89    1.05
  -4  -7   0    9.94    0.42
  -4  -7   0   10.22    0.75
  -4  -7   0    9.78    0.57
   4   7   0    9.84    0.75
   4   7   0   10.68    0.71
   4   7   0    9.56    0.57
  -4  -6   0   -0.61    0.38
  -4  -6   0    0.62    0.31
  -4  -6   0   -0.14    0.20
   4   6   0    0.26    0.27
   4   6   0    0.39    0.41
   4   6   0   -0.24    0.41
  -4  -5   0    0.61    0.20
  -4  -5   0    0.35    0.34
  -4  -5   0    0.42    0.30
   4   5   0   -0.11    0.34
   4   5   0    0.55    0.38
   4   5   0    0.51    0.24
  -4  -4   0   22.53    0.66
  -4  -4   0   24.22    0.52
  -4  -4   0   22.07    0.71
   4   4   0   21.38    0.73
   4   4   0   23.39    0.73
   4   4   0   22.21    0.53
  -4  -3   0    8.71    0.46
  -4  -3   0    9.32    0.37
  -4  -3   0    9.07    0.53
   4   3   0    8.47    0.53
   4   3   0    9.13    0.33
   4   3   0    7.96    0.54
  -4  -2   0  105.16    1.57
  -4  -2   0  104.77    1.51
   4   2   0  103.53    1.59
   4   2   0  104.49    1.59
   4   2   0  107.73    1.42
  -4  -1   0   28.14    0.58
  -4  -1   0   26.93    0.58
  -4  -1   0   27.40    0.44
   4   1   0   27.01    0.65
   4   1   0   27.73    0.59
   4   1   0   27.44    0.44
   4   1   0   28.20    0.45
  -4   0   0  322.10    4.30
  -4   0   0  331.28    4.25
  -4   0   0  323.98    4.28
   4   0   0  327.86    4.25
  -4   1   0   28.71    0.62
  -4   1   0   27.50    0.54
  -4   1   0   28.27    0.61
   4  -1   0   28.08    0.65
   4  -1   0   28.10    0.51
  -4   2   0  105.46    1.44
  -4   2   0  106.21    1.54
  -4   2   0  103.34    1.57
   4  -2   0  103.35    1.58
   4  -2   0  103.00    1.47
  -4   3   0    8.84    0.41
  -4   3   0    8.94    0.53
  -4   3   0    8.76    0.29
  -4   3   0    8.28    0.54
   4  -3   0    9.03    0.54
   4  -3   0    8.32    0.39
  -4   4   0   23.31    0.59
  -4   4   0   23.32    0.45
  -4   4   0   23.49    0.75
  -4   4   0   23.63    0.74
   4  -4   0   22.95    0.73
   4  -4   0   23.48    0.61
  -4   5   0   -0.13    0.36
  -4   5   0    0.39    0.17
  -4   5   0    0.53    0.25
  -4   5   0    0.99    0.39
   4  -5   0    0.34    0.28
   4  -5   0    0.96    0.39
  -4   6   0    0.63    0.39
  -4   6   0   -0.19    0.35
  -4   6   0    0.19    0.18
  -4   6   0    0.27    0.25
   4  -6   0   -0.02    0.36
   4  -6   0    0.36    0.31
   4  -6   0    0.08    0.17
  -4   7   0    9.89    0.66
  -4   7   0   10.20    0.77
  -4   7   0   10.48    0.51
   4  -7   0   10.15    0.75
   4  -7   0   11.35    0.66
  -4   8   0   27.76    1.02
  -4   8   0   28.82    0.84
  -4   8   0   26.87    1.06
   4  -8   0   27.99    1.04
   4  -8   0   26.52    0.93
  -4   9   0    1.09    0.54
  -4   9   0    0.35    0.56
   4  -9   0    0.61    0.45
   4  -9   0    0.92    0.54
  -4  10   0   -0.77    0.60
  -4  10   0    0.65    0.57
   4 -10   0    0.30    0.51
   4 -10   0   -0.03    0.60
  -4  11   0    0.89    0.63
  -4  11   0    1.37    0.70
   4 -11   0    0.54    0.56
   4 -11   0    1.15    0.67
  -4  12   0    2.02    0.81
  -4  12   0    4.02    0.77
   4 -12   0    3.25    0.73
   4 -12   0    3.72    0.84
  -5 -12   0   -0.49    0.67
   5  12   0    1.07    0.74
  -5 -11   0    0.66    0.67
   5  11   0    0.95    0.65
  -5 -10   0    3.65    0.70
   5  10   0    3.96    0.69
  -5  -9   0    0.34    0.53
  -5  -9   0    1.27    0.42
   5   9   0    0.11    0.54
  -5  -8   0    3.67    0.45
  -5  -8   0    3.19    0.56
   5   8   0    3.40    0.41
   5   8   0    2.82    0.53
   5   8   0    3.07    0.59
  -5  -7   0    1.96    0.26
  -5  -7   0    1.69    0.38
  -5  -7   0    1.39    0.47
   5   7   0    1.91    0.50
   5   7   0    1.53    0.45
   5   7   0    1.68    0.33
  -5  -6   0    0.31    0.37
  -5  -6   0    1.13    0.23
  -5  -6   0    0.93    0.32
   5   6   0    0.95    0.41
   5   6   0    0.86    0.27
   5   6   0    0.93    0.44
  -5  -5   0    6.55    0.37
  -5  -5   0    6.63    0.50
  -5  -5   0    7.06    0.54
   5   5   0    7.51    0.57
   5   5   0    6.52    0.38
   5   5   0    6.73    0.50
  -5  -4   0    1.87    0.33
  -5  -4   0    2.19    0.25
  -5  -4   0    2.23    0.35
   5   4   0    1.75    0.35
   5   4   0    1.81    0.38
   5   4   0    1.97    0.22
  -5  -3   0    4.68    0.35
  -5  -3   0    5.02    0.38
   5   3   0    5.22    0.27
   5   3   0    5.81    0.43
   5   3   0    4.66    0.39
  -5  -2   0   13.40    0.54
  -5  -2   0   13.94    0.46
   5   2   0   13.93    0.52
   5   2   0   14.49    0.54
   5   2   0   14.56    0.30
  -5  -1   0   37.60    0.74
  -5  -1   0   35.80    0.75
   5   1   0   37.02    0.58
   5   1   0   37.42    0.80
   5   1   0   36.53    0.73
  -5   0   0   53.00    0.92
  -5   0   0   52.23    0.83
  -5   0   0   51.23    0.88
   5   0   0   51.81    0.97
   5   0   0   50.99    0.82
  -5   1   0   36.92    0.67
  -5   1   0   38.59    0.73
  -5   1   0   35.79    0.76
   5  -1   0   37.04    0.63
   5  -1   0   37.26    0.80
  -5   2   0   14.10    0.51
  -5   2   0   13.53    0.39
  -5   2   0   13.00    0.53
   5  -2   0   14.59    0.41
   5  -2   0   13.45    0.51
  -5   3   0    5.15    0.28
  -5   3   0    4.78    0.41
  -5   3   0    5.04    0.34
   5  -3   0    6.09    0.44
   5  -3   0    4.58    0.35
  -5   4   0    2.13    0.19
  -5   4   0    1.67    0.29
  -5   4   0    1.61    0.34
   5  -4   0    2.29    0.29
   5  -4   0    2.02    0.36
  -5   5   0    7.11    0.54
  -5   5   0    5.30    0.48
  -5   5   0    6.67    0.29
  -5   5   0    6.74    0.46
   5  -5   0    5.87    0.46
   5  -5   0    6.23    0.49
  -5   6   0    0.61    0.18
  -5   6   0    0.56    0.44
  -5   6   0    0.78    0.29
  -5   6   0    1.41    0.43
   5  -6   0    0.82    0.33
   5  -6   0    0.67    0.18
   5  -6   0    0.71    0.42
  -5   7   0    1.37    0.32
  -5   7   0    1.70    0.49
  -5   7   0    2.21    0.53
   5  -7   0    2.16    0.52
   5  -7   0    1.67    0.39
  -5   8   0    2.50    0.55
  -5   8   0    3.13    0.37
  -5   8   0    3.05    0.61
   5  -8   0    3.00    0.57
   5  -8   0    3.21    0.47
  -5   9   0    0.76    0.55
  -5   9   0    0.70    0.56
   5  -9   0    0.02    0.49
   5  -9   0    0.54    0.44
  -5  10   0    3.77    0.66
  -5  10   0    3.37    0.65
   5 -10   0    4.23    0.69
   5 -10   0    5.93    0.64
  -5  11   0    2.41    0.68
  -5  11   0    2.89    0.75
   5 -11   0    1.05    0.67
   5 -11   0    2.43    0.63
  -5  12   0    0.37    0.67
  -5  12   0   -0.22    0.69
   5 -12   0    0.86    0.73
   5 -12   0   -0.13    0.63
  -6 -12   0    0.70    0.74
   6  12   0   -1.05    0.70
  -6 -11   0    1.26    0.69
   6  11   0    0.84    0.69
  -6 -10   0    4.80    0.72
   6  10   0    5.88    0.76
  -6  -9   0    2.82    0.64
  -6  -9   0    2.52    0.49
   6   9   0    3.21    0.67
   6   9   0    2.97    0.65
  -6  -8   0    2.11    0.55
  -6  -8   0    1.80    0.44
   6   8   0    1.85    0.50
   6   8   0    2.43    0.58
  -6  -7   0    3.67    0.55
  -6  -7   0    5.30    0.35
  -6  -7   0    4.51    0.48
   6   7   0    5.33    0.58
   6   7   0    5.15    0.39
   6   7   0    5.66    0.60
  -6  -6   0    0.76    0.39
  -6  -6   0    0.06    0.24
  -6  -6   0    0.88    0.37
   6   6   0    0.21    0.40
   6   6   0   -0.16    0.24
   6   6   0   -0.50    0.38
  -6  -5   0   13.16    0.48
  -6  -5   0   12.32    0.61
  -6  -5   0   12.67    0.66
   6   5   0   12.80    0.64
   6   5   0   13.05    0.43
   6   5   0   11.66    0.70
  -6  -4   0  198.65    2.75
  -6  -4   0  195.61    2.85
  -6  -4   0  197.30    2.92
   6   4   0  195.21    2.92
   6   4   0  199.44    2.94
   6   4   0  198.06    2.66
  -6  -3   0   28.46    0.76
  -6  -3   0   28.44    0.64
   6   3   0   28.13    0.73
   6   3   0   29.92    0.80
   6   3   0   29.48    0.50
  -6  -2   0   18.14    0.53
  -6  -2   0   16.44    0.55
   6   2   0   17.14    0.34
   6   2   0   16.52    0.63
   6   2   0   17.09    0.58
  -6  -1   0    0.29    0.28
  -6  -1   0    0.78    0.30
   6   1   0    0.15    0.15
   6   1   0    0.21    0.32
   6   1   0   -0.07    0.25
  -6   0   0  271.53    3.69
  -6   0   0  270.91    3.72
  -6   0   0  276.83    3.64
   6   0   0  270.40    3.64
   6   0   0  279.89    3.78
  -6   1   0   -0.35    0.29
  -6   1   0   -0.18    0.26
  -6   1   0   -0.32    0.23
   6  -1   0    0.17    0.30
   6  -1   0    0.22    0.18
  -6   2   0   16.76    0.45
  -6   2   0   16.72    0.59
  -6   2   0   16.80    0.53
   6  -2   0   16.78    0.45
   6  -2   0   17.27    0.61
  -6   3   0   28.80    0.78
  -6   3   0   30.26    0.58
  -6   3   0   29.29    0.71
   6  -3   0   29.81    0.63
   6  -3   0   28.13    0.74
  -6   4   0  195.42    2.90
  -6   4   0  194.48    2.78
  -6   4   0  197.73    2.62
   6  -4   0  193.45    2.72
   6  -4   0  190.12    2.88
  -6   5   0   12.30    0.36
  -6   5   0   12.25    0.68
  -6   5   0   11.77    0.55
   6  -5   0   12.31    0.70
   6  -5   0   11.56    0.53
  -6   6   0    0.17    0.18
  -6   6   0    0.61    0.39
  -6   6   0   -0.04    0.41
  -6   6   0   -0.21    0.29
   6  -6   0    0.20    0.38
   6  -6   0    0.25    0.31
  -6   7   0    4.11    0.57
  -6   7   0    4.38    0.57
  -6   7   0    5.21    0.42
   6  -7   0    4.23    0.43
   6  -7   0    4.01    0.51
  -6   8   0    1.33    0.52
  -6   8   0    2.01    0.37
  -6   8   0    1.35    0.56
   6  -8   0    1.57    0.54
   6  -8   0    1.27    0.42
  -6   9   0    1.18    0.59
  -6   9   0    1.31    0.59
   6  -9   0    1.79    0.56
   6  -9   0    1.88    0.49
  -6  10   0    5.39    0.79
  -6  10   0    4.86    0.73
   6 -10   0    4.59    0.76
   6 -10   0    4.31    0.61
  -6  11   0    0.53    0.73
  -6  11   0    0.98    0.66
   6 -11   0   -0.70    0.56
   6 -11   0    0.27    0.67
  -6  12   0   -1.22    0.72
  -6  12   0   -0.83    0.68
   6 -12   0    0.47    0.74
  -7 -12   0    0.82    0.75
   7  12   0    1.76    0.78
  -7 -11   0    5.73    0.81
   7  11   0    6.31    0.82
  -7 -10   0    1.61    0.51
  -7 -10   0    0.43    0.62
   7  10   0    1.85    0.63
  -7  -9   0    0.07    0.44
  -7  -9   0   -0.05    0.55
   7   9   0    0.83    0.61
   7   9   0    0.12    0.59
  -7  -8   0    1.79    0.46
  -7  -8   0    0.14    0.51
   7   8   0    0.43    0.53
   7   8   0    1.23    0.56
  -7  -7   0   33.12    0.97
  -7  -7   0   34.67    0.78
  -7  -7   0   32.86    1.09
   7   7   0   34.76    1.13
   7   7   0   30.65    1.02
   7   7   0   35.31    1.06
  -7  -6   0    0.40    0.27
  -7  -6   0    0.65    0.38
  -7  -6   0    0.83    0.45
   7   6   0   -0.01    0.46
   7   6   0   -0.42    0.44
   7   6   0   -0.16    0.23
  -7  -5   0    2.96    0.32
  -7  -5   0    3.47    0.43
  -7  -5   0    3.14    0.45
   7   5   0    3.30    0.47
   7   5   0    3.36    0.25
   7   5   0    2.91    0.43
  -7  -4   0    1.42    0.37
  -7  -4   0    1.24    0.38
  -7  -4   0    1.47    0.29
   7   4   0    1.57    0.41
   7   4   0    1.07    0.40
   7   4   0    1.67    0.18
  -7  -3   0  167.10    2.41
  -7  -3   0  169.13    2.51
   7   3   0  168.24    2.23
   7   3   0  168.18    2.52
   7   3   0  170.82    2.56
  -7  -2   0    0.15    0.29
  -7  -2   0    0.76    0.30
   7   2   0    0.75    0.30
   7   2   0    0.15    0.14
   7   2   0    0.34    0.33
  -7  -1   0    6.38    0.49
  -7  -1   0    6.28    0.46
  -7  -1   0    5.80    0.30
   7   1   0    6.36    0.40
   7   1   0    6.54    0.30
   7   1   0    4.96    0.39
  -7   0   0    2.03    0.30
  -7   0   0    1.29    0.29
  -7   0   0    1.41    0.24
   7   0   0    1.28    0.23
   7   0   0    1.10    0.34
  -7   1   0    6.23    0.45
  -7   1   0    6.86    0.42
  -7   1   0    6.66    0.42
   7  -1   0    6.84    0.54
   7  -1   0    6.38    0.33
  -7   2   0   -0.06    0.30
  -7   2   0    0.53    0.28
  -7   2   0    0.37    0.23
   7  -2   0    0.08    0.33
   7  -2   0    0.26    0.20
  -7   3   0  169.00    2.33
  -7   3   0  169.73    2.47
  -7   3   0  168.56    2.53
   7  -3   0  165.77    2.35
   7  -3   0  169.80    2.55
  -7   4   0    1.31    0.41
  -7   4   0    1.55    0.31
  -7   4   0    1.05    0.20
   7  -4   0    1.69    0.29
   7  -4   0    0.88    0.39
  -7   5   0    3.16    0.23
  -7   5   0    2.80    0.43
  -7   5   0    3.17    0.37
   7  -5   0    2.78    0.44
   7  -5   0    3.54    0.34
  -7   6   0    0.09    0.21
  -7   6   0    0.10    0.44
  -7   6   0   -0.06    0.31
   7  -6   0    0.38    0.32
   7  -6   0   -0.41    0.38
  -7   7   0   34.41    0.88
  -7   7   0   33.72    1.12
   7  -7   0   32.76    0.91
   7  -7   0   32.41    1.04
  -7   8   0    0.89    0.57
  -7   8   0    0.61    0.37
   7  -8   0    1.84    0.45
   7  -8   0    0.76    0.54
  -7   9   0   -0.61    0.58
  -7   9   0    1.00    0.62
   7  -9   0   -0.24    0.45
   7  -9   0   -0.46    0.55
  -7  10   0    2.12    0.68
  -7  10   0    1.48    0.69
   7 -10   0    1.14    0.64
   7 -10   0    0.63    0.52
  -7  11   0    6.25    0.85
   7 -11   0    6.52    0.88
  -7  12   0    3.02    0.79
   7 -12   0    2.09    0.77
  -8 -12   0    5.49    0.86
   8  12   0    6.55    0.93
  -8 -11   0    4.58    0.76
   8  11   0    3.65    0.79
  -8 -10   0    1.84    0.53
  -8 -10   0    1.25    0.65
   8  10   0    0.95    0.66
   8  10   0    1.66    0.70
  -8  -9   0    1.48    0.51
  -8  -9   0    1.78    0.63
   8   9   0    1.67    0.65
   8   9   0    1.44    0.61
  -8  -8   0    8.88    0.73
  -8  -8   0    8.82    0.62
   8   8   0   10.04    0.77
   8   8   0    8.48    0.71
  -8  -7   0   30.96    1.08
  -8  -7   0   30.66    0.97
  -8  -7   0   30.66    0.77
   8   7   0   29.08    1.09
   8   7   0   30.58    1.11
  -8  -6   0    4.49    0.56
  -8  -6   0    4.86    0.49
  -8  -6   0    7.77    0.51
   8   6   0    3.37    0.57
   8   6   0    5.45    0.60
   8   6   0    5.21    0.49
  -8  -5   0    2.46    0.45
  -8  -5   0    3.01    0.35
  -8  -5   0    2.64    0.41
   8   5   0    3.44    0.24
   8   5   0    2.72    0.44
   8   5   0    3.37    0.49
  -8  -4   0   59.87    1.10
  -8  -4   0   58.98    1.21
   8   4   0   61.08    1.28
   8   4   0   59.47    1.25
   8   4   0   59.92    0.89
  -8  -3   0    2.13    0.36
  -8  -3   0    3.13    0.37
   8   3   0    2.78    0.42
   8   3   0    3.21    0.41
   8   3   0    2.72    0.20
  -8  -2   0   19.49    0.67
  -8  -2   0   20.65    0.64
   8   2   0   19.38    0.64
   8   2   0   19.02    0.71
   8   2   0   19.62    0.40
  -8  -1   0    0.33    0.19
  -8  -1   0   -0.34    0.31
  -8  -1   0    0.55    0.32
   8   1   0   -0.84    0.35
   8   1   0    0.42    0.27
   8   1   0    0.44    0.18
  -8   0   0   13.68    0.54
  -8   0   0   13.59    0.46
  -8   0   0   14.29    0.55
   8   0   0   13.92    0.45
   8   0   0   15.62    0.68
  -8   1   0    0.53    0.26
  -8   1   0    0.38    0.28
  -8   1   0   -0.24    0.30
   8  -1   0    0.42    0.20
   8  -1   0    1.07    0.37
  -8   2   0   19.58    0.55
  -8   2   0   19.34    0.62
  -8   2   0   19.40    0.65
   8  -2   0   19.36    0.49
   8  -2   0   19.69    0.72
  -8   3   0    3.00    0.26
  -8   3   0    2.73    0.37
  -8   3   0    3.01    0.38
   8  -3   0    3.31    0.43
   8  -3   0    2.99    0.27
  -8   4   0   60.14    1.27
  -8   4   0   61.16    1.17
  -8   4   0   59.93    0.99
   8  -4   0   58.78    1.04
   8  -4   0   58.20    1.26
  -8   5   0    4.06    0.40
  -8   5   0    3.49    0.26
  -8   5   0    3.38    0.51
   8  -5   0    2.67    0.44
   8  -5   0    3.55    0.35
  -8   6   0    4.21    0.51
  -8   6   0    4.33    0.42
   8  -6   0    5.07    0.59
   8  -6   0    5.66    0.43
  -8   7   0   30.05    1.12
  -8   7   0   32.54    0.90
   8  -7   0   31.22    1.11
   8  -7   0   32.54    0.92
  -8   8   0    8.16    0.76
  -8   8   0    9.71    0.65
   8  -8   0    7.82    0.68
   8  -8   0    9.66    0.72
  -8   9   0    1.90    0.64
   8  -9   0    1.54    0.67
   8  -9   0    1.11    0.50
  -8  10   0    1.70    0.67
   8 -10   0    1.36    0.67
  -8  11   0    4.22    0.81
   8 -11   0    5.07    0.86
  -8  12   0    6.02    0.89
   8 -12   0    5.95    0.96
  -9 -12   0    4.47    0.89
   9  12   0    3.10    0.82
  -9 -11   0    3.63    0.81
   9  11   0    1.63    0.72
  -9 -10   0   -0.09    0.54
  -9 -10   0    0.73    0.67
   9  10   0    1.34    0.70
   9  10   0    1.10    0.67
  -9  -9   0    2.07    0.61
  -9  -9   0    2.83    0.54
   9   9   0    1.56    0.64
   9   9   0    2.42    0.65
  -9  -8   0   -0.40    0.54
  -9  -8   0    0.13    0.47
   9   8   0    0.44    0.55
   9   8   0    0.18    0.54
  -9  -7   0   12.02    0.86
  -9  -7   0   11.71    0.59
  -9  -7   0    9.12    0.63
   9   7   0   10.42    0.76
   9   7   0   11.44    0.79
  -9  -6   0    7.36    0.55
  -9  -6   0    7.13    0.58
  -9  -6   0    7.29    0.59
   9   6   0    7.60    0.66
   9   6   0    7.88    0.66
  -9  -5   0   18.24    0.79
  -9  -5   0   17.49    0.78
  -9  -5   0   16.58    0.63
   9   5   0   17.05    0.83
   9   5   0   16.54    0.82
  -9  -4   0   10.92    0.55
  -9  -4   0   10.76    0.67
   9   4   0   13.30    0.72
   9   4   0   11.87    0.69
   9   4   0   11.63    0.30
  -9  -3   0   27.49    0.83
  -9  -3   0   27.69    0.74
   9   3   0   28.11    0.87
   9   3   0   27.06    0.80
   9   3   0   26.83    0.46
  -9  -2   0    9.45    0.55
  -9  -2   0    8.83    0.59
   9   2   0    8.52    0.31
   9   2   0    9.18    0.52
   9   2   0    8.09    0.61
  -9  -1   0   11.35    0.39
  -9  -1   0   10.12    0.58
  -9  -1   0   11.11    0.53
   9   1   0   11.56    0.51
   9   1   0   11.13    0.66
   9   1   0   11.37    0.38
  -9   0   0   39.78    0.88
  -9   0   0   39.05    0.78
  -9   0   0   41.37    0.93
   9   0   0   40.57    0.99
   9   0   0   41.42    0.79
   9   0   0   40.53    0.78
  -9   1   0   10.95    0.54
  -9   1   0   10.99    0.53
  -9   1   0   11.16    0.52
   9  -1   0   11.36    0.41
   9  -1   0   12.52    0.66
  -9   2   0    9.14    0.58
  -9   2   0    8.33    0.53
  -9   2   0    9.50    0.47
   9  -2   0    8.93    0.39
   9  -2   0    9.43    0.64
  -9   3   0   26.89    0.64
  -9   3   0   28.70    0.83
  -9   3   0   27.88    0.80
   9  -3   0   26.95    0.61
   9  -3   0   27.50    0.86
  -9   4   0   11.43    0.61
  -9   4   0   10.58    0.44
  -9   4   0   10.88    0.63
   9  -4   0   10.14    0.70
   9  -4   0   11.34    0.46
  -9   5   0   17.25    0.85
  -9   5   0   16.91    0.72
  -9   5   0   16.65    0.48
   9  -5   0   15.36    0.74
   9  -5   0   16.44    0.59
  -9   6   0    6.30    0.49
  -9   6   0    7.40    0.66
   9  -6   0    8.19    0.57
   9  -6   0    5.96    0.60
  -9   7   0   10.82    0.78
  -9   7   0   11.02    0.70
   9  -7   0   11.07    0.89
   9  -7   0   12.08    0.69
  -9   8   0   -0.04    0.39
  -9   8   0   -0.49    0.50
   9  -8   0   -0.36    0.41
   9  -8   0   -0.39    0.49
  -9   9   0    2.25    0.68
   9  -9   0    2.59    0.63
  -9  10   0    1.21    0.67
   9 -10   0    0.45    0.67
  -9  11   0    3.66    0.80
   9 -11   0    3.04    0.79
  -9  12   0    4.90    0.86
   9 -12   0    2.30    0.79
 -10 -11   0   -0.50    0.68
  10  11   0   -0.77    0.68
 -10 -10   0    0.46    0.57
 -10 -10   0   -0.06    0.61
  10  10   0   -0.94    0.64
  10  10   0    1.27    0.67
 -10  -9   0    0.32    0.60
 -10  -9   0   -0.24    0.53
  10   9   0    0.74    0.65
  10   9   0   -0.15    0.57
 -10  -8   0    0.18    0.49
 -10  -8   0   -0.05    0.48
  10   8   0   -0.09    0.52
  10   8   0    0.87    0.56
 -10  -7   0    2.76    0.56
 -10  -7   0    2.88    0.61
 -10  -7   0    3.87    0.57
  10   7   0    1.93    0.52
  10   7   0    1.41    0.51
 -10  -6   0    4.48    0.57
 -10  -6   0    4.19    0.42
 -10  -6   0    5.64    0.59
  10   6   0    4.65    0.62
  10   6   0    3.54    0.55
 -10  -5   0   61.08    1.36
 -10  -5   0   63.00    1.37
 -10  -5   0   61.45    1.22
  10   5   0   63.20    1.41
  10   5   0   59.70    1.38
 -10  -4   0    7.68    0.54
 -10  -4   0    6.46    0.50
  10   4   0    7.35    0.56
  10   4   0    7.47    0.59
 -10  -3   0    2.12    0.37
 -10  -3   0    1.79    0.38
  10   3   0    2.35    0.39
  10   3   0    1.73    0.42
  10   3   0    2.62    0.20
 -10  -2   0    0.76    0.35
 -10  -2   0    0.79    0.34
  10   2   0    1.00    0.18
  10   2   0    0.48    0.31
  10   2   0    0.82    0.36
 -10  -1   0   68.90    1.30
 -10  -1   0   68.45    1.30
 -10  -1   0   69.93    1.11
  10   1   0   68.92    1.09
  10   1   0   69.27    1.40
  10   1   0   71.78    1.23
 -10   0   0   11.21    0.47
 -10   0   0   10.35    0.56
 -10   0   0   11.10    0.57
  10   0   0   10.82    0.62
  10   0   0   11.63    0.46
  10   0   0   11.72    0.46
 -10   1   0   68.75    1.22
 -10   1   0   68.99    1.31
 -10   1   0   67.88    1.21
  10  -1   0   67.69    1.12
  10  -1   0   67.76    1.34
 -10   2   0    1.41    0.29
 -10   2   0    0.95    0.34
 -10   2   0    0.65    0.36
  10  -2   0    1.02    0.38
  10  -2   0    0.84    0.22
 -10   3   0    2.40    0.41
 -10   3   0    2.14    0.28
 -10   3   0    2.10    0.41
  10  -3   0    2.06    0.45
  10  -3   0    1.97    0.25
 -10   4   0    7.11    0.51
 -10   4   0    7.37    0.43
 -10   4   0    6.14    0.55
  10  -4   0    6.71    0.43
  10  -4   0    6.90    0.56
 -10   5   0   62.15    1.06
 -10   5   0   59.66    1.40
 -10   5   0   61.55    1.27
  10  -5   0   58.88    1.40
  10  -5   0   61.03    1.12
 -10   6   0    3.69    0.47
 -10   6   0    3.03    0.56
  10  -6   0    4.54    0.62
  10  -6   0    5.09    0.43
 -10   7   0    2.58    0.45
 -10   7   0    2.40    0.60
  10  -7   0    3.85    0.49
  10  -7   0    2.99    0.62
 -10   8   0    0.31    0.58
 -10   8   0    0.56    0.42
  10  -8   0   -0.41    0.56
 -10   9   0   -0.25    0.62
  10  -9   0    0.37    0.66
 -10  10   0   -0.44    0.69
  10 -10   0    0.31    0.69
 -10  11   0    0.37    0.76
  10 -11   0   -0.60    0.68
 -11 -11   0    3.99    0.83
 -11 -11   0    4.98    1.19
  11  11   0    5.31    0.86
 -11 -10   0    0.09    0.61
 -11 -10   0    0.41    0.66
  11  10   0    0.12    0.63
  11  10   0    0.79    0.67
 -11  -9   0    0.48    0.62
 -11  -9   0   -0.02    0.56
  11   9   0    0.99    0.64
  11   9   0   -0.83    0.61
 -11  -8   0    3.56    0.65
 -11  -8   0    3.31    0.61
  11   8   0    3.39    0.66
  11   8   0    3.23    0.62
 -11  -7   0    3.50    0.58
 -11  -7   0    2.35    0.58
  11   7   0    1.76    0.56
  11   7   0    2.06    0.57
 -11  -6   0   -0.33    0.44
 -11  -6   0   -0.01    0.46
 -11  -6   0   -0.17    0.37
  11   6   0   -0.09    0.49
  11   6   0   -0.32    0.42
 -11  -5   0    9.55    0.60
 -11  -5   0    8.67    0.63
 -11  -5   0    7.68    0.59
  11   5   0   10.12    0.80
  11   5   0    9.30    0.66
 -11  -4   0    3.76    0.50
 -11  -4   0    3.70    0.43
  11   4   0    4.76    0.55
  11   4   0    2.76    0.46
 -11  -3   0    1.71    0.40
 -11  -3   0    1.49    0.44
  11   3   0    2.36    0.41
  11   3   0    1.73    0.45
  11   3   0    2.25    0.17
 -11  -2   0    1.67    0.38
 -11  -2   0    1.46    0.42
  11   2   0    1.73    0.21
  11   2   0    1.86    0.35
  11   2   0    1.41    0.43
 -11  -1   0   13.82    0.46
 -11  -1   0   13.49    0.67
 -11  -1   0   13.58    0.67
  11   1   0   14.01    0.45
  11   1   0   13.62    0.76
  11   1   0   13.57    0.57
 -11   0   0    0.80    0.35
 -11   0   0    0.60    0.35
 -11   0   0    0.69    0.26
  11   0   0    0.84    0.26
  11   0   0    0.59    0.26
  11   0   0    1.10    0.43
 -11   1   0   13.10    0.62
 -11   1   0   12.58    0.57
 -11   1   0   13.02    0.58
  11  -1   0   14.09    0.48
  11  -1   0   13.31    0.67
 -11   2   0    1.40    0.36
 -11   2   0    1.41    0.41
 -11   2   0    0.79    0.30
  11  -2   0    1.45    0.45
  11  -2   0    1.65    0.25
 -11   3   0    1.99    0.44
 -11   3   0    1.75    0.42
 -11   3   0    2.43    0.31
  11  -3   0    1.41    0.40
  11  -3   0    2.39    0.27
 -11   4   0    3.94    0.53
 -11   4   0    3.96    0.33
 -11   4   0    3.54    0.45
  11  -4   0    4.12    0.52
  11  -4   0    4.42    0.33
 -11   5   0    8.88    0.66
 -11   5   0    9.87    0.47
 -11   5   0    9.41    0.67
  11  -5   0    9.72    0.51
  11  -5   0    8.33    0.64
 -11   6   0   -0.10    0.52
 -11   6   0    1.07    0.42
  11  -6   0    0.23    0.54
 -11   7   0    1.99    0.45
 -11   7   0    2.37    0.64
  11  -7   0    1.78    0.58
 -11   8   0    4.90    0.54
 -11   8   0    3.38    0.70
  11  -8   0    3.32    0.69
 -11   9   0    0.45    0.68
  11  -9   0    0.18    0.66
 -11  10   0    0.79    0.73
  11 -10   0    0.50    0.69
 -11  11   0    4.45    0.89
  11 -11   0    5.12    0.90
 -12 -11   0    2.38    0.71
 -12 -11   0    1.49    0.80
  12  11   0    2.22    0.82
 -12 -10   0    1.35    0.67
 -12 -10   0    1.48    0.72
  12  10   0    0.16    0.71
  12  10   0   -0.12    0.65
 -12  -9   0    1.04    0.63
 -12  -9   0    1.16    0.63
  12   9   0    1.25    0.64
  12   9   0    1.39    0.63
 -12  -8   0    3.11    0.69
 -12  -8   0    4.26    0.66
  12   8   0    2.45    0.64
  12   8   0    2.81    0.68
 -12  -7   0    3.71    0.62
 -12  -7   0    3.86    0.62
  12   7   0    3.39    0.64
  12   7   0    4.24    0.68
 -12  -6   0    0.52    0.51
 -12  -6   0   -0.32    0.38
 -12  -6   0    0.63    0.52
  12   6   0    0.11    0.52
  12   6   0   -0.48    0.50
 -12  -5   0    0.33    0.45
 -12  -5   0   -0.26    0.38
 -12  -5   0    0.55    0.50
  12   5   0    0.02    0.49
  12   5   0   -0.04    0.46
 -12  -4   0   13.12    0.82
 -12  -4   0   15.55    0.75
  12   4   0   14.29    0.84
  12   4   0   13.14    0.79
 -12  -3   0   10.35    0.67
 -12  -3   0    9.85    0.64
  12   3   0    9.64    0.65
  12   3   0    9.21    0.68
 -12  -2   0   -0.19    0.38
 -12  -2   0    0.08    0.37
  12   2   0    0.15    0.38
  12   2   0   -0.19    0.32
  12   2   0   -0.17    0.20
 -12  -1   0    8.89    0.65
 -12  -1   0    9.78    0.67
  12   1   0    9.00    0.55
  12   1   0    9.50    0.75
  12   1   0    8.99    0.42
 -12   0   0   15.51    0.68
 -12   0   0   16.00    0.74
 -12   0   0   16.33    0.57
  12   0   0   17.10    0.82
  12   0   0   16.55    0.57
  12   0   0   17.02    0.56
 -12   1   0    8.50    0.56
 -12   1   0    8.74    0.66
 -12   1   0    9.01    0.57
  12  -1   0    7.91    0.64
  12  -1   0    9.09    0.44
 -12   2   0    0.10    0.36
 -12   2   0   -0.12    0.30
 -12   2   0    0.66    0.36
  12  -2   0   -0.50    0.43
  12  -2   0    0.06    0.23
 -12   3   0   10.65    0.67
 -12   3   0    9.74    0.52
 -12   3   0    9.56    0.62
  12  -3   0    9.96    0.45
  12  -3   0   10.46    0.68
 -12   4   0   13.33    0.57
 -12   4   0   13.35    0.79
 -12   4   0   13.93    0.76
  12  -4   0   14.60    0.53
  12  -4   0   13.06    0.85
 -12   5   0    0.70    0.41
 -12   5   0    0.60    0.48
  12  -5   0   -0.57    0.50
 -12   6   0   -0.05    0.53
 -12   6   0    0.75    0.44
  12  -6   0   -0.33    0.51
 -12   7   0    3.31    0.66
 -12   7   0    3.32    0.52
  12  -7   0    5.12    0.73
 -12   8   0    3.67    0.73
 -12   8   0    3.86    0.54
  12  -8   0    4.20    0.75
 -12   9   0    1.17    0.71
  12  -9   0    0.78    0.72
 -12  10   0   -1.05    0.71
  12 -10   0    0.04    0.70
 -12  11   0    2.09    0.80
  12 -11   0    1.65    0.74
 -13 -11   0   -0.10    0.67
  13  11   0    0.54    0.72
 -13 -10   0    0.35    0.66
 -13 -10   0   -0.58    0.63
  13  10   0   -0.51    0.64
  13  10   0   -0.42    0.69
 -13  -9   0    1.15    0.64
 -13  -9   0    1.61    0.67
  13   9   0    1.60    0.66
  13   9   0    1.01    0.71
 -13  -8   0   -0.22    0.59
 -13  -8   0   -0.37    0.58
  13   8   0   -0.29    0.57
  13   8   0   -0.15    0.60
 -13  -7   0    5.66    0.67
 -13  -7   0    5.51    0.69
  13   7   0    5.40    0.70
  13   7   0    3.43    0.66
 -13  -6   0   -0.03    0.56
 -13  -6   0   -0.58    0.49
 -13  -6   0    0.43    0.43
  13   6   0    0.01    0.52
  13   6   0   -0.57    0.50
 -13  -5   0    7.69    0.57
 -13  -5   0    6.86    0.61
 -13  -5   0    8.35    0.68
  13   5   0    6.93    0.68
  13   5   0    6.92    0.65
 -13  -4   0    3.72    0.48
 -13  -4   0    2.74    0.50
  13   4   0    3.61    0.57
  13   4   0    3.42    0.50
 -13  -3   0    7.49    0.57
 -13  -3   0    6.16    0.55
  13   3   0    6.79    0.62
  13   3   0    5.68    0.51
 -13  -2   0    0.20    0.37
 -13  -2   0    0.13    0.44
  13   2   0   -0.17    0.35
  13   2   0    0.22    0.44
 -13  -1   0    7.63    0.59
 -13  -1   0    7.82    0.58
  13   1   0    7.33    0.66
  13   1   0    6.36    0.44
  13   1   0    7.03    0.41
 -13   0   0   11.79    0.54
 -13   0   0   11.46    0.66
 -13   0   0   11.02    0.66
  13   0   0   11.95    0.54
  13   0   0   11.72    0.55
  13   0   0   11.82    0.79
 -13   1   0    7.30    0.54
 -13   1   0    6.83    0.54
 -13   1   0    7.55    0.58
  13  -1   0    7.01    0.63
  13  -1   0    7.36    0.45
  13  -1   0    6.61    0.52
 -13   2   0   -0.43    0.41
 -13   2   0    0.15    0.32
 -13   2   0   -0.18    0.35
  13  -2   0    0.29    0.25
  13  -2   0   -0.41    0.44
 -13   3   0    4.85    0.51
 -13   3   0    5.69    0.54
 -13   3   0    6.21    0.43
  13  -3   0    6.79    0.65
  13  -3   0    5.88    0.41
 -13   4   0    3.11    0.50
 -13   4   0    3.58    0.55
 -13   4   0    3.63    0.37
  13  -4   0    2.85    0.56
 -13   5   0    7.00    0.67
 -13   5   0    6.33    0.56
  13  -5   0    7.37    0.71
 -13   6   0    0.69    0.59
 -13   6   0   -0.57    0.45
  13  -6   0   -0.04    0.57
 -13   7   0    4.39    0.72
 -13   7   0    4.68    0.58
  13  -7   0    4.17    0.68
 -13   8   0    0.08    0.49
 -13   8   0    0.90    0.68
  13  -8   0   -0.36    0.65
 -13   9   0    2.54    0.75
  13  -9   0    1.02    0.77
 -13  10   0    0.65    0.68
  13 -10   0    0.87    0.79
 -14 -10   0    3.66    0.79
 -14 -10   0    2.64    0.75
  14  10   0    2.45    0.81
  14  10   0    2.01    0.75
 -14  -9   0    0.89    0.68
 -14  -9   0    0.90    0.68
  14   9   0   -1.02    0.65
  14   9   0   -0.16    0.66
 -14  -8   0   13.91    1.06
 -14  -8   0   12.85    0.91
  14   8   0   13.75    1.09
  14   8   0   13.94    1.08
 -14  -7   0    8.53    0.78
 -14  -7   0    7.20    0.74
  14   7   0    8.01    0.78
  14   7   0    7.92    0.80
 -14  -6   0   -0.14    0.44
 -14  -6   0   -0.14    0.55
 -14  -6   0    0.75    0.52
  14   6   0    0.40    0.54
  14   6   0    0.32    0.58
 -14  -5   0    0.78    0.57
 -14  -5   0    0.82    0.45
 -14  -5   0    1.27    0.50
  14   5   0    1.21    0.51
  14   5   0    0.28    0.51
 -14  -4   0    0.95    0.53
 -14  -4   0    1.01    0.46
  14   4   0    0.91    0.53
  14   4   0    0.93    0.47
 -14  -3   0    8.03    0.66
 -14  -3   0    7.07    0.60
  14   3   0    7.03    0.62
  14   3   0    7.75    0.58
 -14  -2   0    8.90    0.66
 -14  -2   0    9.11    0.63
  14   2   0    7.84    0.62
  14   2   0    6.98    0.61
 -14  -1   0    1.77    0.48
 -14  -1   0    1.60    0.47
  14   1   0    2.35    0.55
  14   1   0    1.80    0.29
  14   1   0    2.17    0.37
 -14   0   0    0.99    0.31
 -14   0   0    0.32    0.45
 -14   0   0    0.96    0.44
  14   0   0    0.35    0.30
  14   0   0    0.91    0.50
  14   0   0    0.82    0.30
 -14   1   0    2.28    0.38
 -14   1   0    1.67    0.43
 -14   1   0    2.01    0.41
  14  -1   0    2.42    0.37
  14  -1   0    2.15    0.50
  14  -1   0    1.64    0.31
 -14   2   0    8.99    0.66
 -14   2   0    8.26    0.62
 -14   2   0    9.08    0.66
  14  -2   0    9.29    0.71
  14  -2   0    8.26    0.47
 -14   3   0    7.07    0.64
 -14   3   0    7.33    0.56
 -14   3   0    6.70    0.57
  14  -3   0    7.37    0.68
 -14   4   0    0.66    0.48
 -14   4   0    1.52    0.50
 -14   4   0    1.57    0.34
  14  -4   0    1.75    0.55
 -14   5   0    1.32    0.50
 -14   5   0    0.99    0.55
  14  -5   0    1.29    0.61
 -14   6   0    0.39    0.49
 -14   6   0    0.47    0.59
  14  -6   0    0.23    0.61
 -14   7   0    8.88    0.70
 -14   7   0    8.71    0.84
  14  -7   0    8.74    0.85
 -14   8   0   13.33    0.94
 -14   8   0   14.27    1.05
  14  -8   0   14.35    1.04
 -14   9   0   -0.98    0.66
  14  -9   0   -0.30    0.71
 -14  10   0    3.00    0.84
  14 -10   0    2.71    0.76
 -15 -10   0    0.54    0.71
 -15 -10   0    2.18    0.74
  15  10   0    0.38    0.70
  15  10   0    2.16    0.81
 -15  -9   0    0.35    0.68
 -15  -9   0    0.98    0.70
  15   9   0    0.38    0.66
  15   9   0    0.63    0.71
 -15  -8   0    2.62    0.70
 -15  -8   0    2.53    0.68
  15   8   0    1.07    0.64
  15   8   0    2.58    0.69
 -15  -7   0    8.03    0.81
 -15  -7   0    6.94    0.73
  15   7   0    8.44    0.82
  15   7   0    7.60    0.81
 -15  -6   0   -0.33    0.54
 -15  -6   0    2.09    0.57
 -15  -6   0    0.70    0.49
  15   6   0    1.10    0.55
  15   6   0    0.71    0.61
 -15  -5   0   -0.54    0.55
 -15  -5   0   -0.13    0.46
 -15  -5   0    1.08    0.51
  15   5   0   -0.47    0.56
  15   5   0   -0.20    0.48
 -15  -4   0    1.67    0.48
 -15  -4   0    0.62    0.56
  15   4   0    1.07    0.48
  15   4   0    0.41    0.56
 -15  -3   0    3.67    0.54
 -15  -3   0    2.99    0.59
  15   3   0    3.36    0.64
  15   3   0    3.55    0.50
 -15  -2   0    2.36    0.54
 -15  -2   0    2.58    0.54
  15   2   0    1.91    0.58
  15   2   0    2.89    0.44
 -15  -1   0    2.91    0.54
 -15  -1   0    3.05    0.52
  15   1   0    3.73    0.43
  15   1   0    3.24    0.54
 -15   0   0   54.79    1.36
 -15   0   0   56.96    1.30
 -15   0   0   57.54    1.13
  15   0   0   57.27    1.12
  15   0   0   56.51    1.13
  15   0   0   56.57    1.41
 -15   1   0    3.63    0.44
 -15   1   0    3.21    0.50
 -15   1   0    3.79    0.48
  15  -1   0    3.75    0.41
  15  -1   0    3.36    0.41
  15  -1   0    3.99    0.62
 -15   2   0    1.95    0.42
 -15   2   0    1.62    0.44
 -15   2   0    2.44    0.51
  15  -2   0    2.21    0.59
 -15   3   0    3.74    0.59
 -15   3   0    3.76    0.54
 -15   3   0    3.38    0.42
  15  -3   0    3.38    0.61
 -15   4   0   -0.33    0.49
 -15   4   0    0.45    0.33
 -15   4   0    0.49    0.50
  15  -4   0    0.27    0.57
 -15   5   0   -0.63    0.54
 -15   5   0    0.03    0.50
  15  -5   0    0.41    0.55
 -15   6   0   -0.10    0.59
 -15   6   0    1.24    0.52
  15  -6   0    0.51    0.59
 -15   7   0    7.08    0.69
 -15   7   0    8.11    0.82
  15  -7   0    5.99    0.85
 -15   8   0    2.13    0.74
 -15   8   0    1.47    0.55
  15  -8   0    2.01    0.69
 -15   9   0    0.99    0.73
  15  -9   0    0.74    0.76
 -15  10   0    2.43    0.84
  15 -10   0    1.34    0.84
 -16  -9   0   -0.63    0.71
 -16  -9   0   -0.17    0.67
  16   9   0    0.10    0.69
  16   9   0   -0.38    0.68
 -16  -8   0    0.54    0.64
 -16  -8   0   -0.73    0.64
  16   8   0    1.80    0.70
  16   8   0    0.52    0.68
 -16  -7   0   -0.51    0.63
 -16  -7   0    0.03    0.59
  16   7   0   -0.49    0.56
  16   7   0    0.27    0.67
 -16  -6   0    0.00    0.61
 -16  -6   0    0.21    0.51
 -16  -6   0   -0.12    0.55
  16   6   0    0.78    0.62
  16   6   0    0.46    0.55
 -16  -5   0   -0.32    0.48
 -16  -5   0    0.22    0.52
 -16  -5   0    1.26    0.58
  16   5   0   -0.35    0.49
  16   5   0   -0.05    0.59
 -16  -4   0    1.73    0.56
 -16  -4   0    0.79    0.52
  16   4   0    2.00    0.51
  16   4   0    1.41    0.62
 -16  -3   0   -0.19    0.54
 -16  -3   0    1.50    0.53
  16   3   0    1.79    0.62
  16   3   0    1.17    0.46
 -16  -2   0    4.14    0.57
 -16  -2   0    6.05    0.65
  16   2   0    4.56    0.65
  16   2   0    5.08    0.51
 -16  -1   0   25.95    1.01
 -16  -1   0   23.28    0.95
  16   1   0   24.65    0.82
  16   1   0   25.99    1.11
 -16   0   0   53.90    1.32
 -16   0   0   52.59    1.34
  16   0   0   53.06    1.51
  16   0   0   54.96    1.48
 -16   1   0   23.55    0.95
 -16   1   0   24.17    0.90
 -16   1   0   25.27    0.83
  16  -1   0   25.38    0.81
  16  -1   0   24.91    1.11
 -16   2   0    5.12    0.51
 -16   2   0    4.54    0.51
 -16   2   0    5.41    0.65
  16  -2   0    5.31    0.68
  16  -2   0    5.87    0.52
 -16   3   0    0.99    0.39
 -16   3   0    1.10    0.55
 -16   3   0    1.15    0.47
  16  -3   0    1.07    0.53
 -16   4   0    1.53    0.56
 -16   4   0    1.81    0.55
  16  -4   0    2.57    0.67
 -16   5   0    0.58    0.52
 -16   5   0    0.36    0.57
  16  -5   0    0.27    0.63
 -16   6   0    0.09    0.54
 -16   6   0    0.14    0.60
  16  -6   0    0.04    0.67
 -16   7   0   -0.25    0.53
 -16   7   0   -1.01    0.62
  16  -7   0   -0.72    0.66
 -16   8   0    2.02    0.60
 -16   8   0    1.67    0.76
  16  -8   0    0.97    0.76
 -16   9   0   -0.31    0.73
  16  -9   0   -1.37    0.70
 -17  -9   0   -0.92    0.72
 -17  -9   0   -0.58    0.69
  17   9   0    0.84    0.75
  17   9   0   -0.68    0.68
 -17  -8   0   14.68    1.03
 -17  -8   0   13.49    1.02
  17   8   0   15.15    1.18
  17   8   0   14.52    1.11
 -17  -7   0    4.71    0.80
 -17  -7   0    4.38    0.71
  17   7   0    4.35    0.73
  17   7   0    3.65    0.76
 -17  -6   0    0.92    0.59
 -17  -6   0    1.37    0.69
 -17  -6   0    1.28    0.55
  17   6   0    1.55    0.61
  17   6   0    2.27    0.67
 -17  -5   0   -0.26    0.50
 -17  -5   0   -0.04    0.53
 -17  -5   0    0.25    0.64
  17   5   0    0.04    0.54
  17   5   0   -0.45    0.61
 -17  -4   0    2.17    0.53
 -17  -4   0    1.46    0.62
 -17  -4   0    2.44    0.58
  17   4   0    1.53    0.53
  17   4   0    2.54    0.68
 -17  -3   0    0.67    0.57
 -17  -3   0    0.23    0.54
  17   3   0    0.34    0.45
  17   3   0    0.70    0.59
 -17  -2   0    2.87    0.60
 -17  -2   0    3.57    0.62
  17   2   0    1.60    0.55
  17   2   0    2.74    0.46
 -17  -1   0   11.96    0.80
 -17  -1   0   11.80    0.89
  17   1   0   11.04    0.85
 -17   0   0    9.61    0.77
 -17   0   0    9.94    0.70
  17   0   0    8.81    0.79
 -17   1   0   11.59    0.83
 -17   1   0   11.70    0.83
  17  -1   0   10.36    0.81
 -17   2   0    2.96    0.56
 -17   2   0    3.24    0.50
 -17   2   0    2.52    0.47
  17  -2   0    1.98    0.45
  17  -2   0    2.88    0.69
 -17   3   0    0.88    0.49
 -17   3   0    0.61    0.41
 -17   3   0    0.96    0.56
  17  -3   0    0.61    0.64
  17  -3   0    1.50    0.48
 -17   4   0    1.51    0.57
 -17   4   0    2.82    0.61
  17  -4   0    2.18    0.69
 -17   5   0    0.63    0.54
 -17   5   0    0.40    0.61
  17  -5   0    1.01    0.68
 -17   6   0    1.24    0.65
 -17   6   0    2.79    0.63
  17  -6   0    1.10    0.71
 -17   7   0    6.40    0.85
 -17   7   0    4.59    0.69
  17  -7   0    4.90    0.86
 -17   8   0   14.95    1.00
 -17   8   0   13.07    1.05
  17  -8   0   14.79    1.14
 -17   9   0    0.27    0.78
  17  -9   0   -0.38    0.77
 -18  -8   0    1.07    0.68
 -18  -8   0    1.48    0.77
  18   8   0    1.22    0.73
  18   8   0    2.13    0.79
 -18  -7   0    1.96    0.67
 -18  -7   0    2.22    0.80
  18   7   0    2.59    0.69
  18   7   0    3.48    0.77
 -18  -6   0    1.00    0.55
 -18  -6   0   -1.01    0.69
 -18  -6   0    1.14    0.60
  18   6   0    0.31    0.66
  18   6   0    0.42    0.60
 -18  -5   0    4.05    0.64
 -18  -5   0    3.20    0.76
 -18  -5   0    3.12    0.63
  18   5   0    3.22    0.73
  18   5   0    2.70    0.63
 -18  -4   0    0.99    0.68
 -18  -4   0    1.03    0.56
 -18  -4   0    0.96    0.52
  18   4   0    1.46    0.69
  18   4   0    0.96    0.52
 -18  -3   0    0.69    0.62
 -18  -3   0    1.19    0.61
  18   3   0    0.46    0.48
  18   3   0    1.65    0.67
 -18  -2   0   -0.36    0.55
 -18  -2   0    0.74    0.58
  18   2   0    0.52    0.60
 -18  -1   0   -0.06    0.58
 -18  -1   0    0.54    0.54
  18   1   0    0.51    0.55
 -18   0   0    4.39    0.59
 -18   0   0    5.92    0.65
  18   0   0    4.39    0.70
 -18   1   0    1.11    0.49
 -18   1   0    0.56    0.52
  18  -1   0    0.61    0.60
 -18   2   0    0.37    0.52
 -18   2   0    0.14    0.56
 -18   2   0   -0.20    0.44
  18  -2   0    1.53    0.59
  18  -2   0    0.45    0.62
 -18   3   0    1.01    0.60
 -18   3   0    1.06    0.44
 -18   3   0    1.01    0.50
  18  -3   0    0.77    0.68
  18  -3   0   -0.17    0.46
 -18   4   0    0.70    0.55
 -18   4   0    0.95    0.61
  18  -4   0    0.07    0.64
 -18   5   0    2.97    0.66
 -18   5   0    2.56    0.65
  18  -5   0    2.63    0.75
 -18   6   0    0.50    0.66
 -18   6   0    0.22    0.58
  18  -6   0    0.29    0.72
 -18   7   0    4.16    0.70
 -18   7   0    3.71    0.81
  18  -7   0    0.99    0.79
 -18   8   0    0.80    0.61
 -18   8   0    1.57    0.80
  18  -8   0    1.53    0.81
  19   8   0    2.84    0.87
 -19  -7   0    0.80    0.63
 -19  -7   0   -0.80    0.74
  19   7   0    1.31    0.74
  19   7   0    0.41    0.64
 -19  -6   0    0.81    0.61
 -19  -6   0    1.01    0.77
  19   6   0    1.06    0.75
  19   6   0    0.83    0.60
 -19  -5   0    3.12    0.63
 -19  -5   0    3.57    0.68
 -19  -5   0    2.75    0.78
  19   5   0    5.78    0.85
  19   5   0    3.81    0.67
 -19  -4   0    6.72    0.72
 -19  -4   0    6.16    0.83
 -19  -4   0    6.25    0.77
  19   4   0    6.67    0.87
  19   4   0    5.49    0.77
 -19  -3   0    7.13    0.81
 -19  -3   0    5.90    0.71
  19   3   0    4.91    0.76
 -19  -2   0    0.69    0.62
 -19  -2   0    2.15    0.64
  19   2   0    3.35    0.73
 -19  -1   0    0.16    0.59
 -19  -1   0    0.12    0.57
  19   1   0   -0.16    0.61
 -19   0   0    9.95    0.84
 -19   0   0    8.01    0.71
  19   0   0    7.17    0.84
 -19   1   0   -0.65    0.47
 -19   1   0    1.04    0.62
  19  -1   0   -0.01    0.61
 -19   2   0    2.18    0.50
 -19   2   0    2.27    0.66
  19  -2   0    2.42    0.73
 -19   3   0    5.01    0.73
 -19   3   0    6.13    0.70
  19  -3   0    5.88    0.67
  19  -3   0    5.32    0.84
 -19   4   0    5.53    0.69
 -19   4   0    6.54    0.80
  19  -4   0    5.79    0.86
  19  -4   0    7.13    0.71
 -19   5   0    3.82    0.71
 -19   5   0    4.19    0.71
  19  -5   0    2.40    0.77
 -19   6   0    0.72    0.68
 -19   6   0   -0.47    0.61
  19  -6   0    0.19    0.77
 -19   7   0   -0.10    0.73
 -19   7   0   -0.85    0.60
  19  -7   0   -0.95    0.77
 -20  -7   0    3.00    0.72
 -20  -7   0    3.77    0.88
  20   7   0    3.71    0.76
  20   7   0    3.63    0.91
 -20  -6   0    0.74    0.77
 -20  -6   0    0.33    0.60
  20   6   0   -0.41    0.74
  20   6   0    0.96    0.65
 -20  -5   0    0.56    0.75
 -20  -5   0    2.26    0.67
  20   5   0    2.90    0.82
 -20  -4   0    1.25    0.73
 -20  -4   0   -0.04    0.63
  20   4   0    1.17    0.72
 -20  -3   0    0.94    0.69
 -20  -3   0    1.02    0.64
  20   3   0   -0.40    0.66
 -20  -2   0    2.39    0.68
 -20  -2   0    2.19    0.69
  20   2   0    1.52    0.70
 -20  -1   0    0.39    0.60
 -20  -1   0    0.86    0.63
  20   1   0   -0.12    0.65
 -20   0   0   -0.63    0.60
 -20   0   0   -0.14    0.56
  20   0   0    0.95    0.64
 -20   1   0    0.96    0.67
 -20   1   0    0.84    0.53
  20  -1   0    0.27    0.66
 -20   2   0    2.28    0.55
 -20   2   0    2.61    0.72
  20  -2   0    1.82    0.74
 -20   3   0    0.27    0.67
  20  -3   0    0.37    0.76
 -20   4   0    1.89    0.69
 -20   4   0    0.46    0.67
  20  -4   0    0.32    0.64
  20  -4   0    0.27    0.76
 -20   5   0    1.99    0.67
 -20   5   0    2.73    0.72
  20  -5   0    2.40    0.67
  20  -5   0    2.47    0.84
 -20   6   0    0.33    0.61
 -20   6   0   -0.96    0.64
  20  -6   0    0.34    0.68
  20  -6   0    0.03    0.81
 -20   7   0    3.60    0.80
 -20   7   0    3.22    0.72
  20  -7   0    3.31    0.94
 -21  -6   0   -0.81    0.75
  21   6   0    0.03    0.77
 -21  -5   0    0.40    0.66
 -21  -5   0    0.23    0.75
  21   5   0    0.32    0.72
 -21  -4   0   -0.73    0.62
 -21  -4   0    0.31    0.72
  21   4   0    0.23    0.75
 -21  -3   0    1.34    0.74
 -21  -3   0    1.60    0.68
  21   3   0    2.46    0.77
 -21  -2   0    0.67    0.68
 -21  -2   0    0.15    0.66
  21   2   0    0.05    0.69
 -21  -1   0    0.36    0.63
 -21  -1   0    0.99    0.68
  21   1   0    1.14    0.71
 -21   0   0   10.45    0.84
 -21   0   0   11.23    0.91
  21   0   0   10.12    0.96
 -21   1   0    1.77    0.72
 -21   1   0    0.52    0.57
  21  -1   0    0.73    0.71
 -21   2   0    0.12    0.69
 -21   2   0    1.17    0.54
  21  -2   0    0.81    0.73
 -21   3   0    1.63    0.70
  21  -3   0    0.51    0.75
 -21   4   0   -0.80    0.63
  21  -4   0   -0.40    0.78
 -21   5   0    0.34    0.66
  21  -5   0   -0.68    0.78
 -21   6   0   -0.12    0.65
 -21   6   0   -1.29    0.67
  21  -6   0   -0.99    0.80
  21  -6   0    0.16    0.68
 -22  -5   0    5.67    0.80
 -22  -5   0    3.44    0.99
  22   5   0    5.08    0.93
 -22  -4   0    3.56    0.85
 -22  -4   0    4.43    0.78
  22   4   0    3.67    0.84
 -22  -3   0    4.66    0.83
 -22  -3   0    6.00    0.85
  22   3   0    6.27    0.83
 -22  -2   0   -1.42    0.67
 -22  -2   0    0.43    0.69
  22   2   0    0.86    0.71
 -22  -1   0   -0.14    0.69
 -22  -1   0    0.08    0.66
  22   1   0   -0.19    0.67
 -22   0   0    1.18    0.69
 -22   0   0    0.02    0.60
  22   0   0    0.74    0.71
 -22   1   0    0.18    0.59
 -22   1   0    0.81    0.62
  22  -1   0   -0.03    0.69
 -22   2   0    0.67    0.70
  22  -2   0    0.55    0.73
 -22   3   0    5.52    0.77
  22  -3   0    5.39    0.88
 -22   4   0    3.02    0.77
  22  -4   0    3.36    0.93
 -22   5   0    3.90    0.82
  22  -5   0    3.73    1.10
 -23  -3   0    4.90    0.84
 -23  -3   0    2.89    0.82
  23   3   0    4.29    0.90
 -23  -2   0    2.17    0.77
 -23  -2   0    0.98    0.74
  23   2   0    2.13    0.83
 -23  -1   0   -0.66    0.64
 -23  -1   0   -0.51    0.69
  23   1   0    0.01    0.68
 -23   0   0    2.59    0.79
 -23   0   0    1.14    0.67
  23   0   0    2.42    0.82
 -23   1   0    0.60    0.74
 -23   1   0    0.15    0.62
  23  -1   0   -0.36    0.75
 -23   2   0    1.12    0.75
  23  -2   0    2.58    0.87
 -23   3   0    4.37    0.82
  23  -3   0    3.68    0.91
  23  -3  -1    1.66    0.81
 -23   3   1    2.05    0.77
  23  -2  -1    0.07    0.76
 -23   2   1   -0.11    0.70
  23  -1  -1    3.82    0.87
 -23   1   1    2.85    0.68
 -23   1   1    4.75    0.86
  23   0  -1    0.13    0.75
 -23   0   1   -0.63    0.62
 -23   0   1    0.82    0.73
  23   1  -1    2.35    0.80
 -23  -1   1    3.90    0.77
 -23  -1   1    3.26    0.78
  23   2  -1    0.71    0.78
 -23  -2   1    1.16    0.71
 -23  -2   1    0.15    0.69
  23   3  -1    2.19    0.81
 -23  -3   1    2.68    0.76
 -23  -3   1    1.99    0.80
  22  -5  -1    3.16    1.41
 -22   5   1    3.31    0.81
  22  -4  -1    0.58    0.80
 -22   4   1    0.56    0.64
  22  -3  -1   -0.77    0.76
 -22   3   1    0.24    0.62
  22  -2  -1    3.57    0.83
 -22   2   1    3.84    0.82
  22  -1  -1    0.90    0.76
 -22   1   1    0.01    0.56
 -22   1   1    0.66    0.70
  22   0  -1    0.46    0.71
 -22   0   1   -0.69    0.68
 -22   0   1    0.24    0.61
  22   1  -1    0.93    0.73
 -22  -1   1    2.12    0.66
 -22  -1   1    0.38    0.63
  22   2  -1    2.06    0.76
 -22  -2   1    2.91    0.68
 -22  -2   1    2.89    0.76
  22   3  -1    0.77    0.71
 -22  -3   1    0.74    0.69
 -22  -3   1    0.22    0.72
  22   4  -1    1.09    0.75
 -22  -4   1   -1.06    0.69
 -22  -4   1    0.83    0.69
  22   5  -1    3.80    0.89
 -22  -5   1    4.20    0.78
 -22  -5   1    1.81    0.90
  21  -6  -1    1.92    0.72
  21  -6  -1    0.77    0.84
 -21   6   1    0.30    0.70
 -21   6   1    1.04    0.68
  21  -5  -1    0.13    0.79
 -21   5   1   -0.57    0.60
  21  -4  -1   -1.45    0.70
 -21   4   1    0.41    0.66
  21  -3  -1    0.11    0.75
 -21   3   1    0.35    0.60
  21  -2  -1    7.02    0.87
 -21   2   1    7.09    1.02
 -21   2   1    8.02    0.88
  21  -1  -1    1.29    0.73
 -21   1   1    3.37    0.75
 -21   1   1    0.31    0.55
  21   0  -1    0.14    0.67
 -21   0   1    0.31    0.60
 -21   0   1    0.26    0.65
  21   1  -1    2.34    0.75
 -21  -1   1    1.65    0.66
 -21  -1   1    2.47    0.65
  21   2  -1    7.45    0.86
 -21  -2   1    7.27    0.81
 -21  -2   1    8.31    0.85
  21   3  -1    2.52    0.77
 -21  -3   1   -0.47    0.68
 -21  -3   1    0.85    0.68
  21   4  -1    0.61    0.73
 -21  -4   1   -0.47    0.63
 -21  -4   1   -0.71    0.71
  21   5  -1   -0.37    0.66
 -21  -5   1   -0.21    0.77
 -21  -5   1    0.08    0.66
  21   6  -1    0.37    0.77
 -21  -6   1    1.31    0.83
  20  -7  -1    0.07    0.85
 -20   7   1   -0.35    0.72
 -20   7   1    0.75    0.64
  20  -6  -1    4.86    0.93
 -20   6   1    3.43    0.77
 -20   6   1    5.60    0.77
  20  -5  -1    3.12    0.84
 -20   5   1    3.49    0.72
 -20   5   1    2.99    0.71
  20  -4  -1    0.74    0.74
 -20   4   1    0.83    0.67
  20  -3  -1    0.31    0.73
 -20   3   1   -1.23    0.60
  20  -2  -1    0.94    0.70
 -20   2   1    1.36    0.66
 -20   2   1    0.64    0.51
  20  -1  -1    0.27    0.68
 -20   1   1    0.27    0.63
 -20   1   1   -0.74    0.49
  20   0  -1   -0.55    0.64
 -20   0   1   -0.06    0.57
 -20   0   1    0.11    0.61
  20   1  -1   -0.31    0.66
 -20  -1   1   -1.08    0.56
 -20  -1   1   -0.10    0.61
  20   2  -1    1.17    0.69
 -20  -2   1   -0.24    0.62
 -20  -2   1    0.14    0.62
  20   3  -1   -0.12    0.66
 -20  -3   1    0.19    0.62
 -20  -3   1    0.61    0.64
  20   4  -1    0.94    0.71
 -20  -4   1   -1.31    0.67
 -20  -4   1    0.59    0.64
  20   5  -1    2.48    0.68
  20   5  -1    2.61    0.77
 -20  -5   1    4.35    0.86
 -20  -5   1    2.86    0.68
 -20  -5   1    3.38    0.68
  20   6  -1    4.22    0.75
  20   6  -1    3.69    0.85
 -20  -6   1    4.29    0.73
 -20  -6   1    2.71    0.84
 -20  -6   1    4.44    0.85
  20   7  -1   -0.02    0.75
  20   7  -1    1.17    0.68
 -20  -7   1   -2.02    0.73
 -20  -7   1    0.11    0.63
  19  -7  -1    1.59    0.87
 -19   7   1    2.09    0.77
 -19   7   1    1.69    0.66
  19  -6  -1    0.37    0.75
 -19   6   1    0.72    0.64
 -19   6   1   -0.41    0.66
  19  -5  -1    1.97    0.77
 -19   5   1    3.55    0.70
 -19   5   1    3.70    0.72
  19  -4  -1    0.23    0.72
 -19   4   1    0.48    0.57
 -19   4   1    0.93    0.61
  19  -3  -1    0.32    0.66
 -19   3   1    0.80    0.62
  19  -2  -1    0.28    0.64
 -19   2   1    0.37    0.54
 -19   2   1   -0.26    0.44
  19  -1  -1   13.61    0.96
 -19   1   1   13.88    0.92
 -19   1   1   12.05    0.92
  19   0  -1    0.73    0.63
 -19   0   1    0.56    0.61
 -19   0   1   -0.18    0.53
  19   1  -1   14.37    1.11
 -19  -1   1   13.25    0.99
 -19  -1   1   15.27    1.06
  19   2  -1    0.49    0.61
 -19  -2   1   -0.23    0.62
 -19  -2   1    0.19    0.63
  19   3  -1    1.14    0.67
 -19  -3   1    1.65    0.63
 -19  -3   1    0.09    0.65
  19   4  -1    0.78    0.53
  19   4  -1    0.71    0.70
 -19  -4   1    1.13    0.67
 -19  -4   1    0.89    0.60
  19   5  -1    4.71    0.81
  19   5  -1    2.72    0.64
 -19  -5   1    2.98    0.64
 -19  -5   1    3.01    0.67
 -19  -5   1    2.76    0.75
  19   6  -1   -0.31    0.60
  19   6  -1    1.08    0.71
 -19  -6   1    0.50    0.60
 -19  -6   1    0.00    0.72
 -19  -6   1    1.44    0.61
  19   7  -1    0.78    0.74
  19   7  -1    2.56    0.72
 -19  -7   1   -0.02    0.72
 -19  -7   1    1.27    0.68
  19   8  -1    2.01    0.80
  18  -8  -1    0.66    0.72
 -18   8   1   -0.33    0.56
 -18   8   1    1.14    0.76
  18  -7  -1    1.42    0.80
 -18   7   1    0.76    0.62
 -18   7   1    0.61    0.70
  18  -6  -1    3.83    0.81
 -18   6   1    3.40    0.66
 -18   6   1    2.61    0.71
  18  -5  -1    0.46    0.71
 -18   5   1    0.39    0.60
 -18   5   1   -0.04    0.60
  18  -4  -1    0.28    0.60
 -18   4   1   -0.37    0.56
 -18   4   1    0.66    0.56
  18  -3  -1    4.62    0.75
 -18   3   1    4.92    0.71
 -18   3   1    5.32    0.62
 -18   3   1    5.24    0.62
  18  -2  -1   14.55    1.10
 -18   2   1   14.01    0.84
 -18   2   1   14.42    0.92
  18  -1  -1    1.97    0.64
 -18   1   1    1.75    0.56
 -18   1   1    3.20    0.55
  18   0  -1    0.14    0.60
 -18   0   1   -0.23    0.56
 -18   0   1   -0.43    0.49
  18   1  -1    3.70    0.69
 -18  -1   1    2.39    0.60
 -18  -1   1    3.48    0.61
  18   2  -1   13.99    1.03
  18   2  -1   13.70    0.81
 -18  -2   1   15.25    1.02
 -18  -2   1   13.85    0.99
  18   3  -1    5.50    0.75
  18   3  -1    4.67    0.59
 -18  -3   1    5.82    0.73
 -18  -3   1    6.64    0.71
  18   4  -1    0.39    0.50
  18   4  -1   -0.37    0.62
 -18  -4   1    0.22    0.58
 -18  -4   1   -0.60    0.63
  18   5  -1    0.44    0.54
  18   5  -1    0.23    0.61
 -18  -5   1   -0.01    0.56
 -18  -5   1    1.21    0.57
 -18  -5   1   -0.29    0.68
  18   6  -1    2.38    0.67
  18   6  -1    3.30    0.77
 -18  -6   1    3.57    0.67
 -18  -6   1    3.65    0.78
 -18  -6   1    2.81    0.64
  18   7  -1    0.90    0.72
  18   7  -1    1.93    0.69
 -18  -7   1    0.88    0.75
 -18  -7   1    0.82    0.65
  18   8  -1   -0.73    0.65
  18   8  -1   -0.19    0.70
 -18  -8   1    0.20    0.76
 -18  -8   1   -0.11    0.63
  17  -9  -1    1.24    0.88
 -17   9   1    4.07    0.86
  17  -8  -1    3.02    0.83
 -17   8   1    3.19    0.65
 -17   8   1    3.42    0.81
  17  -7  -1    1.67    0.77
 -17   7   1    0.60    0.58
 -17   7   1    0.47    0.69
  17  -6  -1    0.64    0.69
 -17   6   1    1.39    0.66
 -17   6   1    1.55    0.59
  17  -5  -1   14.01    1.01
 -17   5   1   12.91    0.98
 -17   5   1   12.26    0.99
  17  -4  -1    3.32    0.72
 -17   4   1    4.54    0.67
 -17   4   1    3.82    0.62
  17  -3  -1    6.58    0.76
 -17   3   1    6.17    0.63
 -17   3   1    5.96    0.66
 -17   3   1    7.33    0.55
  17  -2  -1    0.21    0.59
  17  -2  -1    0.43    0.41
 -17   2   1   -0.35    0.49
 -17   2   1   -0.08    0.41
 -17   2   1    0.84    0.42
  17  -1  -1    7.08    0.71
 -17   1   1   10.03    0.78
 -17   1   1    9.43    0.64
  17   0  -1    0.73    0.57
 -17   0   1   -0.51    0.46
 -17   0   1    0.00    0.47
  17   1  -1    7.78    0.75
  17   1  -1    8.84    0.69
 -17  -1   1    8.46    0.66
 -17  -1   1   11.46    0.83
  17   2  -1   -0.01    0.56
  17   2  -1    0.69    0.44
 -17  -2   1    0.59    0.48
 -17  -2   1    1.17    0.57
  17   3  -1    6.11    0.60
  17   3  -1    6.58    0.76
 -17  -3   1    7.40    0.71
 -17  -3   1    7.47    0.74
  17   4  -1    3.51    0.58
  17   4  -1    3.90    0.73
 -17  -4   1    3.57    0.63
 -17  -4   1    3.01    0.61
  17   5  -1   10.58    0.80
  17   5  -1   12.43    0.94
 -17  -5   1   13.38    0.99
 -17  -5   1   11.69    0.89
 -17  -5   1   13.12    0.92
  17   6  -1    1.94    0.69
  17   6  -1    1.45    0.60
 -17  -6   1    2.18    0.72
 -17  -6   1    3.08    0.61
 -17  -6   1    1.84    0.61
  17   7  -1    0.95    0.70
  17   7  -1    0.85    0.65
 -17  -7   1    1.51    0.64
 -17  -7   1    1.89    0.75
  17   8  -1    3.23    0.77
  17   8  -1    3.17    0.76
 -17  -8   1    3.25    0.81
 -17  -8   1    3.03    0.71
  17   9  -1    3.60    0.82
  17   9  -1    0.67    0.71
 -17  -9   1    2.04    0.81
 -17  -9   1    2.45    0.76
  16  -9  -1   -0.34    0.78
 -16   9   1    0.32    0.70
  16  -8  -1    2.08    0.80
 -16   8   1    2.99    0.61
 -16   8   1    3.81    0.78
  16  -7  -1    0.30    0.64
 -16   7   1    0.23    0.54
 -16   7   1    0.66    0.66
  16  -6  -1    2.18    0.72
 -16   6   1    0.75    0.55
 -16   6   1    1.41    0.66
  16  -5  -1    8.93    0.84
 -16   5   1    8.22    0.69
 -16   5   1    8.96    0.78
  16  -4  -1    1.19    0.61
 -16   4   1    0.91    0.54
 -16   4   1    0.80    0.51
  16  -3  -1    0.10    0.55
 -16   3   1    0.33    0.52
 -16   3   1   -0.02    0.46
 -16   3   1    0.10    0.36
  16  -2  -1   13.14    0.87
 -16   2   1   13.58    0.82
 -16   2   1   14.45    0.76
 -16   2   1   13.71    0.70
  16  -1  -1    0.55    0.36
  16  -1  -1    0.15    0.53
 -16   1   1    0.60    0.51
 -16   1   1   -0.08    0.36
 -16   1   1    0.67    0.44
  16   0  -1   -0.04    0.54
  16   0  -1   -0.04    0.35
 -16   0   1   -0.03    0.44
 -16   0   1   -0.32    0.49
  16   1  -1    0.43    0.54
  16   1  -1    0.28    0.37
 -16  -1   1    0.18    0.48
 -16  -1   1   -0.20    0.44
  16   2  -1   16.22    0.97
  16   2  -1   13.72    0.77
 -16  -2   1   14.75    0.93
 -16  -2   1   13.64    0.91
  16   3  -1    0.86    0.59
  16   3  -1    0.37    0.44
 -16  -3   1    0.58    0.50
 -16  -3   1   -0.02    0.54
  16   4  -1    1.85    0.52
  16   4  -1    0.95    0.60
 -16  -4   1    0.57    0.60
 -16  -4   1    1.19    0.54
  16   5  -1    8.90    0.82
  16   5  -1    9.25    0.74
 -16  -5   1    7.48    0.77
 -16  -5   1    7.48    0.67
 -16  -5   1    8.82    0.72
  16   6  -1    1.28    0.64
  16   6  -1    1.94    0.62
 -16  -6   1    2.43    0.61
 -16  -6   1    1.12    0.53
 -16  -6   1    1.79    0.66
  16   7  -1    1.73    0.67
  16   7  -1    1.34    0.63
 -16  -7   1    0.89    0.62
 -16  -7   1   -0.60    0.66
  16   8  -1    3.05    0.75
  16   8  -1    2.14    0.68
 -16  -8   1    3.85    0.72
 -16  -8   1    4.43    0.80
  16   9  -1    1.18    0.70
  16   9  -1   -0.27    0.71
 -16  -9   1    0.06    0.68
 -16  -9   1    1.02    0.73
  15 -10  -1    0.27    0.80
 -15  10   1    0.22    0.79
  15  -9  -1    4.63    0.85
 -15   9   1    6.32    0.90
  15  -8  -1   -0.02    0.69
 -15   8   1   -0.29    0.49
 -15   8   1    0.24    0.71
  15  -7  -1    3.67    0.78
 -15   7   1    3.84    0.72
 -15   7   1    2.92    0.59
  15  -6  -1    2.19    0.63
 -15   6   1    3.66    0.69
 -15   6   1    4.56    0.58
  15  -5  -1   -0.75    0.50
 -15   5   1   -0.18    0.52
 -15   5   1    0.40    0.51
  15  -4  -1    0.03    0.57
 -15   4   1    0.19    0.52
 -15   4   1   -0.52    0.48
  15  -3  -1    2.54    0.60
 -15   3   1    2.16    0.39
 -15   3   1    2.24    0.49
 -15   3   1    2.44    0.50
  15  -2  -1   37.25    1.22
 -15   2   1   37.64    1.09
 -15   2   1   37.13    0.97
 -15   2   1   37.91    1.02
  15  -1  -1    1.56    0.34
  15  -1  -1    1.65    0.37
  15  -1  -1    2.16    0.58
 -15   1   1    1.90    0.39
 -15   1   1    1.48    0.44
 -15   1   1    1.42    0.46
  15   0  -1   -0.19    0.29
  15   0  -1   -0.44    0.49
  15   0  -1   -0.16    0.33
 -15   0   1    0.18    0.31
 -15   0   1    0.03    0.43
 -15   0   1   -0.12    0.48
  15   1  -1    1.12    0.37
  15   1  -1    1.71    0.56
 -15  -1   1    1.35    0.50
 -15  -1   1    1.98    0.50
  15   2  -1   39.42    1.05
  15   2  -1   38.40    1.23
 -15  -2   1   37.67    1.09
 -15  -2   1   39.27    1.17
  15   3  -1    2.61    0.49
  15   3  -1    2.60    0.61
 -15  -3   1    2.98    0.58
 -15  -3   1    2.97    0.53
  15   4  -1   -0.33    0.44
  15   4  -1    0.18    0.55
 -15  -4   1    0.24    0.49
 -15  -4   1   -0.13    0.47
  15   5  -1    0.06    0.56
  15   5  -1   -0.34    0.48
 -15  -5   1   -0.01    0.58
 -15  -5   1   -0.61    0.47
  15   6  -1    3.37    0.64
  15   6  -1    3.21    0.64
 -15  -6   1    3.58    0.70
 -15  -6   1    4.66    0.66
 -15  -6   1    4.32    0.58
  15   7  -1    2.60    0.70
  15   7  -1    2.76    0.69
 -15  -7   1    3.14    0.69
 -15  -7   1    4.17    0.68
  15   8  -1    0.49    0.65
  15   8  -1    0.22    0.64
 -15  -8   1    1.32    0.65
 -15  -8   1    0.84    0.66
  15   9  -1    4.31    0.77
  15   9  -1    3.84    0.80
 -15  -9   1    5.01    0.81
 -15  -9   1    5.52    0.83
  15  10  -1   -0.38    0.71
  15  10  -1    0.24    0.77
 -15 -10   1   -0.19    0.72
 -15 -10   1    1.56    0.74
  14 -10  -1    3.39    0.84
 -14  10   1    5.25    0.91
  14  -9  -1    5.35    0.87
 -14   9   1    5.67    0.88
  14  -8  -1   -0.50    0.66
 -14   8   1   -0.44    0.48
 -14   8   1   -0.22    0.65
  14  -7  -1    7.48    0.81
 -14   7   1    5.62    0.79
 -14   7   1    5.10    0.61
  14  -6  -1   10.87    0.85
 -14   6   1   11.15    0.83
 -14   6   1    9.78    0.71
  14  -5  -1    3.25    0.65
 -14   5   1    3.17    0.58
 -14   5   1    2.80    0.54
  14  -4  -1    2.83    0.59
 -14   4   1    2.73    0.52
 -14   4   1    4.40    0.58
 -14   4   1    3.72    0.37
  14  -3  -1    1.44    0.55
 -14   3   1    1.58    0.45
 -14   3   1    0.98    0.35
 -14   3   1    0.53    0.48
  14  -2  -1    1.74    0.32
  14  -2  -1    2.39    0.55
 -14   2   1    2.27    0.40
 -14   2   1    2.06    0.49
 -14   2   1    1.78    0.41
  14  -1  -1    4.21    0.38
  14  -1  -1    4.28    0.55
 -14   1   1    4.52    0.42
 -14   1   1    5.27    0.47
 -14   1   1    4.49    0.56
  14   0  -1   -0.03    0.28
  14   0  -1   -0.54    0.44
  14   0  -1    0.02    0.30
 -14   0   1   -0.05    0.29
 -14   0   1    0.30    0.45
 -14   0   1    0.10    0.41
  14   1  -1    4.23    0.57
  14   1  -1    4.31    0.44
 -14  -1   1    4.43    0.56
 -14  -1   1    4.33    0.53
  14   2  -1    1.68    0.53
  14   2  -1    1.40    0.39
 -14  -2   1    1.87    0.48
 -14  -2   1    1.40    0.48
  14   3  -1    0.35    0.49
  14   3  -1    0.05    0.40
 -14  -3   1    0.68    0.46
 -14  -3   1    1.40    0.47
  14   4  -1    3.06    0.52
  14   4  -1    2.76    0.59
 -14  -4   1    3.59    0.51
 -14  -4   1    2.76    0.57
  14   5  -1    2.06    0.54
  14   5  -1    2.07    0.55
 -14  -5   1    2.52    0.61
 -14  -5   1    2.28    0.51
  14   6  -1    8.33    0.75
  14   6  -1    9.89    0.79
 -14  -6   1    8.29    0.70
 -14  -6   1   10.01    0.78
 -14  -6   1    9.29    0.65
  14   7  -1    4.97    0.71
  14   7  -1    4.73    0.69
 -14  -7   1    5.64    0.75
 -14  -7   1    6.26    0.72
  14   8  -1    0.75    0.62
  14   8  -1   -0.38    0.59
 -14  -8   1   -0.76    0.62
 -14  -8   1    0.16    0.61
  14   9  -1    3.70    0.76
  14   9  -1    6.00    0.80
 -14  -9   1    4.66    0.76
 -14  -9   1    4.77    0.79
  14  10  -1    3.64    0.75
  14  10  -1    2.93    0.82
 -14 -10   1    3.48    0.82
 -14 -10   1    3.71    0.78
  13 -10  -1    0.73    0.79
 -13  10   1    0.15    0.75
  13  -9  -1   -0.03    0.71
 -13   9   1   -0.46    0.70
  13  -8  -1    1.51    0.72
 -13   8   1    0.88    0.49
 -13   8   1    1.07    0.68
  13  -7  -1    0.52    0.60
 -13   7   1    1.13    0.47
 -13   7   1    0.39    0.61
  13  -6  -1    7.50    0.74
 -13   6   1    6.45    0.71
 -13   6   1    7.56    0.60
  13  -5  -1    1.56    0.58
 -13   5   1    1.79    0.56
 -13   5   1    1.69    0.49
  13  -4  -1    1.82    0.55
  13  -4  -1    1.33    0.33
 -13   4   1    1.44    0.46
 -13   4   1    1.93    0.32
 -13   4   1    1.03    0.48
  13  -3  -1   34.70    0.79
  13  -3  -1   33.94    1.12
 -13   3   1   35.12    1.05
 -13   3   1   38.01    1.05
 -13   3   1   35.68    0.87
  13  -2  -1   22.09    0.66
  13  -2  -1   23.05    0.88
 -13   2   1   22.90    0.89
 -13   2   1   23.80    0.75
 -13   2   1   23.28    0.80
  13  -1  -1   17.77    0.87
  13  -1  -1   17.53    0.60
 -13   1   1   17.27    0.69
 -13   1   1   16.89    0.80
 -13   1   1   18.40    0.65
  13   0  -1    0.07    0.45
  13   0  -1   -0.27    0.25
  13   0  -1    0.11    0.29
 -13   0   1   -0.16    0.41
 -13   0   1    0.05    0.27
 -13   0   1   -0.26    0.36
  13   1  -1   17.47    0.52
  13   1  -1   17.82    0.69
  13   1  -1   18.26    0.88
 -13  -1   1   17.92    0.77
 -13  -1   1   15.55    0.72
 -13  -1   1   18.13    0.53
  13   2  -1   24.33    0.98
  13   2  -1   24.55    0.82
 -13  -2   1   24.42    0.91
 -13  -2   1   23.91    0.88
  13   3  -1   35.50    1.13
  13   3  -1   36.90    1.01
 -13  -3   1   35.41    1.08
 -13  -3   1   34.21    1.01
  13   4  -1    1.32    0.50
  13   4  -1    1.09    0.44
 -13  -4   1    1.86    0.52
 -13  -4   1    1.58    0.47
  13   5  -1    1.49    0.50
  13   5  -1    1.03    0.52
 -13  -5   1    1.45    0.45
 -13  -5   1    0.88    0.48
  13   6  -1    8.06    0.72
  13   6  -1    6.58    0.69
 -13  -6   1    8.09    0.72
 -13  -6   1    7.28    0.59
 -13  -6   1    8.63    0.73
  13   7  -1    0.24    0.54
  13   7  -1    0.16    0.56
 -13  -7   1    0.29    0.66
 -13  -7   1    0.60    0.55
 -13  -7   1   -0.13    0.56
  13   8  -1    2.21    0.66
  13   8  -1    1.29    0.64
 -13  -8   1    1.52    0.64
 -13  -8   1    1.39    0.65
  13   9  -1    1.43    0.63
  13   9  -1    0.50    0.65
 -13  -9   1   -0.51    0.62
 -13  -9   1   -0.12    0.64
  13  10  -1    1.45    0.72
  13  10  -1   -0.11    0.71
 -13 -10   1    0.45    0.69
 -13 -10   1    0.50    0.68
  13  11  -1    1.66    0.94
  13  11  -1    1.10    0.78
 -13 -11   1    1.10    0.73
  12 -11  -1    0.92    0.76
 -12  11   1    2.95    0.87
  12 -10  -1    1.06    0.73
 -12  10   1    1.94    0.77
  12  -9  -1    1.26    0.73
 -12   9   1    1.83    0.73
  12  -8  -1   -0.72    0.63
 -12   8   1   -0.07    0.46
 -12   8   1   -0.82    0.63
  12  -7  -1    0.42    0.62
 -12   7   1    0.68    0.62
 -12   7   1    0.81    0.45
  12  -6  -1    1.81    0.53
 -12   6   1    1.36    0.57
 -12   6   1    0.97    0.44
  12  -5  -1    2.16    0.35
  12  -5  -1    1.34    0.53
 -12   5   1    2.38    0.55
 -12   5   1    1.61    0.45
  12  -4  -1   15.54    0.59
  12  -4  -1   15.36    0.86
 -12   4   1   14.42    0.81
 -12   4   1   15.67    0.56
 -12   4   1   16.41    0.76
  12  -3  -1   18.65    0.86
  12  -3  -1   18.37    0.59
 -12   3   1   17.83    0.63
 -12   3   1   17.33    0.79
 -12   3   1   18.89    0.80
  12  -2  -1   43.31    1.13
  12  -2  -1   43.69    0.88
 -12   2   1   43.29    1.00
 -12   2   1   43.95    0.95
 -12   2   1   41.94    1.04
  12  -1  -1    5.56    0.37
  12  -1  -1    5.89    0.56
 -12   1   1    5.88    0.41
 -12   1   1    4.69    0.41
 -12   1   1    5.38    0.47
  12   0  -1   -0.31    0.27
  12   0  -1   -0.09    0.24
  12   0  -1   -0.15    0.38
 -12   0   1   -0.04    0.36
 -12   0   1   -0.44    0.37
 -12   0   1   -0.17    0.25
  12   1  -1    5.94    0.56
  12   1  -1    5.15    0.37
  12   1  -1    5.61    0.42
 -12  -1   1    6.51    0.52
 -12  -1   1    5.45    0.37
 -12  -1   1    5.77    0.52
  12   2  -1   44.05    1.04
  12   2  -1   43.60    0.74
  12   2  -1   44.59    1.17
 -12  -2   1   45.70    1.10
 -12  -2   1   43.36    1.10
  12   3  -1   17.70    0.85
  12   3  -1   18.68    0.81
 -12  -3   1   18.95    0.83
 -12  -3   1   18.29    0.77
  12   4  -1   15.28    0.80
  12   4  -1   15.40    0.84
 -12  -4   1   16.59    0.85
 -12  -4   1   15.53    0.73
  12   5  -1    1.67    0.51
  12   5  -1    1.28    0.48
 -12  -5   1    1.09    0.51
 -12  -5   1    1.99    0.44
  12   6  -1    1.05    0.52
  12   6  -1    1.55    0.55
 -12  -6   1    1.04    0.43
 -12  -6   1    0.92    0.52
 -12  -6   1    0.98    0.51
  12   7  -1    1.98    0.59
  12   7  -1    1.30    0.57
 -12  -7   1    0.65    0.56
 -12  -7   1    0.65    0.43
 -12  -7   1    0.37    0.54
  12   8  -1    0.21    0.59
  12   8  -1    0.29    0.61
 -12  -8   1   -0.01    0.58
 -12  -8   1    0.40    0.58
  12   9  -1    1.33    0.69
  12   9  -1    1.51    0.62
 -12  -9   1    2.52    0.66
 -12  -9   1    1.26    0.69
  12  10  -1    2.36    0.75
  12  10  -1    2.27    0.75
 -12 -10   1    1.96    0.72
 -12 -10   1    2.26    0.70
  12  11  -1    2.39    0.83
  12  11  -1    0.26    0.78
 -12 -11   1    0.52    0.75
 -12 -11   1    1.97    0.73
  11 -11  -1    1.51    0.81
 -11  11   1    0.36    0.76
  11 -10  -1    3.78    0.78
 -11  10   1    5.48    0.84
  11  -9  -1   17.27    1.17
 -11   9   1   16.15    1.18
  11  -8  -1    1.26    0.61
 -11   8   1    1.02    0.64
 -11   8   1    1.62    0.46
  11  -7  -1    7.09    0.69
 -11   7   1    8.02    0.58
 -11   7   1    7.05    0.73
  11  -6  -1   11.34    0.63
  11  -6  -1   11.65    0.88
 -11   6   1   10.56    0.80
 -11   6   1   10.20    0.73
  11  -5  -1   39.59    0.90
  11  -5  -1   38.73    1.16
 -11   5   1   40.29    1.18
 -11   5   1   37.00    1.04
  11  -4  -1    8.67    0.50
  11  -4  -1    9.49    0.74
 -11   4   1    9.04    0.45
 -11   4   1    8.59    0.64
 -11   4   1    9.18    0.64
  11  -3  -1    2.48    0.48
  11  -3  -1    2.22    0.29
 -11   3   1    2.47    0.44
 -11   3   1    2.01    0.39
 -11   3   1    2.05    0.30
  11  -2  -1    1.28    0.39
  11  -2  -1    1.56    0.26
 -11   2   1    1.37    0.31
 -11   2   1    0.50    0.35
 -11   2   1    2.01    0.42
  11  -1  -1    0.65    0.41
  11  -1  -1    0.32    0.25
 -11   1   1    0.76    0.37
 -11   1   1    0.28    0.32
 -11   1   1    0.25    0.30
  11   0  -1   -0.03    0.41
  11   0  -1    0.21    0.26
 -11   0   1   -0.03    0.24
 -11   0   1   -0.34    0.36
 -11   0   1    0.47    0.35
  11   1  -1    0.74    0.38
  11   1  -1    0.28    0.29
  11   1  -1    0.73    0.21
 -11  -1   1   -0.14    0.36
 -11  -1   1    0.63    0.21
 -11  -1   1    0.57    0.38
  11   2  -1    1.63    0.36
  11   2  -1    1.48    0.18
  11   2  -1    1.79    0.45
 -11  -2   1    1.50    0.38
 -11  -2   1    1.92    0.42
  11   3  -1    1.34    0.44
  11   3  -1    2.17    0.41
 -11  -3   1    2.34    0.43
 -11  -3   1    2.09    0.42
  11   4  -1    7.64    0.57
  11   4  -1    9.09    0.64
 -11  -4   1    8.24    0.61
 -11  -4   1    9.78    0.74
  11   5  -1   35.84    1.13
  11   5  -1   36.99    1.11
 -11  -5   1   38.82    1.12
 -11  -5   1   37.74    0.96
  11   6  -1   11.76    0.86
  11   6  -1   11.27    0.88
 -11  -6   1   10.40    0.81
 -11  -6   1   11.28    0.73
 -11  -6   1   11.96    0.67
  11   7  -1    7.47    0.71
  11   7  -1    9.58    0.81
 -11  -7   1    9.32    0.75
 -11  -7   1    7.91    0.69
 -11  -7   1    7.99    0.55
  11   8  -1    1.40    0.58
  11   8  -1    0.91    0.52
 -11  -8   1    1.91    0.59
 -11  -8   1    2.06    0.61
  11   9  -1   15.82    1.05
  11   9  -1   16.61    1.09
 -11  -9   1   17.06    1.09
 -11  -9   1   15.62    1.13
  11  10  -1    6.00    0.85
  11  10  -1    6.67    0.83
 -11 -10   1    4.87    0.72
 -11 -10   1    5.89    0.80
  11  11  -1   -0.43    0.74
  11  11  -1    1.19    0.73
 -11 -11   1    0.70    0.74
 -11 -11   1   -0.24    0.63
  10 -11  -1    0.42    0.69
 -10  11   1    0.00    0.72
  10 -10  -1    3.74    0.78
 -10  10   1    3.53    0.79
  10  -9  -1    0.21    0.64
 -10   9   1    0.43    0.65
  10  -8  -1   -0.03    0.59
 -10   8   1    0.22    0.59
 -10   8   1    0.49    0.42
  10  -7  -1    8.97    0.70
  10  -7  -1    8.41    0.70
 -10   7   1    8.63    0.76
 -10   7   1    9.17    0.64
  10  -6  -1   12.11    0.66
  10  -6  -1   12.33    0.85
 -10   6   1   12.40    0.87
 -10   6   1   12.48    0.67
  10  -5  -1   35.81    0.83
  10  -5  -1   33.81    1.07
 -10   5   1   33.69    0.93
 -10   5   1   34.75    1.02
 -10   5   1   34.91    0.70
  10  -4  -1    1.11    0.42
  10  -4  -1    0.26    0.27
 -10   4   1    0.15    0.37
 -10   4   1    0.10    0.22
 -10   4   1    0.18    0.34
  10  -3  -1    0.91    0.37
  10  -3  -1    1.38    0.26
 -10   3   1    0.84    0.40
 -10   3   1    1.20    0.26
 -10   3   1    0.73    0.37
  10  -2  -1   38.72    1.00
  10  -2  -1   37.91    0.77
 -10   2   1   38.77    0.81
 -10   2   1   38.71    0.90
 -10   2   1   37.72    0.94
  10  -1  -1    8.02    0.43
  10  -1  -1    8.31    0.57
 -10   1   1    7.15    0.51
 -10   1   1    8.21    0.53
 -10   1   1    8.22    0.49
  10   0  -1    0.19    0.35
  10   0  -1   -0.24    0.24
 -10   0   1   -0.03    0.34
 -10   0   1    0.12    0.24
 -10   0   1    0.54    0.31
  10   1  -1    8.57    0.58
  10   1  -1    7.91    0.50
  10   1  -1    7.36    0.34
 -10  -1   1    7.52    0.49
 -10  -1   1    7.49    0.57
 -10  -1   1    7.49    0.35
  10   2  -1   38.39    0.62
  10   2  -1   38.22    0.90
  10   2  -1   37.86    1.00
 -10  -2   1   38.14    0.92
 -10  -2   1   36.23    0.91
  10   3  -1    1.50    0.40
  10   3  -1    0.78    0.35
 -10  -3   1    0.75    0.35
 -10  -3   1    0.79    0.40
  10   4  -1    0.69    0.41
  10   4  -1    0.98    0.42
 -10  -4   1    0.68    0.35
 -10  -4   1   -0.23    0.39
  10   5  -1   33.85    1.06
  10   5  -1   32.49    1.04
 -10  -5   1   34.00    0.87
 -10  -5   1   34.60    1.02
  10   6  -1   11.10    0.82
  10   6  -1   11.20    0.85
 -10  -6   1   11.55    0.65
 -10  -6   1   13.99    0.83
 -10  -6   1   12.06    0.80
  10   7  -1    8.11    0.71
  10   7  -1    8.47    0.75
 -10  -7   1    8.36    0.72
 -10  -7   1    8.97    0.68
 -10  -7   1    8.71    0.61
  10   8  -1    0.22    0.56
  10   8  -1   -0.49    0.51
 -10  -8   1    0.86    0.55
 -10  -8   1   -0.20    0.51
  10   9  -1    0.00    0.56
  10   9  -1    0.35    0.61
 -10  -9   1    0.42    0.55
 -10  -9   1    0.26    0.56
  10  10  -1    3.84    0.75
  10  10  -1    3.02    0.76
 -10 -10   1    3.19    0.73
 -10 -10   1    2.87    0.63
  10  11  -1    0.10    0.73
  10  11  -1   -0.28    0.66
 -10 -11   1   -0.22    0.70
   9 -12  -1    2.42    0.79
  -9  12   1    4.10    0.90
   9 -11  -1    1.78    0.79
  -9  11   1    2.28    0.77
   9 -10  -1    2.15    0.71
  -9  10   1    0.64    0.68
   9  -9  -1    1.21    0.59
  -9   9   1   -0.39    0.60
   9  -8  -1    0.81    0.45
   9  -8  -1    1.75    0.61
  -9   8   1    1.81    0.43
  -9   8   1    0.71    0.59
   9  -7  -1   13.59    0.84
   9  -7  -1   13.01    0.71
  -9   7   1   12.85    0.68
  -9   7   1   14.16    0.84
   9  -6  -1   44.01    1.01
   9  -6  -1   41.82    1.21
  -9   6   1   41.73    1.22
  -9   6   1   42.27    1.01
   9  -5  -1   29.74    0.77
   9  -5  -1   30.16    0.99
  -9   5   1   28.03    0.81
  -9   5   1   30.80    0.60
  -9   5   1   29.52    0.98
   9  -4  -1    2.32    0.30
   9  -4  -1    2.00    0.41
  -9   4   1    2.85    0.37
  -9   4   1    2.05    0.24
  -9   4   1    1.90    0.44
   9  -3  -1    9.39    0.44
   9  -3  -1    9.22    0.65
  -9   3   1    8.57    0.60
  -9   3   1    8.72    0.39
  -9   3   1    8.10    0.50
   9  -2  -1   44.68    0.83
   9  -2  -1   44.81    1.00
  -9   2   1   45.32    0.96
  -9   2   1   45.73    1.00
  -9   2   1   45.41    0.86
   9  -1  -1    0.03    0.35
   9  -1  -1   -0.02    0.23
  -9   1   1    0.64    0.28
  -9   1   1    0.78    0.34
  -9   1   1    0.14    0.27
   9   0  -1    0.76    0.40
   9   0  -1   -0.05    0.25
  -9   0   1   -0.21    0.29
  -9   0   1    0.02    0.23
  -9   0   1    0.13    0.34
   9   1  -1    0.29    0.38
   9   1  -1    0.30    0.18
   9   1  -1   -0.02    0.26
  -9  -1   1    0.31    0.34
  -9  -1   1    0.35    0.19
  -9  -1   1    0.34    0.34
   9   2  -1   45.14    1.06
   9   2  -1   45.76    0.69
   9   2  -1   45.22    0.97
  -9  -2   1   46.26    1.02
  -9  -2   1   46.86    0.99
   9   3  -1    8.89    0.59
   9   3  -1    9.47    0.64
  -9  -3   1    9.09    0.57
  -9  -3   1    7.84    0.53
   9   4  -1    2.22    0.40
   9   4  -1    2.83    0.44
  -9  -4   1    2.81    0.37
  -9  -4   1    2.62    0.44
   9   5  -1   27.73    0.90
   9   5  -1   29.09    0.96
  -9  -5   1   29.52    0.87
  -9  -5   1   28.86    0.80
   9   6  -1   44.55    1.24
   9   6  -1   42.43    1.16
  -9  -6   1   43.49    0.98
  -9  -6   1   44.87    1.15
  -9  -6   1   42.70    1.19
   9   7  -1   12.81    0.93
   9   7  -1   11.84    0.87
  -9  -7   1   14.16    0.63
  -9  -7   1   12.95    0.81
  -9  -7   1   12.68    0.86
   9   8  -1    0.81    0.52
   9   8  -1    1.92    0.57
  -9  -8   1    1.57    0.53
  -9  -8   1    1.00    0.52
   9   9  -1    1.02    0.61
   9   9  -1    0.38    0.56
  -9  -9   1    0.84    0.60
  -9  -9   1   -0.73    0.51
   9  10  -1    2.55    0.70
   9  10  -1    0.87    0.65
  -9 -10   1    3.07    0.62
  -9 -10   1    2.74    0.67
   9  11  -1    1.94    0.76
  -9 -11   1    2.42    0.77
   9  12  -1    3.97    0.85
  -9 -12   1    2.86    0.78
   8 -12  -1    1.14    0.82
  -8  12   1    2.38    0.78
   8 -11  -1    0.97    0.74
  -8  11   1    0.05    0.71
   8 -10  -1    2.90    0.64
  -8  10   1    2.89    0.74
   8  -9  -1    0.08    0.49
   8  -9  -1    1.18    0.62
  -8   9   1    0.42    0.61
   8  -8  -1    2.62    0.48
   8  -8  -1    1.69    0.60
  -8   8   1    1.53    0.39
  -8   8   1    1.14    0.57
   8  -7  -1    0.85    0.55
   8  -7  -1    1.34    0.43
  -8   7   1    0.99    0.36
  -8   7   1    1.17    0.53
   8  -6  -1   12.38    0.62
   8  -6  -1   12.98    0.83
  -8   6   1   13.38    0.63
  -8   6   1   13.10    0.81
   8  -5  -1   11.60    0.73
   8  -5  -1   11.28    0.56
  -8   5   1   10.33    0.36
  -8   5   1   10.03    0.58
  -8   5   1   10.54    0.72
   8  -4  -1    8.15    0.65
   8  -4  -1    8.68    0.49
  -8   4   1    9.07    0.36
  -8   4   1    9.31    0.53
  -8   4   1    8.70    0.64
   8  -3  -1   13.72    0.50
   8  -3  -1   13.61    0.67
  -8   3   1   14.83    0.64
  -8   3   1   14.03    0.59
  -8   3   1   13.54    0.42
   8  -2  -1   15.97    0.50
   8  -2  -1   16.72    0.68
  -8   2   1   18.29    0.64
  -8   2   1   16.34    0.49
  -8   2   1   16.13    0.60
   8  -1  -1    2.81    0.40
   8  -1  -1    2.37    0.26
  -8   1   1    2.49    0.31
  -8   1   1    2.10    0.31
  -8   1   1    2.03    0.33
   8   0  -1    0.13    0.23
   8   0  -1    0.19    0.33
  -8   0   1    0.23    0.33
  -8   0   1    0.18    0.22
  -8   0   1   -0.07    0.28
   8   1  -1    2.93    0.20
   8   1  -1    2.67    0.41
   8   1  -1    2.72    0.32
  -8  -1   1    3.03    0.39
  -8  -1   1    2.88    0.21
  -8  -1   1    2.97    0.38
   8   2  -1   17.35    0.32
   8   2  -1   16.76    0.61
   8   2  -1   16.73    0.67
   8   2  -1   16.61    0.31
  -8  -2   1   17.11    0.66
  -8  -2   1   17.07    0.61
   8   3  -1   13.78    0.66
   8   3  -1   14.10    0.66
  -8  -3   1   16.38    0.60
  -8  -3   1   14.89    0.62
   8   4  -1    7.75    0.57
   8   4  -1    8.13    0.63
  -8  -4   1    8.18    0.55
  -8  -4   1    8.30    0.53
   8   5  -1   10.19    0.70
   8   5  -1   10.37    0.72
   8   5  -1    9.46    0.31
  -8  -5   1   10.73    0.70
  -8  -5   1   10.68    0.67
  -8  -5   1    9.85    0.54
   8   6  -1   12.40    0.82
   8   6  -1   13.67    0.81
  -8  -6   1   13.12    0.78
  -8  -6   1   12.37    0.73
  -8  -6   1   13.90    0.58
   8   7  -1    1.19    0.51
   8   7  -1    1.19    0.51
  -8  -7   1    1.72    0.46
  -8  -7   1    0.82    0.46
  -8  -7   1    1.39    0.35
   8   8  -1    1.08    0.49
   8   8  -1    1.62    0.60
  -8  -8   1    2.29    0.52
  -8  -8   1    1.55    0.59
   8   9  -1   -0.02    0.61
   8   9  -1   -0.38    0.58
  -8  -9   1    0.42    0.57
  -8  -9   1    0.05    0.47
   8  10  -1    3.60    0.73
   8  10  -1    3.23    0.76
  -8 -10   1    2.58    0.71
  -8 -10   1    3.02    0.59
   8  11  -1    1.59    0.74
  -8 -11   1    0.48    0.66
   8  12  -1    1.08    0.75
  -8 -12   1    0.96    0.76
   7 -12  -1    1.55    0.79
  -7  12   1    0.22    0.69
   7 -11  -1    1.04    0.73
  -7  11   1   -0.15    0.74
  -7  11   1    0.63    0.71
   7 -10  -1    0.13    0.54
   7 -10  -1    0.57    0.64
  -7  10   1    0.74    0.65
  -7  10   1   -0.19    0.65
   7  -9  -1    3.96    0.69
   7  -9  -1    4.42    0.58
  -7   9   1    2.75    0.64
  -7   9   1    2.98    0.69
   7  -8  -1    0.98    0.44
   7  -8  -1   -0.43    0.54
  -7   8   1   -0.49    0.52
  -7   8   1    0.39    0.34
  -7   8   1    0.64    0.57
   7  -7  -1    4.80    0.60
   7  -7  -1    4.29    0.47
  -7   7   1    4.84    0.62
  -7   7   1    4.22    0.41
   7  -6  -1   18.40    0.70
   7  -6  -1   18.65    0.85
  -7   6   1   19.13    0.66
  -7   6   1   18.12    0.79
   7  -5  -1   34.66    1.00
   7  -5  -1   34.99    0.83
  -7   5   1   35.57    0.82
  -7   5   1   36.24    0.61
  -7   5   1   34.62    0.99
   7  -4  -1    4.81    0.48
   7  -4  -1    3.90    0.34
  -7   4   1    3.41    0.34
  -7   4   1    3.56    0.44
  -7   4   1    3.61    0.28
   7  -3  -1   44.31    0.99
   7  -3  -1   41.62    0.81
  -7   3   1   43.34    0.96
  -7   3   1   42.68    0.89
  -7   3   1   42.22    0.73
   7  -2  -1   57.39    0.98
   7  -2  -1   59.57    1.14
  -7   2   1   58.27    1.08
  -7   2   1   58.80    0.95
  -7   2   1   58.18    1.08
   7  -1  -1   17.38    0.64
   7  -1  -1   17.47    0.48
  -7   1   1   17.07    0.55
  -7   1   1   16.91    0.54
  -7   1   1   16.52    0.49
   7   0  -1    0.23    0.34
   7   0  -1   -0.11    0.23
  -7   0   1    0.05    0.21
  -7   0   1    0.38    0.31
  -7   0   1    0.13    0.26
   7   1  -1   16.69    0.56
   7   1  -1   16.68    0.37
   7   1  -1   16.57    0.59
  -7  -1   1   16.81    0.54
  -7  -1   1   16.87    0.58
  -7  -1   1   16.94    0.38
   7   2  -1   58.72    1.09
   7   2  -1   58.52    1.13
  -7  -2   1   57.89    1.06
  -7  -2   1   58.14    1.08
   7   3  -1   44.93    0.99
   7   3  -1   44.29    0.98
  -7  -3   1   42.68    0.87
  -7  -3   1   41.73    0.94
   7   4  -1    4.05    0.46
   7   4  -1    3.78    0.22
   7   4  -1    4.26    0.47
  -7  -4   1    3.52    0.40
  -7  -4   1    3.75    0.35
   7   5  -1   34.54    0.63
   7   5  -1   35.13    0.98
   7   5  -1   34.24    1.00
  -7  -5   1   35.08    0.98
  -7  -5   1   37.00    0.92
  -7  -5   1   34.93    0.79
   7   6  -1   19.23    0.51
   7   6  -1   17.95    0.84
   7   6  -1   18.66    0.87
  -7  -6   1   17.42    0.59
  -7  -6   1   17.58    0.77
  -7  -6   1   18.59    0.82
   7   7  -1    5.39    0.61
   7   7  -1    3.78    0.51
  -7  -7   1    4.06    0.55
  -7  -7   1    4.43    0.49
  -7  -7   1    4.61    0.38
   7   8  -1    0.59    0.56
   7   8  -1   -0.09    0.51
  -7  -8   1    0.04    0.52
  -7  -8   1    0.24    0.44
   7   9  -1    3.89    0.68
   7   9  -1    3.19    0.71
  -7  -9   1    4.59    0.70
  -7  -9   1    5.64    0.57
   7  10  -1    0.69    0.65
   7  10  -1    1.36    0.62
  -7 -10   1    0.49    0.49
  -7 -10   1    0.16    0.61
   7  11  -1    2.13    0.70
  -7 -11   1    2.51    0.73
   7  12  -1   -0.47    0.71
  -7 -12   1    0.80    0.72
   6 -12  -1    2.62    0.80
  -6  12   1    2.65    0.75
  -6  12   1    3.56    0.87
   6 -11  -1    6.40    0.75
   6 -11  -1    6.03    0.83
  -6  11   1    8.75    0.94
  -6  11   1    7.04    0.84
   6 -10  -1    0.51    0.65
   6 -10  -1    0.78    0.55
  -6  10   1    0.02    0.65
  -6  10   1    0.98    0.65
   6  -9  -1   12.10    0.85
   6  -9  -1   10.62    0.81
  -6   9   1   12.67    1.00
  -6   9   1   11.74    0.84
   6  -8  -1    0.46    0.47
   6  -8  -1    1.26    0.46
  -6   8   1    0.91    0.49
  -6   8   1    0.37    0.49
  -6   8   1    0.73    0.54
   6  -7  -1    5.74    0.50
   6  -7  -1    4.04    0.57
  -6   7   1    4.92    0.60
  -6   7   1    5.83    0.60
  -6   7   1    5.13    0.39
   6  -6  -1    6.95    0.59
   6  -6  -1    7.11    0.30
   6  -6  -1    6.27    0.46
  -6   6   1    7.22    0.58
  -6   6   1    7.43    0.49
  -6   6   1    6.54    0.58
   6  -5  -1   14.16    0.58
   6  -5  -1   13.87    0.71
  -6   5   1   13.02    0.32
  -6   5   1   13.12    0.70
  -6   5   1   12.46    0.54
   6  -4  -1    1.11    0.35
   6  -4  -1    1.87    0.30
  -6   4   1    1.38    0.29
  -6   4   1    1.74    0.17
  -6   4   1    1.16    0.39
   6  -3  -1   35.37    0.87
   6  -3  -1   35.35    0.73
  -6   3   1   34.77    0.61
  -6   3   1   34.51    0.82
  -6   3   1   34.53    0.76
   6  -2  -1   55.99    0.94
   6  -2  -1   56.70    1.08
  -6   2   1   58.17    1.02
  -6   2   1   55.18    0.89
  -6   2   1   57.52    1.04
   6  -1  -1   12.51    0.41
   6  -1  -1   13.20    0.57
  -6   1   1   12.95    0.49
  -6   1   1   12.71    0.48
  -6   1   1   13.19    0.44
   6   0  -1    0.15    0.31
   6   0  -1   -0.14    0.22
  -6   0   1    0.17    0.21
  -6   0   1    0.01    0.29
  -6   0   1    0.04    0.26
   6   1  -1   13.57    0.57
   6   1  -1   12.45    0.51
   6   1  -1   13.30    0.30
  -6  -1   1   13.80    0.52
  -6  -1   1   13.31    0.49
  -6  -1   1   13.32    0.31
   6   2  -1   55.06    1.03
   6   2  -1   54.33    1.02
  -6  -2   1   55.50    1.03
  -6  -2   1   55.72    0.98
   6   3  -1   35.12    0.52
   6   3  -1   35.34    0.86
   6   3  -1   34.54    0.85
  -6  -3   1   34.78    0.53
  -6  -3   1   34.11    0.75
  -6  -3   1   35.16    0.82
   6   4  -1    1.56    0.34
   6   4  -1    1.48    0.18
   6   4  -1    1.49    0.39
  -6  -4   1    1.73    0.28
  -6  -4   1    1.79    0.35
   6   5  -1   13.45    0.42
   6   5  -1   12.73    0.63
   6   5  -1   13.90    0.73
  -6  -5   1   13.66    0.64
  -6  -5   1   14.55    0.70
  -6  -5   1   14.05    0.51
   6   6  -1    7.08    0.40
   6   6  -1    6.36    0.56
   6   6  -1    5.44    0.52
  -6  -6   1    7.14    0.44
  -6  -6   1    6.74    0.48
  -6  -6   1    6.43    0.53
   6   7  -1    3.78    0.53
   6   7  -1    5.03    0.37
   6   7  -1    5.71    0.59
  -6  -7   1    4.04    0.52
  -6  -7   1    5.10    0.46
  -6  -7   1    5.20    0.36
   6   8  -1    0.49    0.47
   6   8  -1   -0.18    0.53
  -6  -8   1    0.69    0.41
  -6  -8   1    1.04    0.55
   6   9  -1   11.30    0.82
   6   9  -1   12.05    0.88
  -6  -9   1   11.76    0.93
  -6  -9   1   11.11    0.73
   6  10  -1   -0.25    0.59
   6  10  -1    0.67    0.65
  -6 -10   1   -0.28    0.59
  -6 -10   1    0.87    0.46
   6  11  -1    7.16    0.82
  -6 -11   1    8.13    0.86
   6  12  -1    3.29    0.81
  -6 -12   1    2.78    0.81
   5 -12  -1    3.89    0.77
   5 -12  -1    2.07    0.78
  -5  12   1    2.23    0.76
  -5  12   1    2.71    0.74
   5 -11  -1   -0.26    0.64
   5 -11  -1    0.26    0.59
  -5  11   1    0.79    0.65
  -5  11   1   -0.54    0.67
   5 -10  -1    0.12    0.55
   5 -10  -1    2.58    0.59
  -5  10   1   -0.08    0.62
  -5  10   1    1.32    0.62
   5  -9  -1   34.38    1.11
   5  -9  -1   31.78    1.23
  -5   9   1   32.85    1.18
  -5   9   1   32.70    1.25
   5  -8  -1    2.11    0.58
   5  -8  -1    2.36    0.48
  -5   8   1    3.03    0.51
  -5   8   1    1.55    0.56
   5  -7  -1    5.71    0.55
   5  -7  -1    7.05    0.51
  -5   7   1    6.21    0.58
  -5   7   1    6.30    0.47
  -5   7   1    6.42    0.58
   5  -6  -1    0.32    0.33
   5  -6  -1    0.23    0.14
   5  -6  -1    0.11    0.41
  -5   6   1    0.39    0.39
  -5   6   1    0.18    0.26
  -5   6   1   -0.44    0.41
  -5   6   1    0.40    0.14
   5  -5  -1    1.14    0.41
   5  -5  -1    1.65    0.33
  -5   5   1    1.91    0.15
  -5   5   1    1.21    0.37
  -5   5   1    1.57    0.42
  -5   5   1    2.08    0.28
   5  -4  -1    5.28    0.45
   5  -4  -1    5.07    0.35
  -5   4   1    4.11    0.40
  -5   4   1    4.53    0.23
  -5   4   1    4.01    0.31
  -5   4   1    5.60    0.46
   5  -3  -1    2.23    0.37
   5  -3  -1    2.73    0.29
  -5   3   1    2.14    0.17
  -5   3   1    2.11    0.29
  -5   3   1    1.29    0.31
   5  -2  -1    9.09    0.46
   5  -2  -1    8.92    0.40
  -5   2   1    7.89    0.48
  -5   2   1    8.20    0.39
  -5   2   1    7.73    0.31
   5  -1  -1   13.05    0.53
   5  -1  -1   12.85    0.43
  -5   1   1   13.62    0.48
  -5   1   1   12.15    0.44
  -5   1   1   12.59    0.40
   5   0  -1    0.21    0.27
   5   0  -1    0.23    0.22
  -5   0   1   -0.35    0.26
  -5   0   1   -0.12    0.24
  -5   0   1   -0.08    0.20
   5   1  -1   13.32    0.48
   5   1  -1   12.97    0.27
   5   1  -1   13.06    0.53
   5   1  -1   13.46    0.27
  -5  -1   1   12.83    0.49
  -5  -1   1   12.65    0.49
  -5  -1   1   13.22    0.28
   5   2  -1    9.08    0.50
   5   2  -1    9.07    0.50
  -5  -2   1    8.21    0.42
  -5  -2   1    7.29    0.48
   5   3  -1    2.40    0.37
   5   3  -1    2.17    0.15
   5   3  -1    1.52    0.30
  -5  -3   1    2.44    0.33
  -5  -3   1    1.95    0.26
   5   4  -1    4.57    0.29
   5   4  -1    5.12    0.45
   5   4  -1    4.26    0.38
  -5  -4   1    4.59    0.38
  -5  -4   1    5.22    0.38
   5   5  -1    1.72    0.24
   5   5  -1    2.33    0.45
   5   5  -1    2.01    0.42
  -5  -5   1    1.80    0.25
  -5  -5   1    1.50    0.39
  -5  -5   1    2.18    0.34
   5   6  -1   -0.15    0.40
   5   6  -1    0.30    0.43
   5   6  -1    0.05    0.24
  -5  -6   1    0.14    0.40
  -5  -6   1    0.62    0.33
  -5  -6   1   -0.28    0.22
   5   7  -1    7.56    0.50
   5   7  -1    5.27    0.57
   5   7  -1    6.73    0.56
  -5  -7   1    7.04    0.60
  -5  -7   1    6.90    0.44
  -5  -7   1    7.04    0.49
   5   8  -1    3.23    0.56
   5   8  -1    1.70    0.56
   5   8  -1    2.22    0.38
  -5  -8   1    2.01    0.54
  -5  -8   1    2.44    0.43
   5   9  -1   32.86    1.20
   5   9  -1   32.53    1.24
  -5  -9   1   30.68    1.18
  -5  -9   1   32.60    0.98
   5  10  -1    1.16    0.60
  -5 -10   1    0.93    0.62
   5  11  -1    0.17    0.61
  -5 -11   1    0.74    0.63
   5  12  -1    3.45    0.80
  -5 -12   1    2.42    0.79
   4 -12  -1    0.29    0.74
   4 -12  -1    0.72    0.65
  -4  12   1    0.41    0.76
  -4  12   1   -0.46    0.67
   4 -11  -1    0.20    0.60
   4 -11  -1    1.02    0.66
  -4  11   1   -0.05    0.66
  -4  11   1   -0.39    0.60
   4 -10  -1    0.63    0.63
   4 -10  -1    0.62    0.52
  -4  10   1   -0.01    0.56
  -4  10   1    0.50    0.64
   4  -9  -1   15.30    0.99
   4  -9  -1   16.15    0.91
  -4   9   1   13.86    1.00
  -4   9   1   16.62    0.94
   4  -8  -1    0.60    0.43
   4  -8  -1    1.29    0.54
  -4   8   1    0.41    0.49
  -4   8   1   -0.29    0.52
   4  -7  -1    0.35    0.39
   4  -7  -1    0.40    0.46
  -4   7   1   -0.04    0.46
  -4   7   1    0.29    0.44
  -4   7   1    0.51    0.26
   4  -6  -1    2.02    0.17
   4  -6  -1    2.22    0.38
   4  -6  -1    1.98    0.46
  -4   6   1    1.96    0.28
  -4   6   1    2.12    0.47
  -4   6   1    2.22    0.45
   4  -5  -1   46.34    0.70
   4  -5  -1   46.29    1.07
   4  -5  -1   46.22    0.97
  -4   5   1   47.31    1.07
  -4   5   1   47.62    0.86
  -4   5   1   45.48    1.07
  -4   5   1   46.05    0.70
   4  -4  -1    2.09    0.29
   4  -4  -1    1.64    0.34
  -4   4   1    1.83    0.14
  -4   4   1    1.92    0.35
  -4   4   1    1.68    0.37
  -4   4   1    1.46    0.25
   4  -3  -1    0.78    0.34
   4  -3  -1    1.36    0.26
  -4   3   1    0.84    0.23
  -4   3   1    1.35    0.35
  -4   3   1    0.44    0.32
  -4   3   1    1.02    0.13
   4  -2  -1  227.05    3.15
   4  -2  -1  230.38    3.07
  -4   2   1  227.72    3.14
  -4   2   1  229.52    3.09
  -4   2   1  229.14    2.99
   4  -1  -1   66.53    1.01
   4  -1  -1   66.77    1.09
  -4   1   1   68.41    1.06
  -4   1   1   67.26    0.99
  -4   1   1   66.69    1.05
   4   0  -1    0.07    0.21
   4   0  -1   -0.11    0.23
  -4   0   1   -0.13    0.17
  -4   0   1   -0.02    0.25
  -4   0   1    0.55    0.22
   4   1  -1   67.40    0.89
   4   1  -1   67.70    1.09
   4   1  -1   67.56    1.07
  -4  -1   1   66.68    1.07
  -4  -1   1   66.60    1.06
   4   2  -1  230.04    3.15
   4   2  -1  229.91    2.93
   4   2  -1  228.64    3.14
  -4  -2   1  224.68    3.11
  -4  -2   1  226.90    2.94
  -4  -2   1  229.38    3.07
   4   3  -1    1.16    0.17
   4   3  -1    0.67    0.33
   4   3  -1    0.71    0.32
  -4  -3   1    1.34    0.24
  -4  -3   1    0.96    0.30
   4   4  -1    1.56    0.37
   4   4  -1    1.83    0.22
   4   4  -1    2.04    0.37
  -4  -4   1    1.35    0.31
  -4  -4   1    2.01    0.24
  -4  -4   1    1.53    0.36
   4   5  -1   44.12    1.04
   4   5  -1   46.66    1.09
   4   5  -1   45.70    0.84
  -4  -5   1   45.89    0.83
  -4  -5   1   44.84    1.04
  -4  -5   1   47.10    0.95
   4   6  -1    1.49    0.40
   4   6  -1    2.75    0.48
   4   6  -1    2.45    0.31
  -4  -6   1    2.86    0.36
  -4  -6   1    1.99    0.26
  -4  -6   1    1.61    0.43
   4   7  -1   -0.13    0.46
   4   7  -1    0.88    0.31
   4   7  -1    0.51    0.46
  -4  -7   1    0.77    0.34
  -4  -7   1    0.10    0.24
  -4  -7   1    1.16    0.45
   4   8  -1    0.87    0.54
   4   8  -1   -0.23    0.47
   4   8  -1    0.50    0.34
  -4  -8   1   -0.07    0.35
  -4  -8   1    0.52    0.49
   4   9  -1   16.46    1.00
   4   9  -1   16.26    0.78
   4   9  -1   14.40    0.96
  -4  -9   1   16.04    0.88
  -4  -9   1   17.28    0.73
   4  10  -1    0.64    0.61
  -4 -10   1    0.30    0.60
   4  11  -1    0.25    0.62
  -4 -11   1   -1.22    0.61
   4  12  -1    0.33    0.72
  -4 -12   1    1.23    0.72
  -3  13   1    0.18    1.34
  -3  13   1    0.76    0.70
   3 -12  -1    2.07    0.77
   3 -12  -1    4.29    0.74
  -3  12   1    2.03    0.76
  -3  12   1    2.93    0.74
   3 -11  -1    2.99    0.67
   3 -11  -1    3.88    0.68
  -3  11   1    3.49    0.75
  -3  11   1    3.57    0.70
   3 -10  -1    9.33    0.74
   3 -10  -1    6.63    0.71
  -3  10   1    6.79    0.72
  -3  10   1    8.25    0.71
   3  -9  -1    2.30    0.53
   3  -9  -1    1.78    0.61
  -3   9   1    2.01    0.61
  -3   9   1    1.08    0.50
   3  -8  -1    0.02    0.42
   3  -8  -1   -0.30    0.48
  -3   8   1   -0.09    0.51
  -3   8   1    0.49    0.45
   3  -7  -1   -0.09    0.44
   3  -7  -1    0.07    0.23
   3  -7  -1    0.75    0.39
  -3   7   1    0.29    0.24
  -3   7   1   -0.01    0.43
  -3   7   1   -0.43    0.45
   3  -6  -1   55.76    1.23
   3  -6  -1   55.80    1.14
   3  -6  -1   55.80    0.85
  -3   6   1   53.47    1.20
  -3   6   1   54.23    1.24
  -3   6   1   55.88    0.96
   3  -5  -1   81.07    1.38
   3  -5  -1   80.05    1.47
   3  -5  -1   80.72    1.13
  -3   5   1   78.91    1.46
  -3   5   1   81.46    1.49
  -3   5   1   80.18    1.24
   3  -4  -1   11.16    0.59
   3  -4  -1   10.76    0.48
   3  -4  -1   11.26    0.27
  -3   4   1   11.34    0.41
  -3   4   1   11.87    0.58
  -3   4   1   10.76    0.27
  -3   4   1   10.85    0.59
   3  -3  -1   27.03    0.63
   3  -3  -1   26.83    0.41
   3  -3  -1   26.66    0.71
  -3   3   1   25.69    0.55
  -3   3   1   26.67    0.71
  -3   3   1   27.36    0.42
   3  -2  -1  570.19    7.40
   3  -2  -1  570.38    7.48
   3  -2  -1  580.01    7.47
  -3   2   1  569.39    7.66
  -3   2   1  584.02    7.46
  -3   2   1  571.35    7.47
  -3   2   1  562.49    7.47
   3  -1  -1   -0.03    0.20
   3  -1  -1   -0.07    0.22
  -3   1   1    0.28    0.23
  -3   1   1    0.25    0.15
  -3   1   1    0.17    0.19
   3   0  -1   -0.06    0.17
   3   0  -1   -0.19    0.23
  -3   0   1    0.20    0.14
  -3   0   1   -0.01    0.19
  -3   0   1    0.09    0.19
   3   1  -1    0.35    0.24
   3   1  -1    0.45    0.24
  -3  -1   1    0.34    0.22
  -3  -1   1    0.49    0.23
   3   2  -1  571.93    7.45
   3   2  -1  583.27    7.50
   3   2  -1  570.64    7.60
  -3  -2   1  561.55    7.66
  -3  -2   1  585.04    7.40
  -3  -2   1  574.26    7.68
   3   3  -1   26.39    0.52
   3   3  -1   27.37    0.72
   3   3  -1   25.62    0.65
  -3  -3   1   26.05    0.54
  -3  -3   1   26.77    0.63
   3   4  -1   11.63    0.61
   3   4  -1   11.07    0.41
   3   4  -1   10.89    0.52
  -3  -4   1   11.42    0.47
  -3  -4   1   11.84    0.58
  -3  -4   1    9.56    0.38
   3   5  -1   81.32    1.46
   3   5  -1   79.94    1.29
  -3  -5   1   78.74    1.23
  -3  -5   1   78.85    1.44
  -3  -5   1   80.20    1.33
   3   6  -1   53.23    1.18
   3   6  -1   57.05    1.25
   3   6  -1   55.25    1.05
  -3  -6   1   56.33    1.07
  -3  -6   1   53.60    1.21
  -3  -6   1   55.70    0.94
   3   7  -1   -0.15    0.39
   3   7  -1   -0.83    0.29
   3   7  -1    0.48    0.43
  -3  -7   1   -0.34    0.22
  -3  -7   1    0.87    0.43
  -3  -7   1   -0.06    0.30
   3   8  -1    0.04    0.47
   3   8  -1   -0.17    0.35
   3   8  -1    0.56    0.48
  -3  -8   1    0.16    0.45
  -3  -8   1    0.07    0.32
   3   9  -1    1.63    0.45
   3   9  -1    0.89    0.56
  -3  -9   1    1.30    0.55
  -3  -9   1    2.32    0.41
   3  10  -1    7.43    0.62
   3  10  -1    5.27    0.68
  -3 -10   1    6.66    0.75
   3  11  -1    2.32    0.69
  -3 -11   1    3.85    0.74
   3  12  -1    2.06    0.74
  -3 -12   1    3.53    0.78
   3  13  -1    1.70    0.82
   2 -13  -1    7.53    0.92
   2 -13  -1    6.84    0.94
  -2  13   1    6.41    0.84
  -2  13   1    8.58    1.05
   2 -12  -1   -0.30    0.68
   2 -12  -1    0.09    0.66
  -2  12   1   -0.28    0.75
  -2  12   1    0.87    0.65
   2 -11  -1    2.46    0.65
   2 -11  -1    2.28    0.66
  -2  11   1    3.05    0.65
  -2  11   1    1.16    0.64
   2 -10  -1    1.20    0.57
   2 -10  -1    0.47    0.62
  -2  10   1    1.12    0.65
  -2  10   1    1.71    0.57
   2  -9  -1    3.69    0.57
   2  -9  -1    3.22    0.64
  -2   9   1    3.26    0.55
  -2   9   1    4.10    0.66
   2  -8  -1    0.68    0.51
   2  -8  -1    0.76    0.44
  -2   8   1    0.65    0.44
  -2   8   1    1.14    0.56
   2  -7  -1    6.64    0.53
   2  -7  -1    6.28    0.35
   2  -7  -1    7.38    0.60
  -2   7   1    7.38    0.63
  -2   7   1    6.37    0.39
  -2   7   1    5.62    0.53
   2  -6  -1    3.53    0.42
   2  -6  -1    3.77    0.29
   2  -6  -1    2.83    0.45
  -2   6   1    3.53    0.46
  -2   6   1    3.71    0.26
  -2   6   1    3.65    0.45
   2  -5  -1   11.87    0.34
   2  -5  -1   11.88    0.56
   2  -5  -1   12.83    0.64
  -2   5   1   11.27    0.65
  -2   5   1   11.41    0.61
  -2   5   1   12.18    0.40
   2  -4  -1   12.79    0.55
   2  -4  -1   12.35    0.30
   2  -4  -1   11.77    0.59
  -2   4   1   12.56    0.61
  -2   4   1   11.31    0.38
  -2   4   1   12.95    0.57
   2  -3  -1  138.62    1.85
   2  -3  -1  141.28    1.85
   2  -3  -1  142.96    2.02
   2  -3  -1  139.97    2.07
  -2   3   1  142.46    1.93
  -2   3   1  141.68    2.08
  -2   3   1  142.80    1.85
   2  -2  -1    2.10    0.12
   2  -2  -1    1.48    0.26
   2  -2  -1    1.56    0.31
  -2   2   1    1.43    0.29
  -2   2   1    1.48    0.20
  -2   2   1    1.55    0.29
   2  -1  -1    4.46    0.31
   2  -1  -1    5.29    0.28
   2  -1  -1    4.29    0.16
  -2   1   1    3.95    0.16
  -2   1   1    4.43    0.31
  -2   1   1    4.07    0.26
   2   0  -1   -0.01    0.11
   2   0  -1    0.02    0.14
   2   0  -1    0.05    0.15
  -2   0   1    0.21    0.11
  -2   0   1    0.03    0.13
  -2   0   1   -0.02    0.15
   2   1  -1    4.07    0.29
   2   1  -1    4.17    0.32
  -2  -1   1    4.32    0.30
  -2  -1   1    4.36    0.27
   2   2  -1    1.46    0.18
   2   2  -1    1.30    0.26
   2   2  -1    1.39    0.26
  -2  -2   1    1.12    0.23
  -2  -2   1    1.09    0.20
   2   3  -1  137.93    2.04
   2   3  -1  141.56    1.93
   2   3  -1  138.14    2.03
  -2  -3   1  138.77    1.96
  -2  -3   1  137.92    1.91
   2   4  -1   12.22    0.59
   2   4  -1   12.81    0.60
   2   4  -1   12.10    0.45
  -2  -4   1   11.90    0.46
  -2  -4   1   11.99    0.39
  -2  -4   1   11.71    0.56
   2   5  -1   12.37    0.64
   2   5  -1   10.43    0.49
   2   5  -1   12.40    0.64
  -2  -5   1   11.91    0.48
  -2  -5   1   12.26    0.41
  -2  -5   1   11.96    0.61
   2   6  -1    3.87    0.47
   2   6  -1    3.89    0.36
   2   6  -1    4.12    0.48
  -2  -6   1    3.28    0.32
  -2  -6   1    3.45    0.45
  -2  -6   1    3.14    0.27
   2   7  -1    7.25    0.60
   2   7  -1    5.93    0.55
   2   7  -1    6.52    0.47
  -2  -7   1    5.67    0.39
  -2  -7   1    6.58    0.47
  -2  -7   1    6.29    0.54
   2   8  -1    0.21    0.43
   2   8  -1    0.76    0.49
   2   8  -1    0.05    0.37
  -2  -8   1    1.09    0.48
  -2  -8   1    0.74    0.31
   2   9  -1    3.06    0.59
   2   9  -1    4.55    0.51
  -2  -9   1    3.60    0.41
  -2  -9   1    2.75    0.56
   2  10  -1    2.22    0.52
   2  10  -1    0.83    0.59
  -2 -10   1    0.96    0.56
   2  11  -1    3.31    0.75
  -2 -11   1    1.62    0.65
   2  12  -1    1.40    0.73
  -2 -12   1    0.10    0.66
   2  13  -1    7.20    0.98
  -2 -13   1    6.55    0.93
  -2 -13   1    7.39    0.93
   1 -13  -1    1.65    0.80
   1 -13  -1    2.48    0.80
  -1  13   1    2.42    0.70
  -1  13   1    1.14    0.86
   1 -12  -1    0.98    0.75
   1 -12  -1    0.86    0.67
  -1  12   1    0.37    0.76
  -1  12   1    0.32    0.61
   1 -11  -1    0.89    0.68
   1 -11  -1    1.12    0.64
  -1  11   1    0.91    0.69
  -1  11   1    0.30    0.57
   1 -10  -1   48.19    1.42
   1 -10  -1   47.14    1.47
  -1  10   1   46.21    1.37
  -1  10   1   47.17    1.50
   1  -9  -1    3.63    0.62
   1  -9  -1    4.79    0.60
  -1   9   1    5.18    0.59
  -1   9   1    5.80    0.71
   1  -8  -1   20.06    0.87
  -1   8   1   21.16    0.85
  -1   8   1   19.41    0.96
   1  -7  -1    0.85    0.41
   1  -7  -1    0.88    0.23
  -1   7   1    1.15    0.22
  -1   7   1    0.88    0.40
  -1   7   1    1.82    0.48
   1  -6  -1   15.60    0.44
   1  -6  -1   15.77    0.68
  -1   6   1   16.05    0.44
  -1   6   1   16.58    0.68
  -1   6   1   15.76    0.75
   1  -5  -1   32.01    0.59
   1  -5  -1   31.46    0.82
  -1   5   1   32.24    0.60
  -1   5   1   33.48    0.83
  -1   5   1   32.12    0.84
   1  -4  -1    2.93    0.34
   1  -4  -1    2.40    0.19
  -1   4   1    2.19    0.33
  -1   4   1    2.62    0.20
  -1   4   1    3.30    0.40
   1  -3  -1    1.16    0.29
   1  -3  -1    1.22    0.15
  -1   3   1    0.91    0.30
  -1   3   1    1.09    0.16
  -1   3   1    1.17    0.33
   1  -2  -1   42.78    0.75
   1  -2  -1   42.10    0.60
   1  -2  -1   42.97    0.60
  -1   2   1   44.00    0.78
  -1   2   1   41.93    0.76
  -1   2   1   43.33    0.64
   1  -1  -1    9.05    0.28
   1  -1  -1    8.58    0.21
   1  -1  -1    9.12    0.30
  -1   1   1    8.73    0.31
  -1   1   1    9.15    0.21
  -1   1   1    8.99    0.30
   1   0  -1    0.07    0.07
   1   0  -1    0.06    0.08
   1   0  -1    0.09    0.08
   1   0  -1   -0.01    0.08
   1   0  -1    0.04    0.08
   1   0  -1    0.20    0.07
  -1   0   1    0.06    0.06
  -1   0   1    0.23    0.10
  -1   0   1    0.15    0.08
  -1   0   1    0.11    0.09
  -1   0   1    0.15    0.07
  -1   0   1    0.13    0.08
   1   1  -1    8.63    0.28
   1   1  -1    8.83    0.27
   1   1  -1    9.34    0.21
   1   1  -1    8.65    0.29
   1   1  -1    9.13    0.26
  -1  -1   1    8.63    0.27
  -1  -1   1    8.75    0.21
  -1  -1   1    8.64    0.25
   1   2  -1   42.60    0.72
   1   2  -1   42.43    0.69
   1   2  -1   42.91    0.78
   1   2  -1   41.87    0.68
   1   2  -1   42.38    0.76
  -1  -2   1   42.01    0.68
  -1  -2   1   42.53    0.72
   1   3  -1    1.22    0.31
   1   3  -1    1.11    0.24
   1   3  -1    1.25    0.24
   1   3  -1    0.88    0.28
   1   3  -1    1.03    0.21
  -1  -3   1    1.08    0.29
  -1  -3   1    1.24    0.21
  -1  -3   1    0.92    0.23
   1   4  -1    2.15    0.23
   1   4  -1    2.64    0.30
   1   4  -1    2.25    0.36
   1   4  -1    2.34    0.35
  -1  -4   1    2.21    0.25
  -1  -4   1    2.51    0.23
  -1  -4   1    2.05    0.33
   1   5  -1   31.47    0.74
   1   5  -1   31.59    0.64
   1   5  -1   31.40    0.86
   1   5  -1   30.18    0.84
  -1  -5   1   32.89    0.83
  -1  -5   1   33.27    0.64
  -1  -5   1   31.89    0.68
   1   6  -1   15.78    0.72
   1   6  -1   15.88    0.72
   1   6  -1   15.81    0.63
   1   6  -1   16.35    0.50
  -1  -6   1   16.13    0.48
  -1  -6   1   15.99    0.52
  -1  -6   1   15.88    0.69
   1   7  -1    1.11    0.47
   1   7  -1    0.49    0.44
   1   7  -1    1.34    0.26
   1   7  -1    0.74    0.36
  -1  -7   1    1.03    0.42
  -1  -7   1    1.41    0.26
  -1  -7   1    1.46    0.29
   1   8  -1   21.11    0.83
   1   8  -1   21.00    0.95
  -1  -8   1   20.83    0.89
  -1  -8   1   20.39    0.65
   1   9  -1    5.15    0.64
   1   9  -1    5.50    0.56
  -1  -9   1    4.23    0.59
   1  10  -1   46.00    1.45
   1  10  -1   48.47    1.30
  -1 -10   1   48.16    1.40
   1  11  -1    0.44    0.65
   1  11  -1    0.13    0.52
  -1 -11   1   -0.46    0.60
   1  12  -1    0.52    0.70
  -1 -12   1    0.30    0.64
  -1 -12   1   -0.19    0.63
   1  13  -1    2.65    0.81
  -1 -13   1    4.01    0.80
  -1 -13   1    1.75    0.75
   0 -13  -1   -0.69    0.74
   0 -13  -1   -0.14    0.72
   0  13   1    0.03    0.77
   0 -12  -1   -0.39    0.69
   0 -12  -1    0.80    0.67
   0  12   1    0.00    0.69
   0  12   1   -0.23    0.59
   0 -11  -1    3.64    0.76
   0 -11  -1    3.14    0.68
   0  11   1    3.69    0.80
   0  11   1    2.95    0.62
   0 -10  -1    2.60    0.63
   0  10   1    2.87    0.68
   0  10   1    2.92    0.58
   0  -9  -1    7.09    0.64
   0   9   1    6.89    0.61
   0   9   1    8.63    0.77
   0  -8  -1    0.10    0.29
   0  -8  -1   -0.33    0.42
   0   8   1   -0.19    0.48
   0   8   1    0.06    0.42
   0  -7  -1   13.50    0.75
   0  -7  -1   13.59    0.41
   0  -7  -1   12.05    0.46
   0   7   1   13.42    0.41
   0   7   1   13.47    0.79
   0   7   1   14.14    0.68
   0  -6  -1    6.46    0.32
   0  -6  -1    5.18    0.44
   0  -6  -1    5.43    0.36
   0   6   1    6.42    0.46
   0   6   1    4.36    0.45
   0   6   1    5.96    0.30
   0  -5  -1    3.77    0.25
   0  -5  -1    4.34    0.38
   0  -5  -1    4.19    0.27
   0   5   1    3.71    0.37
   0   5   1    3.77    0.27
   0   5   1    4.14    0.45
   0  -4  -1    0.07    0.18
   0  -4  -1    0.09    0.27
   0   4   1    0.17    0.15
   0   4   1    0.71    0.29
   0   4   1    0.15    0.30
   0  -3  -1    3.60    0.20
   0  -3  -1    4.55    0.36
   0   3   1    3.16    0.33
   0   3   1    3.67    0.32
   0   3   1    3.55    0.22
   0  -2  -1   13.40    0.31
   0  -2  -1   13.99    0.26
   0  -2  -1   15.17    0.47
   0   2   1   13.94    0.48
   0   2   1   14.13    0.45
   0   2   1   14.40    0.26
   0  -1  -1   81.12    1.13
   0  -1  -1   80.67    1.06
   0   1   1   78.69    1.07
   0   1   1   81.92    1.12
   0   1   1   82.53    1.13
   0   0  -1    0.01    0.02
   0   0  -1   -0.02    0.02
   0   0  -1    0.05    0.07
   0   0  -1    0.03    0.04
   0   0   1    0.00    0.06
   0   0   1    0.00    0.02
   0   0   1   -0.05    0.06
   0   0   1    0.02    0.05
   0   1  -1   81.81    1.12
   0   1  -1   82.86    1.12
   0   1  -1   81.51    1.11
   0   1  -1   82.08    1.12
   0   1  -1   80.33    1.11
   0   2  -1   14.35    0.44
   0   2  -1   14.48    0.37
   0   2  -1   15.42    0.47
   0   2  -1   14.18    0.41
   0   2  -1   14.39    0.37
   0  -2   1   13.31    0.42
   0  -2   1   14.05    0.37
   0   3  -1    3.77    0.30
   0   3  -1    4.59    0.33
   0   3  -1    3.89    0.34
   0   3  -1    3.27    0.32
   0   3  -1    3.73    0.26
   0  -3   1    3.65    0.24
   0  -3   1    3.85    0.30
   0   4  -1   -0.10    0.27
   0   4  -1    0.01    0.20
   0   4  -1   -0.25    0.32
   0   4  -1    0.23    0.23
   0   4  -1   -0.10    0.30
   0  -4   1    0.03    0.21
   0  -4   1    0.22    0.29
   0   5  -1    4.49    0.38
   0   5  -1    3.82    0.39
   0   5  -1    4.34    0.30
   0   5  -1    4.32    0.43
   0   5  -1    4.19    0.28
   0  -5   1    3.94    0.39
   0  -5   1    4.41    0.30
   0   6  -1    5.40    0.43
   0   6  -1    5.29    0.37
   0   6  -1    6.37    0.52
   0   6  -1    6.07    0.49
   0  -6   1    5.01    0.44
   0  -6   1    5.99    0.38
   0  -6   1    5.04    0.32
   0   7  -1   13.28    0.50
   0   7  -1   13.69    0.70
   0   7  -1   12.36    0.76
   0  -7   1   14.31    0.70
   0  -7   1   12.77    0.49
   0  -7   1   12.05    0.50
   0   8  -1    1.43    0.43
   0   8  -1    0.71    0.52
   0  -8   1    0.07    0.42
   0  -8   1    0.49    0.28
   0   9  -1    6.67    0.70
   0   9  -1    8.04    0.63
   0  -9   1    6.82    0.64
   0  10  -1    2.68    0.66
   0  10  -1    3.22    0.58
   0 -10   1    3.30    0.60
   0 -10   1    2.56    0.61
   0  11  -1    2.58    0.59
   0  11  -1    2.97    0.76
   0 -11   1    2.47    0.65
   0 -11   1    2.46    0.71
   0  12  -1   -0.42    0.69
   0  12  -1   -0.17    0.59
   0 -12   1    0.31    0.65
   0 -12   1    0.49    0.69
   0  13  -1   -0.96    0.74
   0 -13   1    0.46    0.73
   0 -13   1   -0.61    0.67
  -1 -13  -1    0.88    0.78
  -1 -13  -1    0.42    0.74
   1  13   1    0.26    0.77
  -1 -12  -1    0.49    0.68
  -1 -12  -1    1.43    0.68
   1  12   1   -0.32    0.69
  -1 -11  -1    0.61    0.63
   1  11   1   -0.77    0.49
   1  11   1   -1.06    0.62
  -1 -10  -1    0.42    0.55
   1  10   1    0.96    0.50
   1  10   1    1.80    0.66
  -1  -9  -1    5.48    0.66
   1   9   1    4.91    0.56
   1   9   1    5.83    0.70
  -1  -8  -1    1.53    0.31
  -1  -8  -1    1.09    0.46
   1   8   1    1.20    0.52
   1   8   1    2.31    0.45
  -1  -7  -1    1.37    0.27
  -1  -7  -1    0.99    0.44
  -1  -7  -1    0.98    0.20
   1   7   1    2.09    0.49
   1   7   1    1.24    0.38
  -1  -6  -1   47.51    0.77
  -1  -6  -1   48.69    0.87
  -1  -6  -1   46.45    1.09
   1   6   1   48.49    1.02
   1   6   1   46.83    1.13
  -1  -5  -1   -0.20    0.21
  -1  -5  -1   -0.08    0.15
  -1  -5  -1    0.03    0.35
   1   5   1   -0.06    0.15
   1   5   1   -0.20    0.27
   1   5   1    0.17    0.36
  -1  -4  -1   -0.25    0.31
  -1  -4  -1    0.09    0.15
  -1  -4  -1   -0.15    0.20
   1   4   1   -0.02    0.26
   1   4   1   -0.22    0.33
   1   4   1    0.53    0.33
   1   4   1    0.06    0.14
  -1  -3  -1   25.63    0.42
  -1  -3  -1   25.71    0.51
  -1  -3  -1   26.02    0.66
   1   3   1   25.33    0.68
   1   3   1   24.36    0.63
   1   3   1   25.49    0.59
  -1  -2  -1   31.45    0.56
  -1  -2  -1   32.34    0.66
  -1  -2  -1   32.47    0.47
  -1  -2  -1   31.34    0.46
   1   2   1   32.28    0.47
   1   2   1   32.12    0.67
   1   2   1   32.19    0.68
   1   2   1   31.84    0.61
  -1  -1  -1    8.75    0.17
  -1  -1  -1    8.52    0.24
   1   1   1    8.56    0.30
   1   1   1    8.30    0.18
   1   1   1    8.46    0.30
   1   1   1    8.47    0.26
  -1   0  -1    0.04    0.08
  -1   0  -1    0.11    0.09
  -1   0  -1    0.12    0.06
  -1   0  -1    0.07    0.10
  -1   0  -1    0.13    0.07
   1   0   1    0.23    0.09
   1   0   1    0.06    0.05
   1   0   1    0.12    0.08
   1   0   1    0.12    0.09
   1   0   1    0.12    0.09
  -1   1  -1    8.28    0.30
  -1   1  -1    8.64    0.28
  -1   1  -1    8.21    0.26
  -1   1  -1    8.62    0.25
  -1   1  -1    8.54    0.24
   1  -1   1    8.25    0.28
   1  -1   1    8.58    0.22
   1  -1   1    8.28    0.22
  -1   2  -1   32.03    0.64
  -1   2  -1   32.16    0.62
  -1   2  -1   31.83    0.65
  -1   2  -1   33.17    0.56
  -1   2  -1   32.16    0.57
   1  -2   1   32.78    0.59
   1  -2   1   32.38    0.63
  -1   3  -1   25.19    0.51
  -1   3  -1   25.38    0.64
  -1   3  -1   26.84    0.68
  -1   3  -1   25.46    0.54
  -1   3  -1   25.03    0.63
   1  -3   1   26.37    0.59
  -1   4  -1    0.25    0.21
  -1   4  -1   -0.42    0.27
  -1   4  -1    0.67    0.34
  -1   4  -1    0.23    0.31
  -1   4  -1    0.13    0.20
   1  -4   1    0.44    0.26
   1  -4   1    0.21    0.20
  -1   5  -1    0.31    0.22
  -1   5  -1   -0.51    0.32
  -1   5  -1   -0.16    0.21
  -1   5  -1    0.29    0.34
  -1   5  -1    0.21    0.31
   1  -5   1   -0.12    0.20
   1  -5   1    0.23    0.30
  -1   6  -1   46.17    1.08
  -1   6  -1   47.51    1.05
  -1   6  -1   48.10    0.88
   1  -6   1   48.07    1.04
   1  -6   1   48.59    0.88
  -1   7  -1    1.92    0.50
  -1   7  -1    1.51    0.40
  -1   7  -1    1.37    0.27
   1  -7   1    0.86    0.38
   1  -7   1    1.18    0.27
  -1   8  -1    1.98    0.35
  -1   8  -1    1.33    0.46
  -1   8  -1    2.85    0.58
   1  -8   1    1.54    0.44
   1  -8   1    1.75    0.31
   1  -8   1    1.57    0.30
  -1   9  -1    4.63    0.58
  -1   9  -1    4.14    0.64
   1  -9   1    4.87    0.58
   1  -9   1    3.93    0.60
  -1  10  -1    1.18    0.65
  -1  10  -1    1.05    0.54
   1 -10   1    1.66    0.64
   1 -10   1    1.00    0.55
  -1  11  -1   -0.17    0.56
  -1  11  -1   -0.62    0.65
   1 -11   1    0.71    0.68
   1 -11   1    0.27    0.58
  -1  12  -1    1.90    0.65
  -1  12  -1    0.00    0.73
   1 -12   1    1.01    0.75
   1 -12   1    1.34    0.68
  -1  13  -1    0.03    0.78
   1 -13   1   -0.14    0.67
   1 -13   1    0.35    0.74
  -2 -13  -1    1.40    0.76
  -2 -13  -1    1.56    0.82
   2  13   1    1.50    0.86
  -2 -12  -1    1.26    0.70
   2  12   1    0.71    0.72
  -2 -11  -1    1.74    0.66
   2  11   1    2.38    0.74
   2  11   1    2.67    0.59
  -2 -10  -1    0.65    0.58
   2  10   1    0.37    0.48
   2  10   1    0.38    0.60
  -2  -9  -1   30.43    1.15
   2   9   1   32.36    1.03
   2   9   1   31.46    1.18
  -2  -8  -1    3.78    0.36
  -2  -8  -1    3.17    0.55
   2   8   1    2.87    0.56
   2   8   1    3.41    0.47
  -2  -7  -1   -0.03    0.42
  -2  -7  -1   -0.18    0.18
  -2  -7  -1   -0.20    0.26
   2   7   1   -0.22    0.39
   2   7   1    0.61    0.35
  -2  -6  -1   13.15    0.36
  -2  -6  -1   13.99    0.50
  -2  -6  -1   13.18    0.69
   2   6   1   13.99    0.72
   2   6   1   13.64    0.57
  -2  -5  -1   30.22    0.83
  -2  -5  -1   29.80    0.65
  -2  -5  -1   28.70    0.53
   2   5   1   30.30    0.74
   2   5   1   29.48    0.81
   2   5   1   30.25    0.87
  -2  -4  -1   29.07    0.61
  -2  -4  -1   27.60    0.75
  -2  -4  -1   26.73    0.49
   2   4   1   28.22    0.78
   2   4   1   27.45    0.77
   2   4   1   27.96    0.66
  -2  -3  -1    8.27    0.36
  -2  -3  -1    8.05    0.50
  -2  -3  -1    7.42    0.26
   2   3   1    7.47    0.51
   2   3   1    8.14    0.53
   2   3   1    7.94    0.40
  -2  -2  -1    1.18    0.29
  -2  -2  -1    1.65    0.15
  -2  -2  -1    1.45    0.23
   2   2   1    1.38    0.29
   2   2   1    0.98    0.29
   2   2   1    1.16    0.20
  -2  -1  -1  326.90    4.24
  -2  -1  -1  317.45    4.29
  -2  -1  -1  322.96    4.31
   2   1   1  330.00    4.26
   2   1   1  326.32    4.24
   2   1   1  329.23    4.31
  -2   0  -1    0.01    0.15
  -2   0  -1    0.00    0.13
  -2   0  -1   -0.13    0.10
  -2   0  -1    0.07    0.15
   2   0   1   -0.02    0.09
   2   0   1   -0.05    0.16
   2   0   1    0.15    0.13
  -2   1  -1  328.92    4.28
  -2   1  -1  335.08    4.35
  -2   1  -1  336.99    4.30
  -2   1  -1  325.84    4.37
   2  -1   1  325.89    4.30
   2  -1   1  319.28    4.28
  -2   2  -1    1.23    0.18
  -2   2  -1    1.06    0.23
  -2   2  -1    1.22    0.26
  -2   2  -1    0.59    0.28
   2  -2   1    1.75    0.30
   2  -2   1    1.48    0.21
  -2   3  -1    8.20    0.50
  -2   3  -1    8.77    0.39
  -2   3  -1    7.42    0.48
  -2   3  -1    8.13    0.33
   2  -3   1    7.59    0.41
   2  -3   1    7.32    0.49
  -2   4  -1   26.76    0.72
  -2   4  -1   27.65    0.61
  -2   4  -1   27.67    0.55
  -2   4  -1   27.39    0.71
   2  -4   1   27.21    0.64
   2  -4   1   26.48    0.70
  -2   5  -1   30.42    0.62
  -2   5  -1   30.33    0.82
  -2   5  -1   29.45    0.85
  -2   5  -1   29.64    0.66
   2  -5   1   29.77    0.61
   2  -5   1   29.22    0.75
   2  -5   1   29.97    0.83
  -2   6  -1   13.51    0.48
  -2   6  -1   13.12    0.73
  -2   6  -1   13.47    0.66
  -2   6  -1   13.90    0.46
   2  -6   1   14.32    0.45
   2  -6   1   13.29    0.71
   2  -6   1   14.17    0.61
  -2   7  -1   -0.24    0.38
  -2   7  -1    0.07    0.47
  -2   7  -1   -0.07    0.26
   2  -7   1   -0.43    0.22
   2  -7   1   -1.22    0.41
   2  -7   1    0.41    0.36
  -2   8  -1    3.74    0.35
  -2   8  -1    3.42    0.51
  -2   8  -1    3.92    0.58
   2  -8   1    2.97    0.47
   2  -8   1    3.43    0.57
  -2   9  -1   30.92    1.11
  -2   9  -1   32.85    1.14
   2  -9   1   32.31    1.04
   2  -9   1   29.86    1.08
  -2  10  -1    0.13    0.55
  -2  10  -1    1.07    0.57
   2 -10   1    1.01    0.57
   2 -10   1    1.31    0.54
  -2  11  -1    2.25    0.63
  -2  11  -1    1.98    0.72
   2 -11   1    1.73    0.58
   2 -11   1    0.99    0.68
  -2  12  -1    1.64    0.63
  -2  12  -1   -0.13    0.71
   2 -12   1    0.84    0.63
   2 -12   1    0.26    0.69
  -2  13  -1    0.29    0.79
  -2  13  -1    0.13    0.64
   2 -13   1    0.40    0.74
   2 -13   1    1.57    0.71
   3  13   1    3.35    0.94
  -3 -12  -1   -0.77    0.65
   3  12   1    0.37    0.71
  -3 -11  -1   -0.17    0.62
   3  11   1    0.50    0.65
  -3 -10  -1    0.18    0.59
   3  10   1   -0.19    0.56
   3  10   1    0.13    0.45
  -3  -9  -1    0.75    0.56
   3   9   1    0.19    0.40
   3   9   1    1.33    0.59
  -3  -8  -1    5.46    0.42
  -3  -8  -1    5.63    0.62
   3   8   1    4.57    0.47
   3   8   1    4.89    0.64
  -3  -7  -1    0.82    0.20
  -3  -7  -1    0.99    0.44
  -3  -7  -1    1.78    0.33
   3   7   1    0.77    0.35
   3   7   1    1.20    0.43
  -3  -6  -1    0.20    0.28
  -3  -6  -1   -0.18    0.17
  -3  -6  -1    0.37    0.39
   3   6   1   -0.07    0.40
   3   6   1    0.29    0.29
   3   6   1    0.29    0.42
  -3  -5  -1   51.98    0.81
  -3  -5  -1   50.47    0.95
  -3  -5  -1   50.11    1.06
   3   5   1   50.57    1.12
   3   5   1   50.66    1.09
   3   5   1   52.35    0.98
  -3  -4  -1    3.44    0.21
  -3  -4  -1    4.43    0.32
  -3  -4  -1    3.79    0.37
   3   4   1    3.55    0.29
   3   4   1    3.06    0.36
   3   4   1    3.81    0.39
  -3  -3  -1    1.92    0.18
  -3  -3  -1    1.78    0.31
  -3  -3  -1    1.84    0.27
   3   3   1    2.22    0.36
   3   3   1    1.28    0.31
   3   3   1    1.83    0.24
  -3  -2  -1  715.19    9.54
  -3  -2  -1  711.36    9.48
  -3  -2  -1  728.56    9.60
   3   2   1  724.24    9.60
   3   2   1  713.00    9.35
   3   2   1  738.31    9.59
  -3  -1  -1   20.26    0.44
  -3  -1  -1   20.58    0.50
   3   1   1   20.88    0.53
   3   1   1   21.43    0.41
   3   1   1   20.59    0.49
  -3   0  -1   -0.03    0.21
  -3   0  -1    0.06    0.17
  -3   0  -1    0.40    0.20
  -3   0  -1    0.17    0.13
   3   0   1    0.07    0.18
   3   0   1    0.10    0.13
   3   0   1   -0.05    0.21
  -3   1  -1   20.74    0.35
  -3   1  -1   20.03    0.47
  -3   1  -1   20.78    0.45
   3  -1   1   20.76    0.53
   3  -1   1   20.95    0.35
  -3   2  -1  717.59    9.53
  -3   2  -1  715.05    9.66
  -3   2  -1  730.08    9.62
   3  -2   1  714.17    9.34
   3  -2   1  728.08    9.47
  -3   3  -1    1.70    0.20
  -3   3  -1    1.80    0.33
  -3   3  -1    1.75    0.26
  -3   3  -1    1.82    0.31
   3  -3   1    1.30    0.33
   3  -3   1    1.70    0.25
  -3   4  -1    3.69    0.40
  -3   4  -1    3.55    0.23
  -3   4  -1    3.49    0.39
  -3   4  -1    3.74    0.30
   3  -4   1    3.87    0.32
   3  -4   1    3.82    0.41
  -3   5  -1   52.87    1.10
  -3   5  -1   52.79    0.95
  -3   5  -1   52.17    1.10
  -3   5  -1   51.06    0.86
   3  -5   1   52.51    1.01
   3  -5   1   52.19    1.08
  -3   6  -1   -0.38    0.21
  -3   6  -1   -0.15    0.24
  -3   6  -1    0.43    0.38
  -3   6  -1   -0.06    0.35
   3  -6   1    0.44    0.32
   3  -6   1   -0.22    0.20
   3  -6   1   -0.06    0.35
  -3   7  -1    1.27    0.42
  -3   7  -1    1.47    0.30
  -3   7  -1    1.27    0.26
  -3   7  -1    1.68    0.49
   3  -7   1    1.54    0.26
   3  -7   1    1.41    0.46
   3  -7   1    1.32    0.38
  -3   8  -1    5.93    0.58
  -3   8  -1    6.01    0.65
  -3   8  -1    5.79    0.40
   3  -8   1    4.60    0.49
   3  -8   1    4.80    0.61
  -3   9  -1    0.24    0.51
  -3   9  -1    0.25    0.55
   3  -9   1    0.21    0.45
   3  -9   1   -0.84    0.50
  -3  10  -1    0.27    0.54
  -3  10  -1    0.44    0.62
   3 -10   1    0.10    0.49
   3 -10   1    0.10    0.61
  -3  11  -1    0.05    0.64
  -3  11  -1    0.60    0.59
   3 -11   1   -0.58    0.63
   3 -11   1    0.68    0.58
  -3  12  -1    0.57    0.70
  -3  12  -1    0.65    0.66
   3 -12   1    0.01    0.59
   3 -12   1   -0.96    0.68
  -3  13  -1    3.58    0.77
  -3  13  -1    4.13    0.94
  -4 -12  -1   -0.01    0.70
   4  12   1    0.38    0.74
  -4 -11  -1   -0.09    0.62
   4  11   1   -0.30    0.58
  -4 -10  -1    0.60    0.63
   4  10   1    1.29    0.64
  -4  -9  -1   30.66    1.17
  -4  -9  -1   31.91    0.90
   4   9   1   33.15    0.98
   4   9   1   30.65    1.20
  -4  -8  -1    4.66    0.61
  -4  -8  -1    5.13    0.45
   4   8   1    5.31    0.64
   4   8   1    5.71    0.48
  -4  -7  -1    0.30    0.42
  -4  -7  -1    0.26    0.31
  -4  -7  -1   -0.01    0.22
   4   7   1    0.25    0.31
   4   7   1   -0.38    0.47
   4   7   1    0.29    0.46
  -4  -6  -1    2.75    0.45
  -4  -6  -1    2.20    0.35
  -4  -6  -1    1.92    0.21
   4   6   1    2.37    0.47
   4   6   1    2.74    0.46
   4   6   1    2.42    0.33
  -4  -5  -1   11.96    0.37
  -4  -5  -1   12.65    0.56
  -4  -5  -1   11.46    0.59
   4   5   1   11.98    0.47
   4   5   1   11.35    0.66
   4   5   1   11.22    0.61
  -4  -4  -1   21.66    0.61
  -4  -4  -1   21.82    0.47
  -4  -4  -1   21.11    0.70
   4   4   1   21.48    0.54
   4   4   1   20.61    0.67
   4   4   1   20.93    0.72
  -4  -3  -1   99.10    1.57
  -4  -3  -1  101.90    1.44
  -4  -3  -1  100.60    1.54
   4   3   1   98.06    1.59
   4   3   1  100.07    1.59
   4   3   1  104.17    1.45
  -4  -2  -1   95.78    1.38
  -4  -2  -1   96.20    1.46
  -4  -2  -1   94.04    1.43
   4   2   1   95.66    1.33
   4   2   1   95.86    1.47
   4   2   1   96.69    1.50
  -4  -1  -1    4.26    0.27
  -4  -1  -1    4.88    0.32
   4   1   1    4.11    0.33
   4   1   1    4.13    0.27
   4   1   1    3.92    0.27
  -4   0  -1   -0.08    0.20
  -4   0  -1    0.06    0.25
  -4   0  -1    0.06    0.22
   4   0   1    0.00    0.16
   4   0   1    0.14    0.26
   4   0   1   -0.07    0.20
  -4   1  -1    4.45    0.26
  -4   1  -1    4.01    0.28
  -4   1  -1    4.13    0.30
  -4   1  -1    4.51    0.23
   4  -1   1    3.83    0.22
   4  -1   1    4.70    0.34
  -4   2  -1   98.20    1.46
  -4   2  -1   97.38    1.50
  -4   2  -1   97.05    1.38
   4  -2   1   97.37    1.35
   4  -2   1   94.07    1.48
  -4   3  -1  102.68    1.44
  -4   3  -1   99.97    1.60
  -4   3  -1  103.11    1.53
   4  -3   1   98.89    1.58
   4  -3   1  101.30    1.47
  -4   4  -1   20.43    0.59
  -4   4  -1   20.66    0.46
  -4   4  -1   20.17    0.70
   4  -4   1   20.56    0.70
   4  -4   1   21.44    0.56
  -4   5  -1   11.40    0.38
  -4   5  -1   11.57    0.63
  -4   5  -1   11.42    0.50
  -4   5  -1   10.19    0.66
   4  -5   1   11.90    0.66
   4  -5   1   10.92    0.51
  -4   6  -1    1.94    0.30
  -4   6  -1    2.33    0.40
  -4   6  -1    2.36    0.42
  -4   6  -1    3.06    0.25
   4  -6   1    2.48    0.24
   4  -6   1    2.39    0.35
   4  -6   1    1.71    0.39
  -4   7  -1    0.06    0.22
  -4   7  -1   -0.11    0.46
  -4   7  -1    0.10    0.38
  -4   7  -1    0.62    0.28
   4  -7   1    0.34    0.22
   4  -7   1    0.83    0.46
   4  -7   1    0.01    0.33
  -4   8  -1    6.03    0.65
  -4   8  -1    5.10    0.42
  -4   8  -1    5.06    0.61
   4  -8   1    5.29    0.64
   4  -8   1    5.32    0.51
  -4   9  -1   30.91    1.19
  -4   9  -1   30.45    1.15
   4  -9   1   32.00    1.01
   4  -9   1   31.41    1.19
  -4  10  -1    1.41    0.59
  -4  10  -1   -0.23    0.58
   4 -10   1    1.58    0.59
   4 -10   1    0.80    0.52
  -4  11  -1    0.62    0.60
  -4  11  -1   -0.41    0.60
   4 -11   1    0.41    0.54
   4 -11   1    0.29    0.64
  -4  12  -1    1.02    0.67
  -4  12  -1    1.47    0.76
   4 -12   1    0.88    0.63
   4 -12   1    0.81    0.70
  -5 -12  -1    1.82    0.77
   5  12   1    2.25    0.74
  -5 -11  -1    0.82    0.68
   5  11   1    2.20    0.70
  -5 -10  -1   25.58    1.20
   5  10   1   22.27    1.09
  -5  -9  -1    0.28    0.39
  -5  -9  -1   -0.18    0.54
   5   9   1    0.40    0.44
   5   9   1   -0.01    0.56
  -5  -8  -1    8.98    0.71
  -5  -8  -1    8.29    0.64
   5   8   1    7.77    0.58
   5   8   1    8.34    0.70
   5   8   1    9.42    0.75
  -5  -7  -1    6.96    0.47
  -5  -7  -1    6.29    0.58
   5   7   1    6.62    0.44
   5   7   1    8.04    0.64
   5   7   1    5.25    0.55
  -5  -6  -1   27.31    0.91
  -5  -6  -1   28.74    0.78
  -5  -6  -1   28.54    0.60
   5   6   1   28.52    0.95
   5   6   1   28.59    0.70
   5   6   1   29.25    0.94
  -5  -5  -1   34.50    0.92
  -5  -5  -1   33.43    0.81
  -5  -5  -1   32.25    0.65
   5   5   1   32.08    0.93
   5   5   1   32.91    0.93
   5   5   1   33.47    0.71
  -5  -4  -1   31.15    0.83
  -5  -4  -1   34.45    0.65
  -5  -4  -1   32.70    0.79
   5   4   1   33.74    0.65
   5   4   1   34.07    0.88
   5   4   1   33.17    0.88
  -5  -3  -1    3.02    0.35
  -5  -3  -1    2.99    0.25
  -5  -3  -1    3.16    0.34
   5   3   1    3.10    0.22
   5   3   1    2.64    0.34
   5   3   1    3.66    0.38
  -5  -2  -1   38.38    0.73
  -5  -2  -1   38.28    0.80
   5   2   1   39.86    0.85
   5   2   1   38.66    0.81
   5   2   1   38.42    0.63
  -5  -1  -1    6.41    0.46
  -5  -1  -1    8.15    0.42
   5   1   1    6.42    0.49
   5   1   1    6.78    0.30
   5   1   1    7.15    0.40
  -5   0  -1   -0.20    0.25
  -5   0  -1    0.15    0.26
  -5   0  -1   -0.06    0.22
   5   0   1   -0.01    0.21
   5   0   1    0.24    0.18
   5   0   1    0.27    0.31
  -5   1  -1    6.89    0.45
  -5   1  -1    6.31    0.40
  -5   1  -1    7.04    0.46
   5  -1   1    6.78    0.26
   5  -1   1    7.48    0.49
  -5   2  -1   39.33    0.80
  -5   2  -1   39.08    0.70
  -5   2  -1   39.28    0.84
   5  -2   1   40.34    0.65
   5  -2   1   39.40    0.85
  -5   3  -1    3.25    0.32
  -5   3  -1    3.38    0.23
  -5   3  -1    2.73    0.36
   5  -3   1    3.08    0.40
   5  -3   1    3.45    0.25
  -5   4  -1   33.37    0.75
  -5   4  -1   33.81    0.88
  -5   4  -1   33.79    0.63
   5  -4   1   33.50    0.69
   5  -4   1   34.29    0.88
  -5   5  -1   32.92    0.76
  -5   5  -1   33.92    0.93
  -5   5  -1   33.61    0.94
  -5   5  -1   34.12    0.64
   5  -5   1   33.57    0.77
   5  -5   1   32.11    0.92
  -5   6  -1   27.85    0.93
  -5   6  -1   28.52    0.74
  -5   6  -1   28.22    0.59
  -5   6  -1   28.19    0.92
   5  -6   1   28.67    0.93
   5  -6   1   27.49    0.73
  -5   7  -1    6.75    0.60
  -5   7  -1    4.59    0.56
  -5   7  -1    6.96    0.44
   5  -7   1    6.02    0.47
   5  -7   1    6.48    0.59
  -5   8  -1    7.70    0.48
  -5   8  -1    6.84    0.67
  -5   8  -1    7.89    0.70
   5  -8   1    7.73    0.56
   5  -8   1    8.28    0.69
  -5   9  -1   -0.34    0.56
  -5   9  -1   -0.35    0.55
   5  -9   1   -0.21    0.56
   5  -9   1   -0.31    0.42
  -5  10  -1   24.44    1.22
  -5  10  -1   27.01    1.18
   5 -10   1   24.44    0.99
   5 -10   1   26.13    1.22
  -5  11  -1    0.18    0.64
  -5  11  -1    0.09    0.62
   5 -11   1   -0.26    0.62
   5 -11   1    0.60    0.54
  -5  12  -1    1.31    0.75
  -5  12  -1    1.86    0.72
   5 -12   1    1.94    0.76
  -6 -12  -1    1.38    0.77
   6  12   1    2.35    0.79
  -6 -11  -1    0.97    0.67
   6  11   1   -0.03    0.69
  -6 -10  -1    1.41    0.65
   6  10   1    0.45    0.55
  -6  -9  -1    1.05    0.44
  -6  -9  -1    0.60    0.58
   6   9   1    0.19    0.51
  -6  -8  -1    1.31    0.41
  -6  -8  -1    0.74    0.53
   6   8   1    0.60    0.34
   6   8   1   -0.06    0.52
   6   8   1    0.84    0.56
  -6  -7  -1   26.34    0.82
  -6  -7  -1   24.43    0.97
   6   7   1   26.16    0.73
   6   7   1   24.46    0.98
   6   7   1   28.04    1.03
  -6  -6  -1    0.08    0.36
  -6  -6  -1   -0.57    0.41
  -6  -6  -1    0.45    0.23
   6   6   1    0.06    0.45
   6   6   1    0.10    0.42
   6   6   1    0.06    0.26
  -6  -5  -1   82.05    1.47
  -6  -5  -1   85.10    1.57
  -6  -5  -1   85.91    1.33
   6   5   1   88.99    1.61
   6   5   1   85.43    1.61
   6   5   1   85.92    1.34
  -6  -4  -1   13.37    0.60
  -6  -4  -1   13.62    0.63
  -6  -4  -1   13.93    0.46
   6   4   1   14.75    0.68
   6   4   1   13.66    0.41
   6   4   1   13.98    0.67
  -6  -3  -1  104.24    1.66
  -6  -3  -1  105.29    1.68
  -6  -3  -1  105.15    1.57
   6   3   1  104.15    1.48
   6   3   1  103.27    1.72
   6   3   1  107.04    1.70
  -6  -2  -1    7.59    0.45
  -6  -2  -1    7.94    0.42
   6   2   1    7.52    0.49
   6   2   1    7.24    0.47
   6   2   1    8.08    0.30
  -6  -1  -1   67.99    1.11
  -6  -1  -1   67.44    1.14
   6   1   1   66.63    1.01
   6   1   1   66.30    1.08
   6   1   1   64.80    1.16
  -6   0  -1   -0.34    0.28
  -6   0  -1    0.16    0.27
  -6   0  -1    0.22    0.22
   6   0   1    0.17    0.19
   6   0   1    0.08    0.22
   6   0   1    0.23    0.33
  -6   1  -1   66.27    1.11
  -6   1  -1   64.73    1.08
  -6   1  -1   67.89    1.12
   6  -1   1   65.98    1.15
   6  -1   1   66.33    0.96
  -6   2  -1    7.29    0.51
  -6   2  -1    7.76    0.38
  -6   2  -1    7.61    0.44
   6  -2   1    7.99    0.53
   6  -2   1    8.53    0.32
  -6   3  -1  103.60    1.71
  -6   3  -1  105.91    1.53
  -6   3  -1  104.43    1.62
   6  -3   1  103.30    1.68
   6  -3   1  104.81    1.51
  -6   4  -1   14.21    0.56
  -6   4  -1   13.12    0.61
  -6   4  -1   13.49    0.42
   6  -4   1   13.85    0.68
   6  -4   1   13.06    0.46
  -6   5  -1   84.08    1.28
  -6   5  -1   86.19    1.45
  -6   5  -1   86.40    1.60
   6  -5   1   83.26    1.38
   6  -5   1   85.77    1.59
  -6   6  -1    0.75    0.45
  -6   6  -1   -0.09    0.30
  -6   6  -1    0.26    0.20
  -6   6  -1    0.06    0.38
   6  -6   1    0.39    0.38
   6  -6   1    0.38    0.30
  -6   7  -1   25.76    0.77
  -6   7  -1   27.55    1.03
  -6   7  -1   25.59    1.00
   6  -7   1   25.37    0.79
   6  -7   1   26.73    1.00
  -6   8  -1    0.79    0.35
  -6   8  -1   -0.21    0.52
  -6   8  -1    1.03    0.54
   6  -8   1    0.34    0.38
   6  -8   1    0.24    0.47
  -6   9  -1    0.13    0.56
  -6   9  -1    0.64    0.58
   6  -9   1    0.06    0.43
   6  -9   1   -0.48    0.56
  -6  10  -1    0.64    0.65
  -6  10  -1    0.97    0.63
   6 -10   1    0.72    0.61
   6 -10   1    1.05    0.50
  -6  11  -1   -0.06    0.68
  -6  11  -1   -0.10    0.64
   6 -11   1    0.49    0.61
  -6  12  -1    1.53    0.79
  -6  12  -1    1.83    0.71
   6 -12   1    0.84    0.72
  -7 -12  -1    2.18    0.81
   7  12   1    3.17    0.84
  -7 -11  -1    0.27    0.68
   7  11   1   -0.34    0.65
  -7 -10  -1    7.70    0.81
  -7 -10  -1    6.66    0.93
   7  10   1    6.53    0.80
  -7  -9  -1    0.69    0.59
  -7  -9  -1    0.20    0.44
   7   9   1   -0.04    0.57
  -7  -8  -1    0.19    0.42
  -7  -8  -1   -0.12    0.52
   7   8   1    0.01    0.54
   7   8   1    0.28    0.55
  -7  -7  -1    2.29    0.51
  -7  -7  -1    2.52    0.46
   7   7   1    2.90    0.55
   7   7   1    3.41    0.35
   7   7   1    2.58    0.50
  -7  -6  -1   18.90    0.74
  -7  -6  -1   18.26    0.54
  -7  -6  -1   18.03    0.84
   7   6   1   17.32    0.86
   7   6   1   18.28    0.55
   7   6   1   18.01    0.85
  -7  -5  -1    0.14    0.25
  -7  -5  -1    0.83    0.40
  -7  -5  -1    0.33    0.36
   7   5   1    0.12    0.41
   7   5   1    0.43    0.41
   7   5   1    0.40    0.22
  -7  -4  -1   18.09    0.67
  -7  -4  -1   17.43    0.55
  -7  -4  -1   18.07    0.69
   7   4   1   18.54    0.76
   7   4   1   18.23    0.45
   7   4   1   18.20    0.73
  -7  -3  -1   39.53    0.90
  -7  -3  -1   40.24    0.89
  -7  -3  -1   39.15    0.82
   7   3   1   41.02    0.92
   7   3   1   38.72    0.66
   7   3   1   39.76    0.96
  -7  -2  -1   18.57    0.59
  -7  -2  -1   18.59    0.57
   7   2   1   18.86    0.68
   7   2   1   19.05    0.62
   7   2   1   19.33    0.43
  -7  -1  -1    0.50    0.31
  -7  -1  -1    0.19    0.30
   7   1   1    0.16    0.19
   7   1   1    0.32    0.25
   7   1   1    0.46    0.35
  -7   0  -1   -0.68    0.29
  -7   0  -1   -0.14    0.23
  -7   0  -1    0.10    0.28
   7   0   1   -0.23    0.22
   7   0   1    0.10    0.34
   7   0   1    0.23    0.20
  -7   1  -1    0.66    0.26
  -7   1  -1    0.19    0.27
  -7   1  -1    0.12    0.31
   7  -1   1    0.52    0.17
   7  -1   1    0.31    0.34
  -7   2  -1   17.92    0.63
  -7   2  -1   18.46    0.52
  -7   2  -1   19.06    0.63
   7  -2   1   19.64    0.68
   7  -2   1   18.44    0.43
  -7   3  -1   39.97    0.76
  -7   3  -1   40.61    0.95
  -7   3  -1   39.78    0.88
   7  -3   1   38.46    0.91
   7  -3   1   40.61    0.72
  -7   4  -1   17.42    0.49
  -7   4  -1   18.10    0.73
  -7   4  -1   16.81    0.62
   7  -4   1   17.47    0.73
   7  -4   1   17.37    0.50
  -7   5  -1    0.41    0.21
  -7   5  -1    0.03    0.30
  -7   5  -1    0.16    0.42
   7  -5   1    0.10    0.38
   7  -5   1    0.30    0.27
  -7   6  -1   18.46    0.67
  -7   6  -1   16.97    0.86
  -7   6  -1   18.00    0.49
   7  -6   1   18.04    0.63
   7  -6   1   19.09    0.87
  -7   7  -1    2.52    0.40
  -7   7  -1    2.66    0.55
   7  -7   1    2.36    0.54
   7  -7   1    2.49    0.39
  -7   8  -1   -0.17    0.35
  -7   8  -1   -0.09    0.47
   7  -8   1   -0.82    0.52
   7  -8   1    0.00    0.39
  -7   9  -1    0.67    0.59
   7  -9   1    0.19    0.57
   7  -9   1   -0.06    0.44
  -7  10  -1    8.25    0.81
   7 -10   1    7.95    0.82
  -7  11  -1    0.29    0.68
   7 -11   1   -0.24    0.65
  -7  12  -1    2.38    0.76
   7 -12   1    3.14    0.81
  -8 -12  -1   -0.19    0.74
   8  12   1   -0.29    0.73
  -8 -11  -1   -1.13    0.64
   8  11   1    0.02    0.64
  -8 -10  -1    0.79    0.67
  -8 -10  -1   -0.25    0.48
   8  10   1   -0.50    0.62
  -8  -9  -1    3.22    0.69
  -8  -9  -1    3.44    0.55
   8   9   1    1.85    0.57
   8   9   1    2.03    0.67
  -8  -8  -1    1.70    0.47
  -8  -8  -1    1.50    0.56
   8   8   1    4.19    0.64
   8   8   1    0.74    0.57
  -8  -7  -1    4.38    0.52
  -8  -7  -1    2.77    0.51
   8   7   1    3.11    0.53
   8   7   1    3.60    0.55
  -8  -6  -1    0.81    0.47
  -8  -6  -1    1.78    0.44
  -8  -6  -1    1.70    0.31
   8   6   1    1.03    0.44
   8   6   1    0.92    0.49
   8   6   1    0.94    0.26
  -8  -5  -1   27.66    0.70
  -8  -5  -1   28.91    0.86
  -8  -5  -1   27.32    0.88
   8   5   1   28.07    0.60
   8   5   1   27.05    0.93
   8   5   1   26.66    0.91
  -8  -4  -1   10.15    0.62
  -8  -4  -1   10.47    0.61
  -8  -4  -1   10.35    0.51
   8   4   1   10.45    0.35
   8   4   1   11.24    0.69
   8   4   1   10.43    0.65
  -8  -3  -1    3.25    0.35
  -8  -3  -1    4.49    0.42
   8   3   1    4.07    0.40
   8   3   1    3.54    0.26
   8   3   1    3.00    0.40
  -8  -2  -1   66.43    1.23
  -8  -2  -1   70.64    1.21
   8   2   1   69.20    1.22
   8   2   1   67.14    1.31
   8   2   1   68.10    1.03
  -8  -1  -1    4.24    0.40
  -8  -1  -1    3.76    0.36
   8   1   1    4.17    0.32
   8   1   1    4.26    0.33
   8   1   1    4.00    0.41
  -8   0  -1    0.01    0.23
  -8   0  -1   -0.38    0.28
  -8   0  -1   -0.25    0.29
   8   0   1    0.06    0.23
   8   0   1   -0.46    0.19
   8   0   1    0.58    0.37
  -8   1  -1    4.52    0.35
  -8   1  -1    4.26    0.34
  -8   1  -1    5.37    0.41
   8  -1   1    5.31    0.45
   8  -1   1    4.19    0.29
  -8   2  -1   68.54    1.25
  -8   2  -1   67.24    1.23
  -8   2  -1   68.26    1.14
   8  -2   1   67.28    1.26
   8  -2   1   68.10    1.02
  -8   3  -1    4.26    0.43
  -8   3  -1    3.81    0.29
  -8   3  -1    4.45    0.41
   8  -3   1    4.27    0.45
   8  -3   1    3.74    0.26
  -8   4  -1   11.96    0.44
  -8   4  -1   10.66    0.67
  -8   4  -1   11.93    0.59
   8  -4   1   10.20    0.67
   8  -4   1   11.92    0.44
  -8   5  -1   27.28    0.88
  -8   5  -1   28.75    0.63
  -8   5  -1   26.90    0.83
   8  -5   1   28.00    0.70
   8  -5   1   28.41    0.88
  -8   6  -1    1.09    0.38
  -8   6  -1    0.98    0.48
  -8   6  -1    1.53    0.24
   8  -6   1    1.08    0.45
   8  -6   1    1.28    0.33
  -8   7  -1    3.40    0.54
  -8   7  -1    2.65    0.43
   8  -7   1    4.66    0.62
   8  -7   1    4.46    0.45
  -8   8  -1    1.87    0.60
  -8   8  -1    2.37    0.43
   8  -8   1    1.55    0.43
   8  -8   1    1.01    0.59
  -8   9  -1    1.58    0.66
   8  -9   1    2.45    0.63
  -8  10  -1    0.26    0.62
   8 -10   1   -0.42    0.66
  -8  11  -1    0.49    0.68
   8 -11   1    0.57    0.71
  -8  12  -1    0.84    0.76
   8 -12   1    0.27    0.77
  -9 -12  -1    1.38    0.81
   9  12   1    0.64    0.76
  -9 -11  -1    2.64    0.76
   9  11   1    1.08    0.71
  -9 -10  -1    0.09    0.53
  -9 -10  -1    0.11    0.64
   9  10   1   -0.56    0.64
  -9  -9  -1    1.06    0.60
  -9  -9  -1    0.79    0.53
   9   9   1    0.92    0.64
   9   9   1    0.49    0.62
  -9  -8  -1    4.46    0.65
  -9  -8  -1    4.32    0.55
   9   8   1    2.70    0.61
   9   8   1    4.12    0.68
  -9  -7  -1    8.33    0.71
  -9  -7  -1    8.75    0.63
   9   7   1    7.93    0.65
   9   7   1    7.74    0.69
  -9  -6  -1    6.49    0.43
  -9  -6  -1    6.60    0.60
  -9  -6  -1    6.38    0.56
   9   6   1    5.18    0.55
   9   6   1    6.35    0.63
  -9  -5  -1    2.59    0.34
  -9  -5  -1    1.78    0.45
  -9  -5  -1    2.00    0.42
   9   5   1    2.14    0.49
   9   5   1    2.38    0.24
   9   5   1    2.05    0.47
  -9  -4  -1    2.35    0.39
  -9  -4  -1    1.77    0.40
  -9  -4  -1    1.96    0.33
   9   4   1    2.00    0.44
   9   4   1    2.31    0.20
   9   4   1    1.58    0.42
  -9  -3  -1   15.18    0.69
  -9  -3  -1   15.68    0.58
   9   3   1   14.99    0.65
   9   3   1   14.73    0.72
   9   3   1   15.01    0.38
  -9  -2  -1  116.42    1.82
  -9  -2  -1  111.76    1.84
   9   2   1  114.24    1.80
   9   2   1  115.38    1.63
   9   2   1  114.50    1.93
  -9  -1  -1   10.48    0.56
  -9  -1  -1   10.91    0.59
   9   1   1   10.36    0.48
   9   1   1   10.39    0.41
   9   1   1   10.38    0.66
  -9   0  -1   -0.17    0.30
  -9   0  -1    0.21    0.24
  -9   0  -1    0.06    0.31
   9   0   1   -0.13    0.21
   9   0   1    0.09    0.24
   9   0   1    0.00    0.38
  -9   1  -1   10.51    0.54
  -9   1  -1    9.65    0.52
  -9   1  -1   11.24    0.50
   9  -1   1   10.37    0.65
   9  -1   1   10.32    0.37
  -9   2  -1  113.21    1.74
  -9   2  -1  112.67    1.82
  -9   2  -1  116.47    1.84
   9  -2   1  112.99    1.61
   9  -2   1  111.21    1.89
  -9   3  -1   15.03    0.68
  -9   3  -1   17.01    0.68
  -9   3  -1   14.95    0.52
   9  -3   1   15.54    0.44
   9  -3   1   14.12    0.71
  -9   4  -1    2.06    0.28
  -9   4  -1    2.21    0.37
  -9   4  -1    2.23    0.45
   9  -4   1    1.96    0.46
   9  -4   1    2.84    0.27
  -9   5  -1    2.54    0.28
  -9   5  -1    2.61    0.50
  -9   5  -1    2.22    0.40
   9  -5   1    2.79    0.32
   9  -5   1    2.10    0.44
  -9   6  -1    6.59    0.64
  -9   6  -1    4.66    0.47
   9  -6   1    5.85    0.60
   9  -6   1    5.62    0.42
  -9   7  -1    8.95    0.64
  -9   7  -1    9.94    0.75
   9  -7   1    8.80    0.62
   9  -7   1    9.50    0.74
  -9   8  -1    2.60    0.63
  -9   8  -1    4.28    0.50
   9  -8   1    3.49    0.69
  -9   9  -1   -0.04    0.62
   9  -9   1    0.01    0.64
  -9  10  -1    0.29    0.64
   9 -10   1   -0.03    0.69
  -9  11  -1    1.34    0.72
   9 -11   1    3.19    0.83
  -9  12  -1    1.22    0.79
   9 -12   1    0.42    0.75
 -10 -11  -1   -0.14    0.70
  10  11   1    0.76    0.75
 -10 -10  -1    0.46    0.56
 -10 -10  -1    0.49    0.68
  10  10   1    0.62    0.65
 -10  -9  -1    0.20    0.53
 -10  -9  -1    0.96    0.64
  10   9   1    2.38    0.70
  10   9   1    0.90    0.63
 -10  -8  -1    0.88    0.51
 -10  -8  -1    0.68    0.58
  10   8   1    0.73    0.58
  10   8   1    0.08    0.56
 -10  -7  -1    5.17    0.58
 -10  -7  -1    6.07    0.61
  10   7   1    5.05    0.66
  10   7   1    6.21    0.66
 -10  -6  -1   -0.68    0.44
 -10  -6  -1    0.10    0.47
 -10  -6  -1    0.23    0.34
  10   6   1   -0.14    0.46
  10   6   1   -0.20    0.49
 -10  -5  -1   40.42    1.10
 -10  -5  -1   40.77    1.10
 -10  -5  -1   41.94    0.95
  10   5   1   41.16    1.12
  10   5   1   42.35    1.14
 -10  -4  -1    6.82    0.51
 -10  -4  -1    6.71    0.53
 -10  -4  -1    7.22    0.56
  10   4   1    6.69    0.30
  10   4   1    7.19    0.53
  10   4   1    7.57    0.58
 -10  -3  -1    9.25    0.59
 -10  -3  -1   10.38    0.56
  10   3   1   10.72    0.70
  10   3   1    9.31    0.33
  10   3   1    9.38    0.59
 -10  -2  -1    5.75    0.44
 -10  -2  -1    4.92    0.40
  10   2   1    6.12    0.42
  10   2   1    5.64    0.34
  10   2   1    6.66    0.52
 -10  -1  -1   17.78    0.67
 -10  -1  -1   18.08    0.70
  10   1   1   18.87    0.78
  10   1   1   17.80    0.60
  10   1   1   18.51    0.51
 -10   0  -1   -0.09    0.31
 -10   0  -1    0.11    0.34
 -10   0  -1    0.30    0.25
  10   0   1   -0.14    0.22
  10   0   1   -0.04    0.25
  10   0   1   -0.04    0.40
 -10   1  -1   18.33    0.62
 -10   1  -1   18.15    0.60
 -10   1  -1   18.60    0.71
  10  -1   1   20.06    0.77
  10  -1   1   18.58    0.48
 -10   2  -1    6.17    0.40
 -10   2  -1    6.23    0.45
 -10   2  -1    6.36    0.48
  10  -2   1    5.67    0.33
  10  -2   1    6.40    0.54
 -10   3  -1    9.22    0.62
 -10   3  -1    9.07    0.49
 -10   3  -1   10.33    0.64
  10  -3   1    9.75    0.38
  10  -3   1    8.46    0.68
 -10   4  -1    7.69    0.52
 -10   4  -1    6.31    0.45
 -10   4  -1    6.76    0.58
  10  -4   1    6.64    0.40
  10  -4   1    6.19    0.52
 -10   5  -1   41.14    0.84
 -10   5  -1   40.28    1.03
 -10   5  -1   40.45    1.15
  10  -5   1   39.77    1.16
  10  -5   1   42.36    0.85
 -10   6  -1   -0.24    0.38
 -10   6  -1    1.32    0.53
  10  -6   1    0.66    0.32
  10  -6   1    0.22    0.49
 -10   7  -1    4.95    0.52
 -10   7  -1    6.86    0.73
  10  -7   1    5.80    0.67
 -10   8  -1    0.90    0.44
 -10   8  -1   -0.09    0.60
  10  -8   1    0.46    0.58
 -10   9  -1    0.85    0.64
  10  -9   1    1.19    0.66
 -10  10  -1    0.56    0.69
  10 -10   1   -0.07    0.70
 -10  11  -1    0.29    0.73
  10 -11   1    0.19    0.69
 -11 -11  -1    0.67    0.75
  11  11   1    2.42    0.79
 -11 -10  -1    4.18    0.78
 -11 -10  -1    3.12    0.66
  11  10   1    3.85    0.80
 -11  -9  -1    1.96    0.61
 -11  -9  -1    2.10    0.67
  11   9   1    1.92    0.70
  11   9   1    1.91    0.60
 -11  -8  -1    6.30    0.72
 -11  -8  -1    6.56    0.70
  11   8   1    3.93    0.67
  11   8   1    5.54    0.72
 -11  -7  -1    0.51    0.50
 -11  -7  -1    0.56    0.52
  11   7   1    1.34    0.56
  11   7   1    0.36    0.53
 -11  -6  -1    7.15    0.65
 -11  -6  -1    7.78    0.66
 -11  -6  -1    6.95    0.49
  11   6   1    7.29    0.65
  11   6   1    6.13    0.66
 -11  -5  -1    0.00    0.35
 -11  -5  -1   -0.16    0.42
 -11  -5  -1   -0.25    0.45
  11   5   1   -0.03    0.47
  11   5   1   -0.30    0.42
 -11  -4  -1    4.86    0.45
 -11  -4  -1    4.14    0.52
 -11  -4  -1    5.85    0.52
  11   4   1    5.03    0.57
  11   4   1    4.21    0.49
 -11  -3  -1    1.96    0.44
 -11  -3  -1    1.82    0.37
  11   3   1    2.06    0.44
  11   3   1    1.81    0.20
  11   3   1    1.87    0.37
 -11  -2  -1   10.70    0.61
 -11  -2  -1   12.97    0.69
  11   2   1   11.77    0.73
  11   2   1   11.61    0.42
  11   2   1   12.85    0.61
 -11  -1  -1    3.26    0.43
 -11  -1  -1    1.93    0.37
  11   1   1    2.60    0.48
  11   1   1    2.66    0.28
  11   1   1    2.23    0.33
 -11   0  -1    0.04    0.35
 -11   0  -1   -0.06    0.33
 -11   0  -1   -0.02    0.27
  11   0   1    0.02    0.26
  11   0   1   -0.31    0.24
  11   0   1    0.14    0.42
 -11   1  -1    2.91    0.37
 -11   1  -1    2.24    0.38
 -11   1  -1    2.54    0.34
  11  -1   1    2.81    0.34
  11  -1   1    2.78    0.26
  11  -1   1    2.66    0.48
 -11   2  -1   12.55    0.67
 -11   2  -1   12.94    0.62
 -11   2  -1   11.96    0.58
  11  -2   1   12.59    0.66
  11  -2   1   12.34    0.41
 -11   3  -1    2.05    0.43
 -11   3  -1    1.22    0.40
 -11   3  -1    2.39    0.32
  11  -3   1    2.77    0.48
  11  -3   1    1.71    0.24
 -11   4  -1    4.91    0.55
 -11   4  -1    4.03    0.44
 -11   4  -1    5.42    0.38
  11  -4   1    6.06    0.40
  11  -4   1    4.33    0.50
 -11   5  -1   -0.71    0.45
 -11   5  -1    0.93    0.42
 -11   5  -1    0.08    0.26
  11  -5   1   -0.03    0.47
  11  -5   1    0.40    0.42
 -11   6  -1    6.18    0.67
 -11   6  -1    8.26    0.60
  11  -6   1    6.39    0.63
 -11   7  -1    0.76    0.44
 -11   7  -1    1.25    0.61
  11  -7   1    0.32    0.59
 -11   8  -1    4.62    0.72
 -11   8  -1    5.99    0.59
  11  -8   1    7.24    0.80
 -11   9  -1    1.17    0.70
  11  -9   1    0.71    0.64
 -11  10  -1    3.33    0.81
  11 -10   1    3.31    0.79
 -11  11  -1    1.25    0.77
  11 -11   1    1.17    0.76
 -12 -11  -1    1.47    0.79
  12  11   1    1.08    0.77
 -12 -10  -1    2.49    0.74
 -12 -10  -1    2.79    0.69
  12  10   1    2.67    0.80
  12  10   1    2.59    0.75
 -12  -9  -1    6.46    0.74
 -12  -9  -1    8.07    0.82
  12   9   1    7.50    0.83
  12   9   1    8.01    0.87
 -12  -8  -1    8.30    0.79
 -12  -8  -1    8.38    0.81
  12   8   1    8.68    0.85
  12   8   1    8.13    0.83
 -12  -7  -1    2.14    0.59
 -12  -7  -1    2.94    0.59
  12   7   1    1.96    0.60
  12   7   1    1.93    0.64
 -12  -6  -1   -0.18    0.36
 -12  -6  -1    0.23    0.48
 -12  -6  -1    0.55    0.55
  12   6   1    0.57    0.53
  12   6   1    0.37    0.54
 -12  -5  -1   53.10    1.15
 -12  -5  -1   52.29    1.28
 -12  -5  -1   51.88    1.34
  12   5   1   52.74    1.39
  12   5   1   52.41    1.33
 -12  -4  -1    3.89    0.48
 -12  -4  -1    4.31    0.46
 -12  -4  -1    4.20    0.56
  12   4   1    4.07    0.52
  12   4   1    4.63    0.50
 -12  -3  -1    0.81    0.39
 -12  -3  -1    0.91    0.46
  12   3   1    1.47    0.50
  12   3   1    1.71    0.39
 -12  -2  -1   -0.34    0.36
 -12  -2  -1   -0.07    0.42
  12   2   1    0.04    0.22
  12   2   1   -0.30    0.31
  12   2   1   -0.26    0.41
 -12  -1  -1   33.05    0.94
 -12  -1  -1   33.24    0.94
  12   1   1   34.26    0.81
  12   1   1   33.03    0.72
  12   1   1   32.30    1.03
 -12   0  -1   -0.31    0.28
 -12   0  -1   -0.44    0.35
 -12   0  -1    0.19    0.40
  12   0   1   -0.18    0.38
  12   0   1   -0.17    0.25
  12   0   1   -0.34    0.27
 -12   1  -1   31.92    0.90
 -12   1  -1   33.29    0.86
 -12   1  -1   32.93    0.83
  12  -1   1   32.15    0.70
  12  -1   1   32.13    0.82
  12  -1   1   34.79    1.03
 -12   2  -1   -0.05    0.31
 -12   2  -1   -0.13    0.41
 -12   2  -1    0.01    0.35
  12  -2   1   -0.19    0.38
  12  -2   1   -0.12    0.20
 -12   3  -1    1.40    0.43
 -12   3  -1    1.30    0.43
 -12   3  -1    1.17    0.31
  12  -3   1    0.84    0.48
  12  -3   1    1.45    0.23
 -12   4  -1    3.52    0.46
 -12   4  -1    3.67    0.36
 -12   4  -1    4.37    0.52
  12  -4   1    4.50    0.58
 -12   5  -1   52.63    1.05
 -12   5  -1   50.35    1.24
 -12   5  -1   52.09    1.37
  12  -5   1   52.15    1.33
 -12   6  -1   -0.19    0.42
 -12   6  -1   -0.14    0.52
  12  -6   1   -1.08    0.51
 -12   7  -1    1.99    0.50
 -12   7  -1    1.10    0.63
  12  -7   1    0.97    0.56
 -12   8  -1    7.80    0.77
 -12   8  -1    7.79    0.65
  12  -8   1    7.08    0.80
 -12   9  -1    7.24    0.86
  12  -9   1    6.32    0.81
 -12  10  -1    1.51    0.68
  12 -10   1    1.72    0.74
 -12  11  -1    0.43    0.77
  12 -11   1   -0.96    0.72
  13  11   1    0.85    0.89
 -13 -10  -1    5.27    0.84
 -13 -10  -1    4.62    0.75
  13  10   1    5.56    0.84
  13  10   1    5.73    0.88
 -13  -9  -1    0.29    0.62
 -13  -9  -1    0.31    0.65
  13   9   1    0.05    0.63
  13   9   1   -0.79    0.62
 -13  -8  -1    0.48    0.61
 -13  -8  -1    0.18    0.60
  13   8   1    0.23    0.60
  13   8   1    1.52    0.66
 -13  -7  -1    1.62    0.61
 -13  -7  -1    1.33    0.55
  13   7   1    1.23    0.62
  13   7   1    0.75    0.57
 -13  -6  -1   24.71    1.04
 -13  -6  -1   24.41    0.88
 -13  -6  -1   24.08    1.09
  13   6   1   23.95    1.06
  13   6   1   25.19    1.11
 -13  -5  -1   -0.05    0.39
 -13  -5  -1   -0.24    0.52
 -13  -5  -1    0.23    0.45
  13   5   1    0.05    0.47
  13   5   1   -0.19    0.49
 -13  -4  -1    4.29    0.59
 -13  -4  -1    2.80    0.48
 -13  -4  -1    2.38    0.47
  13   4   1    2.43    0.50
  13   4   1    2.93    0.49
 -13  -3  -1   23.88    0.86
 -13  -3  -1   25.07    0.96
  13   3   1   21.94    0.96
  13   3   1   24.77    0.86
 -13  -2  -1   29.63    0.98
 -13  -2  -1   28.40    0.91
  13   2   1   28.74    1.03
  13   2   1   28.13    0.83
  13   2   1   29.48    0.67
 -13  -1  -1   -0.21    0.36
 -13  -1  -1   -0.42    0.35
  13   1   1   -0.46    0.45
  13   1   1   -0.10    0.25
  13   1   1   -0.25    0.29
 -13   0  -1   -0.10    0.38
 -13   0  -1    0.16    0.29
 -13   0  -1   -0.31    0.40
  13   0   1   -0.51    0.26
  13   0   1   -0.04    0.44
  13   0   1    0.04    0.29
 -13   1  -1   -0.21    0.41
 -13   1  -1    0.34    0.33
 -13   1  -1    0.28    0.36
  13  -1   1   -0.07    0.24
  13  -1   1    0.33    0.31
  13  -1   1    0.11    0.45
 -13   2  -1   26.94    0.82
 -13   2  -1   27.04    0.89
 -13   2  -1   28.00    0.88
  13  -2   1   27.94    0.64
  13  -2   1   28.61    1.01
 -13   3  -1   23.76    0.91
 -13   3  -1   23.38    0.87
 -13   3  -1   23.74    0.74
  13  -3   1   22.74    0.89
 -13   4  -1    2.89    0.52
 -13   4  -1    2.86    0.51
 -13   4  -1    2.69    0.37
  13  -4   1    2.32    0.51
 -13   5  -1    0.04    0.45
 -13   5  -1    0.36    0.52
  13  -5   1   -0.49    0.46
 -13   6  -1   23.04    0.96
 -13   6  -1   24.03    1.13
  13  -6   1   24.35    1.13
 -13   7  -1    0.36    0.47
 -13   7  -1    1.38    0.64
  13  -7   1    1.61    0.62
 -13   8  -1    1.11    0.66
 -13   8  -1    0.99    0.50
  13  -8   1    1.50    0.67
 -13   9  -1    0.55    0.67
  13  -9   1    0.58    0.71
 -13  10  -1    6.06    0.90
  13 -10   1    5.51    0.91
 -14 -10  -1    0.21    0.71
 -14 -10  -1   -1.12    0.66
  14  10   1    0.82    0.71
  14  10   1   -0.87    0.69
 -14  -9  -1    7.55    0.84
 -14  -9  -1    8.02    0.83
  14   9   1    7.98    0.88
  14   9   1    7.51    0.85
 -14  -8  -1   -0.32    0.63
 -14  -8  -1    0.11    0.58
  14   8   1    0.70    0.58
  14   8   1   -0.37    0.58
 -14  -7  -1    0.18    0.56
 -14  -7  -1    0.91    0.62
  14   7   1    0.03    0.59
  14   7   1    0.44    0.56
 -14  -6  -1    4.56    0.69
 -14  -6  -1    5.27    0.64
 -14  -6  -1    4.66    0.54
  14   6   1    4.57    0.65
  14   6   1    4.52    0.70
 -14  -5  -1    0.77    0.49
 -14  -5  -1    0.34    0.45
 -14  -5  -1    1.42    0.58
  14   5   1    0.30    0.49
  14   5   1   -0.03    0.49
 -14  -4  -1    3.22    0.51
 -14  -4  -1    5.69    0.65
 -14  -4  -1    4.12    0.53
  14   4   1    4.01    0.64
  14   4   1    3.58    0.53
 -14  -3  -1   13.47    0.89
 -14  -3  -1   15.44    0.79
  14   3   1   16.43    0.93
  14   3   1   14.14    0.76
 -14  -2  -1   10.62    0.74
 -14  -2  -1    9.77    0.67
  14   2   1   11.05    0.76
  14   2   1   11.02    0.65
 -14  -1  -1    8.41    0.63
 -14  -1  -1    9.29    0.64
  14   1   1    8.56    0.49
  14   1   1    9.19    0.58
  14   1   1    9.71    0.73
 -14   0  -1    0.03    0.41
 -14   0  -1    0.48    0.31
 -14   0  -1   -0.60    0.39
  14   0   1    0.31    0.31
  14   0   1   -0.26    0.48
  14   0   1   -0.40    0.28
 -14   1  -1    9.57    0.60
 -14   1  -1    9.65    0.67
 -14   1  -1    9.30    0.65
  14  -1   1    7.34    0.62
  14  -1   1    9.37    0.61
  14  -1   1    8.81    0.48
 -14   2  -1    9.39    0.68
 -14   2  -1    9.51    0.65
 -14   2  -1   10.58    0.64
  14  -2   1    9.22    0.70
  14  -2   1   10.88    0.67
 -14   3  -1   16.14    0.86
 -14   3  -1   16.48    0.80
 -14   3  -1   15.25    0.69
  14  -3   1   15.51    0.83
 -14   4  -1    3.71    0.51
 -14   4  -1    3.53    0.55
 -14   4  -1    3.91    0.41
  14  -4   1    3.97    0.64
 -14   5  -1    0.05    0.52
 -14   5  -1    0.43    0.43
  14  -5   1    0.46    0.56
 -14   6  -1    3.80    0.58
 -14   6  -1    4.00    0.66
  14  -6   1    4.63    0.71
 -14   7  -1    0.66    0.51
 -14   7  -1    0.27    0.59
  14  -7   1   -0.62    0.55
 -14   8  -1    1.33    0.53
 -14   8  -1   -0.45    0.62
  14  -8   1    0.57    0.69
 -14   9  -1    9.45    0.95
  14  -9   1    8.49    0.95
 -14  10  -1    0.37    0.75
  14 -10   1    1.86    0.79
 -15 -10  -1    1.11    0.76
 -15 -10  -1   -0.18    0.71
  15  10   1    1.49    0.78
  15  10   1    0.81    0.78
 -15  -9  -1    4.79    0.80
 -15  -9  -1    4.41    0.77
  15   9   1    4.39    0.79
  15   9   1    3.86    0.78
 -15  -8  -1   -0.02    0.64
 -15  -8  -1   -0.09    0.61
  15   8   1    0.35    0.64
  15   8   1    0.13    0.65
 -15  -7  -1   -0.03    0.64
 -15  -7  -1    0.45    0.57
  15   7   1    0.58    0.57
  15   7   1    1.06    0.60
 -15  -6  -1    0.83    0.49
 -15  -6  -1    1.94    0.66
 -15  -6  -1    0.97    0.55
  15   6   1    0.87    0.64
  15   6   1   -0.04    0.52
 -15  -5  -1    9.52    0.70
 -15  -5  -1    9.26    0.66
 -15  -5  -1    9.24    0.80
  15   5   1   10.17    0.84
  15   5   1    9.18    0.71
 -15  -4  -1    0.49    0.45
 -15  -4  -1    0.48    0.45
 -15  -4  -1    1.08    0.59
  15   4   1   -0.18    0.42
  15   4   1    0.56    0.58
 -15  -3  -1    1.13    0.55
 -15  -3  -1    1.02    0.48
  15   3   1    1.38    0.50
  15   3   1    2.22    0.46
 -15  -2  -1    5.14    0.54
 -15  -2  -1    4.64    0.58
  15   2   1    4.97    0.49
  15   2   1    4.42    0.58
 -15  -1  -1    0.47    0.41
 -15  -1  -1    0.25    0.47
  15   1   1    0.72    0.34
  15   1   1    0.05    0.51
 -15   0  -1    0.45    0.45
 -15   0  -1   -0.34    0.41
 -15   0  -1   -0.58    0.31
  15   0   1   -0.18    0.32
  15   0   1    0.48    0.52
  15   0   1    0.74    0.32
 -15   1  -1    0.87    0.42
 -15   1  -1    0.23    0.43
 -15   1  -1    0.10    0.36
  15  -1   1    0.51    0.54
  15  -1   1   -0.26    0.34
 -15   2  -1    5.03    0.51
 -15   2  -1    5.36    0.62
 -15   2  -1    5.61    0.50
  15  -2   1    4.86    0.60
  15  -2   1    5.50    0.49
 -15   3  -1    1.48    0.51
 -15   3  -1    1.67    0.40
 -15   3  -1    1.77    0.48
  15  -3   1    1.84    0.59
 -15   4  -1    0.69    0.36
 -15   4  -1    0.35    0.48
 -15   4  -1    0.73    0.50
  15  -4   1    0.85    0.57
 -15   5  -1    9.84    0.76
 -15   5  -1    9.92    0.76
  15  -5   1    9.32    0.81
 -15   6  -1    1.42    0.64
 -15   6  -1    1.46    0.57
  15  -6   1    0.53    0.65
 -15   7  -1   -0.80    0.62
 -15   7  -1   -0.10    0.51
  15  -7   1    1.21    0.71
 -15   8  -1   -0.16    0.65
 -15   8  -1    0.10    0.55
  15  -8   1    0.12    0.71
 -15   9  -1    4.36    0.87
  15  -9   1    4.55    0.85
 -15  10  -1    0.41    0.78
  15 -10   1    0.80    0.82
 -16  -9  -1    2.21    0.73
 -16  -9  -1    0.87    0.72
  16   9   1    1.28    0.70
  16   9   1    2.30    0.73
 -16  -8  -1    4.72    0.74
 -16  -8  -1    3.75    0.77
  16   8   1    4.34    0.77
  16   8   1    2.44    0.73
 -16  -7  -1    7.31    0.76
 -16  -7  -1    6.44    0.83
  16   7   1    8.71    0.88
  16   7   1    7.98    0.82
 -16  -6  -1    6.08    0.63
 -16  -6  -1    6.39    0.68
 -16  -6  -1    7.08    0.81
  16   6   1    6.38    0.72
  16   6   1    6.32    0.74
 -16  -5  -1    0.49    0.51
 -16  -5  -1    0.10    0.49
 -16  -5  -1   -0.10    0.62
  16   5   1   -0.62    0.58
  16   5   1    0.38    0.51
 -16  -4  -1    4.60    0.60
 -16  -4  -1    4.76    0.69
 -16  -4  -1    4.64    0.57
  16   4   1    4.40    0.68
  16   4   1    4.19    0.58
 -16  -3  -1    5.09    0.61
 -16  -3  -1    6.33    0.71
  16   3   1    5.79    0.56
  16   3   1    5.09    0.67
 -16  -2  -1   16.47    0.82
 -16  -2  -1   14.82    0.93
  16   2   1   15.51    0.99
  16   2   1   15.14    0.75
 -16  -1  -1    5.19    0.61
 -16  -1  -1    5.29    0.61
  16   1   1    6.94    0.50
  16   1   1    5.28    0.70
 -16   0  -1    0.36    0.46
 -16   0  -1    0.41    0.52
 -16   0  -1    0.53    0.45
  16   0   1   -0.10    0.53
 -16   1  -1    5.17    0.63
 -16   1  -1    6.05    0.56
 -16   1  -1    4.48    0.48
  16  -1   1    7.17    0.74
  16  -1   1    6.09    0.50
 -16   2  -1   13.86    0.73
 -16   2  -1   14.36    0.78
 -16   2  -1   15.17    0.85
  16  -2   1   12.96    0.96
  16  -2   1   15.32    0.76
 -16   3  -1    5.30    0.49
 -16   3  -1    5.58    0.58
 -16   3  -1    4.69    0.59
  16  -3   1    4.36    0.66
  16  -3   1    5.49    0.58
 -16   4  -1    4.92    0.66
 -16   4  -1    4.74    0.50
 -16   4  -1    4.50    0.61
  16  -4   1    4.30    0.69
 -16   5  -1   -0.23    0.54
 -16   5  -1   -0.19    0.56
  16  -5   1    0.29    0.65
 -16   6  -1    6.44    0.78
 -16   6  -1    8.46    0.74
  16  -6   1    5.95    0.82
 -16   7  -1    6.28    0.69
 -16   7  -1    5.86    0.83
  16  -7   1    4.90    0.77
 -16   8  -1    4.93    0.85
 -16   8  -1    5.01    0.69
  16  -8   1    4.92    0.89
 -16   9  -1    0.19    0.76
  16  -9   1    2.57    0.83
 -17  -9  -1    0.86    0.75
 -17  -9  -1    1.99    0.77
  17   9   1    1.46    0.74
  17   9   1    1.03    0.77
 -17  -8  -1    4.65    0.76
 -17  -8  -1    3.15    0.81
  17   8   1    4.14    0.85
  17   8   1    3.17    0.76
 -17  -7  -1    0.06    0.66
 -17  -7  -1    0.46    0.63
  17   7   1    0.13    0.66
  17   7   1   -0.08    0.59
 -17  -6  -1    1.95    0.63
 -17  -6  -1    1.16    0.57
 -17  -6  -1    1.98    0.70
  17   6   1    0.85    0.56
  17   6   1    0.76    0.66
 -17  -5  -1   -0.58    0.48
 -17  -5  -1   -0.12    0.51
 -17  -5  -1   -0.12    0.63
  17   5   1    1.01    0.67
  17   5   1    0.08    0.53
 -17  -4  -1    2.17    0.58
 -17  -4  -1    2.54    0.68
 -17  -4  -1    2.22    0.53
  17   4   1    1.42    0.53
  17   4   1    2.12    0.70
 -17  -3  -1    3.69    0.60
 -17  -3  -1    4.48    0.54
 -17  -3  -1    3.98    0.69
  17   3   1    3.17    0.51
  17   3   1    5.36    0.72
 -17  -2  -1    1.28    0.57
 -17  -2  -1    0.76    0.54
  17   2   1    0.49    0.60
  17   2   1    0.62    0.46
 -17  -1  -1    1.20    0.52
 -17  -1  -1    0.67    0.55
  17   1   1    0.04    0.55
 -17   0  -1   -0.64    0.52
 -17   0  -1    0.28    0.47
  17   0   1   -0.25    0.58
 -17   1  -1    0.61    0.47
 -17   1  -1    0.34    0.55
 -17   1  -1    0.58    0.41
  17  -1   1    0.88    0.60
  17  -1   1    1.00    0.40
 -17   2  -1    0.52    0.57
 -17   2  -1    0.13    0.43
 -17   2  -1    0.86    0.45
  17  -2   1    0.83    0.65
  17  -2   1    0.22    0.42
 -17   3  -1    3.99    0.59
 -17   3  -1    4.39    0.57
 -17   3  -1    4.12    0.50
  17  -3   1    3.35    0.54
  17  -3   1    4.17    0.73
 -17   4  -1    1.90    0.58
 -17   4  -1    1.98    0.55
  17  -4   1    1.92    0.67
  17  -4   1    0.74    0.54
 -17   5  -1    0.56    0.60
 -17   5  -1    0.34    0.58
  17  -5   1    0.03    0.66
 -17   6  -1    1.95    0.69
 -17   6  -1    1.95    0.61
  17  -6   1    1.45    0.72
 -17   7  -1   -0.33    0.58
 -17   7  -1    0.37    0.68
  17  -7   1    0.58    0.76
 -17   8  -1    3.98    0.87
 -17   8  -1    3.20    0.68
  17  -8   1    3.48    0.86
 -17   9  -1    1.70    0.82
  17  -9   1    1.33    0.84
 -18  -8  -1    1.87    0.78
 -18  -8  -1    2.02    0.71
  18   8   1    0.71    0.72
  18   8   1    1.65    0.70
 -18  -7  -1   -0.24    0.71
 -18  -7  -1   -0.81    0.58
  18   7   1    0.89    0.65
  18   7   1    1.58    0.74
 -18  -6  -1    3.60    0.77
 -18  -6  -1    4.83    0.69
  18   6   1    4.49    0.80
  18   6   1    4.80    0.72
 -18  -5  -1   19.39    1.04
 -18  -5  -1   19.57    1.21
 -18  -5  -1   17.36    0.98
  18   5   1   18.07    1.22
  18   5   1   16.94    0.99
 -18  -4  -1    0.23    0.50
 -18  -4  -1   -0.53    0.64
 -18  -4  -1    0.71    0.55
  18   4   1    0.24    0.67
  18   4   1   -0.47    0.49
 -18  -3  -1    0.22    0.56
 -18  -3  -1    0.44    0.62
  18   3   1   -0.30    0.63
 -18  -2  -1    0.16    0.59
 -18  -2  -1    0.71    0.58
  18   2   1    1.26    0.64
 -18  -1  -1    0.58    0.56
 -18  -1  -1    0.54    0.50
  18   1   1    0.50    0.61
 -18   0  -1   -0.77    0.55
 -18   0  -1   -0.24    0.52
  18   0   1   -0.37    0.56
 -18   1  -1    0.03    0.48
 -18   1  -1    0.70    0.59
  18  -1   1    0.63    0.63
 -18   2  -1   -0.05    0.52
 -18   2  -1    0.69    0.45
 -18   2  -1    0.45    0.45
  18  -2   1    0.88    0.46
  18  -2   1    0.03    0.62
 -18   3  -1    0.81    0.57
 -18   3  -1   -0.58    0.41
 -18   3  -1   -0.71    0.48
  18  -3   1    0.48    0.47
  18  -3   1    0.45    0.66
 -18   4  -1    0.68    0.58
 -18   4  -1    0.25    0.55
  18  -4   1    0.28    0.66
  18  -4   1    0.42    0.53
 -18   5  -1   16.45    1.08
 -18   5  -1   17.98    1.10
  18  -5   1   17.88    1.25
  18  -5   1   17.80    1.05
 -18   6  -1    5.59    0.80
 -18   6  -1    3.51    0.67
  18  -6   1    3.34    0.82
 -18   7  -1    0.06    0.59
 -18   7  -1   -0.54    0.70
  18  -7   1   -0.70    0.75
 -18   8  -1    1.78    0.65
 -18   8  -1    1.96    0.77
  18  -8   1    1.74    0.83
 -19  -7  -1    0.91    0.78
 -19  -7  -1    1.22    0.66
  19   7   1    1.02    0.66
  19   7   1   -0.45    0.68
 -19  -6  -1    1.21    0.72
 -19  -6  -1    1.49    0.61
  19   6   1    0.93    0.62
  19   6   1    1.77    0.79
 -19  -5  -1   -0.33    0.55
 -19  -5  -1   -0.32    0.67
 -19  -5  -1    0.66    0.61
  19   5   1   -0.64    0.53
  19   5   1   -0.47    0.69
 -19  -4  -1    2.09    0.61
 -19  -4  -1    1.46    0.70
  19   4   1    1.65    0.74
 -19  -3  -1   11.43    0.87
 -19  -3  -1   11.65    0.86
  19   3   1   11.83    0.97
 -19  -2  -1   32.20    1.29
 -19  -2  -1   32.06    1.24
  19   2   1   33.44    1.37
 -19  -1  -1    5.40    0.74
 -19  -1  -1    5.80    0.70
  19   1   1    4.62    0.78
 -19   0  -1    0.00    0.53
 -19   0  -1    0.88    0.63
  19   0   1   -0.20    0.64
 -19   1  -1    5.03    0.61
 -19   1  -1    4.88    0.74
  19  -1   1    5.09    0.78
 -19   2  -1   31.03    1.10
 -19   2  -1   32.38    1.31
  19  -2   1   32.88    1.41
 -19   3  -1   12.78    0.92
 -19   3  -1   12.21    0.90
 -19   3  -1   11.68    0.81
  19  -3   1   10.66    0.75
  19  -3   1   11.76    0.99
 -19   4  -1    0.98    0.60
 -19   4  -1    1.18    0.62
  19  -4   1    1.75    0.74
  19  -4   1    1.77    0.57
 -19   5  -1    0.23    0.61
 -19   5  -1   -0.54    0.59
  19  -5   1    0.00    0.58
  19  -5   1   -0.06    0.71
 -19   6  -1    0.85    0.64
 -19   6  -1    1.52    0.68
  19  -6   1    0.80    0.65
  19  -6   1    1.15    0.77
 -19   7  -1    0.29    0.62
 -19   7  -1    0.26    0.72
  19  -7   1    0.54    0.80
 -20  -7  -1    0.07    0.80
 -20  -7  -1    0.05    0.64
  20   7   1    1.14    0.83
  20   7   1   -0.55    0.68
 -20  -6  -1    1.20    0.76
  20   6   1    1.64    0.81
 -20  -5  -1    0.84    0.73
 -20  -5  -1    1.03    0.64
  20   5   1   -0.41    0.72
 -20  -4  -1    1.93    0.74
 -20  -4  -1    2.08    0.63
  20   4   1    1.87    0.70
 -20  -3  -1    0.82    0.65
 -20  -3  -1    1.53    0.65
  20   3   1    1.02    0.70
 -20  -2  -1    2.11    0.65
 -20  -2  -1    3.46    0.68
  20   2   1    1.15    0.69
 -20  -1  -1    1.07    0.61
 -20  -1  -1    2.05    0.66
  20   1   1    1.54    0.71
 -20   0  -1    0.52    0.58
 -20   0  -1    0.72    0.64
  20   0   1    0.09    0.64
 -20   1  -1    0.80    0.56
 -20   1  -1    1.99    0.68
  20  -1   1    1.57    0.73
 -20   2  -1    2.55    0.69
 -20   2  -1    2.32    0.57
  20  -2   1    2.98    0.69
 -20   3  -1    0.37    0.65
  20  -3   1    0.05    0.72
 -20   4  -1    2.23    0.64
 -20   4  -1    2.43    0.64
  20  -4   1    2.14    0.59
  20  -4   1    1.37    0.80
 -20   5  -1    0.33    0.65
 -20   5  -1   -0.42    0.60
  20  -5   1   -1.27    0.73
  20  -5   1    1.36    0.65
 -20   6  -1    3.32    0.73
 -20   6  -1    2.19    0.75
  20  -6   1    1.82    0.82
  20  -6   1    2.79    0.71
 -20   7  -1    0.21    0.66
 -20   7  -1    0.09    0.72
  20  -7   1   -0.13    0.71
  20  -7   1    2.35    0.90
 -21  -6  -1    3.53    0.86
  21   6   1    4.68    0.91
 -21  -5  -1    3.57    0.84
 -21  -5  -1    3.38    0.74
  21   5   1    4.78    0.87
 -21  -4  -1    1.22    0.65
 -21  -4  -1   -1.03    0.69
  21   4   1    1.01    0.77
 -21  -3  -1    2.08    0.70
 -21  -3  -1    1.48    0.69
  21   3   1    2.41    0.77
 -21  -2  -1    0.75    0.67
 -21  -2  -1   -0.70    0.61
  21   2   1    0.60    0.73
 -21  -1  -1    2.96    0.75
 -21  -1  -1    2.30    0.67
  21   1   1    2.13    0.75
 -21   0  -1    0.52    0.59
 -21   0  -1    1.24    0.63
  21   0   1    0.36    0.71
 -21   1  -1    1.44    0.58
 -21   1  -1    2.85    0.74
  21  -1   1    1.89    0.79
 -21   2  -1   -0.01    0.53
 -21   2  -1   -0.16    0.60
  21  -2   1    0.10    0.73
 -21   3  -1    2.24    0.74
  21  -3   1    1.43    0.71
 -21   4  -1   -0.21    0.67
  21  -4   1    0.31    0.80
 -21   5  -1    3.51    0.77
 -21   5  -1    3.47    0.75
  21  -5   1    3.16    0.91
  21  -5   1    4.22    0.75
 -21   6  -1    4.95    0.85
 -21   6  -1    4.66    0.83
  21  -6   1    3.74    0.77
  21  -6   1    2.67    0.99
 -22  -5  -1    0.83    0.67
 -22  -5  -1   -0.26    1.32
  22   5   1    1.07    0.90
 -22  -4  -1    0.49    0.76
 -22  -4  -1    2.95    0.73
  22   4   1    3.12    0.86
 -22  -3  -1    1.06    0.75
 -22  -3  -1    0.71    0.68
  22   3   1    0.59    0.77
 -22  -2  -1    1.01    0.71
 -22  -2  -1    2.02    0.72
  22   2   1    1.04    0.75
 -22  -1  -1    0.72    0.68
 -22  -1  -1   -0.22    0.66
  22   1   1    1.36    0.76
 -22   0  -1   -0.40    0.61
 -22   0  -1    0.48    0.70
  22   0   1    0.90    0.74
 -22   1  -1    0.47    0.59
 -22   1  -1   -0.02    0.71
  22  -1   1    1.26    0.79
 -22   2  -1    1.75    0.71
 -22   2  -1    1.77    0.70
  22  -2   1   -0.54    0.73
 -22   3  -1    0.89    0.64
  22  -3   1    1.66    0.81
 -22   4  -1    2.27    0.76
  22  -4   1    1.14    0.86
 -22   5  -1   -0.47    0.69
 -23  -3  -1    1.43    0.76
 -23  -3  -1    0.58    0.80
  23   3   1    0.00    0.79
 -23  -2  -1    0.34    0.72
 -23  -2  -1    0.88    0.72
  23   2   1    0.78    0.75
 -23  -1  -1   -0.71    0.66
 -23  -1  -1    0.19    0.74
  23   1   1   -0.17    0.76
 -23   0  -1    0.39    0.73
 -23   0  -1   -0.78    0.60
  23   0   1    0.34    0.75
 -23   1  -1    0.78    0.74
 -23   1  -1   -0.52    0.58
  23  -1   1   -0.18    0.77
 -23   2  -1    0.74    0.71
  23  -2   1   -0.81    0.72
 -23   3  -1   -0.09    0.73
  23  -3   1   -1.27    0.78
  23  -3  -2    0.21    0.77
 -23   3   2    1.36    0.79
  23  -2  -2    2.71    0.87
 -23   2   2    4.63    0.84
  23  -1  -2    2.16    0.80
 -23   1   2    2.64    1.01
 -23   1   2    1.90    0.78
  23   0  -2   -0.06    0.74
 -23   0   2   -1.32    0.68
 -23   0   2    0.08    0.63
  23   1  -2    0.41    0.74
 -23  -1   2    1.41    0.70
 -23  -1   2    1.02    0.73
  23   2  -2    7.48    0.94
 -23  -2   2    6.52    0.85
 -23  -2   2    4.40    0.79
  23   3  -2    0.73    0.77
 -23  -3   2    0.31    0.73
 -23  -3   2   -0.26    0.71
 -22   5   2    1.32    0.71
  22  -4  -2    0.39    0.84
 -22   4   2    0.86    0.72
  22  -3  -2    0.85    0.76
 -22   3   2    1.99    0.74
  22  -2  -2    1.22    0.76
 -22   2   2    0.89    0.73
  22  -1  -2    2.30    0.75
 -22   1   2    2.22    0.74
 -22   1   2    1.14    0.61
  22   0  -2    2.23    0.78
 -22   0   2    2.25    0.68
 -22   0   2    3.28    0.79
  22   1  -2    2.32    0.76
 -22  -1   2    1.05    0.67
 -22  -1   2    2.19    0.74
  22   2  -2    0.86    0.73
 -22  -2   2    0.64    0.72
 -22  -2   2    0.31    0.67
  22   3  -2    2.14    0.77
 -22  -3   2    0.72    0.74
 -22  -3   2   -0.11    0.68
  22   4  -2    0.24    0.75
 -22  -4   2    0.27    0.70
 -22  -4   2    0.58    0.74
  22   5  -2    1.32    0.77
 -22  -5   2   -0.41    0.92
 -22  -5   2    0.14    0.67
  21  -6  -2   -0.39    0.83
 -21   6   2   -0.02    0.70
 -21   6   2    1.53    0.69
  21  -5  -2    2.02    0.86
 -21   5   2    1.82    0.71
  21  -4  -2    5.95    0.95
 -21   4   2    7.62    0.88
  21  -3  -2   -0.89    0.70
 -21   3   2    0.52    0.61
  21  -2  -2    0.19    0.70
 -21   2   2    0.54    0.68
  21  -1  -2    2.42    0.73
 -21   1   2    2.62    0.63
 -21   1   2    2.67    0.67
  21   0  -2    3.78    0.74
 -21   0   2    3.82    0.69
 -21   0   2    3.39    0.76
  21   1  -2    4.11    0.80
 -21  -1   2    1.32    0.65
 -21  -1   2    3.96    0.77
  21   2  -2    0.17    0.64
 -21  -2   2   -0.65    0.63
 -21  -2   2    0.61    0.70
  21   3  -2    0.95    0.69
 -21  -3   2    0.10    0.66
 -21  -3   2   -0.63    0.65
  21   4  -2    7.60    0.94
 -21  -4   2    7.41    0.85
 -21  -4   2    9.02    0.96
  21   5  -2    2.20    0.78
 -21  -5   2    1.86    0.83
 -21  -5   2    1.46    0.70
  21   6  -2    0.76    0.75
  21   6  -2    1.45    0.74
 -21  -6   2    1.22    0.74
 -21  -6   2    0.58    0.68
 -21  -6   2    0.81    0.82
  20  -7  -2    0.14    0.91
 -20   7   2    0.83    0.74
 -20   7   2    0.84    0.65
  20  -6  -2   -0.50    0.71
 -20   6   2   -0.79    0.68
 -20   6   2    1.57    0.67
  20  -5  -2    1.84    0.81
 -20   5   2    3.81    0.73
 -20   5   2    4.17    0.72
  20  -4  -2    1.18    0.76
 -20   4   2    1.95    0.69
  20  -3  -2    8.55    0.95
 -20   3   2    9.57    0.87
  20  -2  -2    0.46    0.68
 -20   2   2    1.67    0.67
 -20   2   2    0.25    0.49
  20  -1  -2    3.29    0.71
 -20   1   2    3.33    0.71
 -20   1   2    2.85    0.60
  20   0  -2    6.59    0.84
 -20   0   2    4.71    0.65
 -20   0   2    5.56    0.79
  20   1  -2    4.19    0.77
 -20  -1   2    3.92    0.75
 -20  -1   2    3.76    0.64
  20   2  -2    0.61    0.68
 -20  -2   2    1.62    0.66
 -20  -2   2    0.45    0.58
  20   3  -2    9.00    0.89
 -20  -3   2    7.92    0.87
 -20  -3   2    9.72    0.87
  20   4  -2    1.62    0.67
  20   4  -2    1.31    0.68
 -20  -4   2    1.75    0.67
 -20  -4   2    1.84    0.68
  20   5  -2    3.28    0.66
  20   5  -2    3.55    0.75
 -20  -5   2    3.39    0.81
 -20  -5   2    2.74    0.66
 -20  -5   2    4.67    0.73
  20   6  -2    0.69    0.72
  20   6  -2    0.63    0.66
 -20  -6   2   -0.07    0.59
 -20  -6   2   -0.45    0.74
 -20  -6   2    0.31    0.65
  20   7  -2    0.47    0.74
  20   7  -2    0.50    0.69
 -20  -7   2    0.61    0.81
 -20  -7   2   -0.26    0.65
  19  -7  -2    2.64    0.85
 -19   7   2    3.61    0.80
 -19   7   2    2.92    0.66
  19  -6  -2    3.62    0.83
 -19   6   2    5.41    0.80
 -19   6   2    4.81    0.74
  19  -5  -2   -0.67    0.72
 -19   5   2    0.75    0.64
 -19   5   2    0.93    0.64
  19  -4  -2    1.66    0.66
 -19   4   2    2.06    0.60
 -19   4   2    2.38    0.65
  19  -3  -2    0.34    0.70
 -19   3   2   -0.68    0.57
  19  -2  -2    0.23    0.66
 -19   2   2    0.08    0.45
 -19   2   2    0.48    0.64
  19  -1  -2    1.15    0.62
 -19   1   2    2.21    0.55
 -19   1   2    1.47    0.63
  19   0  -2   23.29    1.19
 -19   0   2   21.52    1.07
 -19   0   2   25.01    1.20
  19   1  -2    1.76    0.67
 -19  -1   2    1.24    0.60
 -19  -1   2    0.97    0.64
  19   2  -2    1.11    0.61
 -19  -2   2    0.02    0.62
 -19  -2   2   -0.80    0.57
  19   3  -2    0.44    0.49
  19   3  -2   -0.25    0.60
 -19  -3   2   -0.06    0.59
 -19  -3   2    0.11    0.62
  19   4  -2    2.88    0.73
  19   4  -2    1.79    0.57
 -19  -4   2    1.44    0.72
 -19  -4   2    3.25    0.70
  19   5  -2    0.88    0.65
  19   5  -2    0.38    0.58
 -19  -5   2   -0.88    0.69
 -19  -5   2    1.02    0.63
 -19  -5   2    1.31    0.58
  19   6  -2    4.70    0.80
  19   6  -2    3.32    0.70
 -19  -6   2    4.52    0.83
 -19  -6   2    3.58    0.70
 -19  -6   2    4.10    0.71
  19   7  -2    2.64    0.77
  19   7  -2    2.71    0.73
 -19  -7   2    4.63    0.84
 -19  -7   2    4.31    0.76
  18  -8  -2   -0.78    0.78
 -18   8   2   -0.33    0.59
 -18   8   2    1.05    0.75
  18  -7  -2    2.83    0.81
 -18   7   2    3.77    0.78
 -18   7   2    4.52    0.70
  18  -6  -2   -0.61    0.70
 -18   6   2    0.35    0.59
 -18   6   2   -0.19    0.64
  18  -5  -2   -0.96    0.66
 -18   5   2   -0.70    0.59
 -18   5   2   -0.40    0.55
  18  -4  -2    1.85    0.71
 -18   4   2    1.27    0.57
 -18   4   2    1.79    0.61
  18  -3  -2    0.32    0.64
 -18   3   2    1.37    0.58
 -18   3   2    0.45    0.50
  18  -2  -2   -0.06    0.56
 -18   2   2    0.65    0.56
 -18   2   2   -0.33    0.42
  18  -1  -2    1.25    0.62
 -18   1   2    0.74    0.53
 -18   1   2    0.53    0.47
  18   0  -2   29.08    1.23
 -18   0   2   27.37    1.21
 -18   0   2   28.95    1.08
  18   1  -2    0.63    0.73
  18   1  -2    0.15    0.62
 -18  -1   2    0.03    0.51
 -18  -1   2   -0.48    0.50
  18   2  -2    0.49    0.58
  18   2  -2   -0.11    0.43
 -18  -2   2    0.19    0.51
 -18  -2   2   -0.57    0.54
  18   3  -2    0.97    0.63
  18   3  -2    1.38    0.50
 -18  -3   2   -0.08    0.61
 -18  -3   2    0.53    0.58
  18   4  -2    2.13    0.69
  18   4  -2    1.71    0.56
 -18  -4   2    1.88    0.62
 -18  -4   2    1.11    0.66
  18   5  -2   -0.11    0.52
  18   5  -2    0.36    0.65
 -18  -5   2    0.01    0.57
 -18  -5   2   -0.66    0.62
  18   6  -2    0.07    0.65
  18   6  -2   -0.17    0.59
 -18  -6   2    0.55    0.59
 -18  -6   2   -0.29    0.71
 -18  -6   2   -0.18    0.59
  18   7  -2    3.01    0.75
  18   7  -2    3.88    0.76
 -18  -7   2    3.73    0.70
 -18  -7   2    2.48    0.80
  18   8  -2    0.45    0.71
  18   8  -2    0.64    0.68
 -18  -8   2    0.41    0.76
 -18  -8   2    0.69    0.68
  17  -9  -2    0.23    0.79
 -17   9   2    0.37    0.77
  17  -8  -2    2.62    0.84
 -17   8   2    4.01    0.82
 -17   8   2    3.11    0.64
  17  -7  -2   -0.43    0.73
 -17   7   2   -0.43    0.68
 -17   7   2    0.01    0.55
  17  -6  -2    2.64    0.74
 -17   6   2    3.13    0.63
 -17   6   2    3.51    0.71
  17  -5  -2    0.73    0.64
 -17   5   2   -0.02    0.53
 -17   5   2    0.24    0.57
  17  -4  -2   -0.36    0.60
 -17   4   2    0.19    0.52
 -17   4   2    0.27    0.55
  17  -3  -2   -0.59    0.50
 -17   3   2    0.13    0.48
 -17   3   2   -0.14    0.46
 -17   3   2   -0.38    0.38
  17  -2  -2    3.58    0.68
 -17   2   2    3.34    0.50
 -17   2   2    3.80    0.50
 -17   2   2    3.60    0.61
  17  -1  -2    1.15    0.61
 -17   1   2    0.79    0.46
 -17   1   2    2.07    0.59
  17   0  -2   17.76    0.79
  17   0  -2   17.00    1.02
 -17   0   2   18.71    1.03
 -17   0   2   19.25    0.91
  17   1  -2    0.61    0.59
  17   1  -2    0.62    0.41
 -17  -1   2    0.74    0.58
 -17  -1   2    0.26    0.53
  17   2  -2    3.14    0.65
  17   2  -2    3.09    0.50
 -17  -2   2    3.76    0.65
 -17  -2   2    3.35    0.63
  17   3  -2   -0.06    0.55
  17   3  -2   -0.37    0.45
 -17  -3   2   -0.22    0.56
 -17  -3   2   -0.78    0.50
  17   4  -2   -0.12    0.60
  17   4  -2    0.62    0.50
 -17  -4   2    0.05    0.56
 -17  -4   2    0.13    0.54
  17   5  -2   -0.71    0.55
  17   5  -2   -0.74    0.51
 -17  -5   2   -0.05    0.63
 -17  -5   2   -0.27    0.54
  17   6  -2    3.27    0.66
  17   6  -2    4.63    0.74
 -17  -6   2    3.00    0.62
 -17  -6   2    2.90    0.66
 -17  -6   2    2.43    0.70
  17   7  -2    1.51    0.66
  17   7  -2    0.25    0.63
 -17  -7   2    0.10    0.66
 -17  -7   2   -0.26    0.60
  17   8  -2    2.29    0.73
  17   8  -2    2.77    0.77
 -17  -8   2    3.21    0.75
 -17  -8   2    2.87    0.77
  17   9  -2   -0.46    0.66
  17   9  -2    0.30    0.72
 -17  -9   2    0.23    0.73
 -17  -9   2   -0.47    0.75
  16  -9  -2    2.73    0.90
 -16   9   2    3.17    0.80
  16  -8  -2   -0.38    0.70
 -16   8   2    0.17    0.73
 -16   8   2    0.84    0.55
  16  -7  -2    1.69    0.74
 -16   7   2    1.92    0.57
 -16   7   2    2.59    0.71
  16  -6  -2   -0.54    0.62
 -16   6   2    0.71    0.62
 -16   6   2    0.72    0.53
  16  -5  -2    0.52    0.61
 -16   5   2    0.52    0.52
 -16   5   2    0.35    0.58
  16  -4  -2    1.18    0.59
 -16   4   2    1.05    0.55
 -16   4   2    0.25    0.49
  16  -3  -2    7.32    0.77
 -16   3   2    7.15    0.67
 -16   3   2    7.39    0.52
 -16   3   2    7.82    0.63
  16  -2  -2    0.42    0.55
 -16   2   2    0.48    0.39
 -16   2   2    0.00    0.52
 -16   2   2    0.09    0.42
  16  -1  -2   11.53    0.81
  16  -1  -2    9.58    0.59
  16  -1  -2   10.87    0.63
 -16   1   2   10.26    0.75
 -16   1   2    9.58    0.64
 -16   1   2   10.40    0.72
  16   0  -2    1.11    0.57
  16   0  -2    0.58    0.37
 -16   0   2    0.56    0.45
 -16   0   2    0.02    0.51
  16   1  -2   10.95    0.81
  16   1  -2    9.21    0.68
 -16  -1   2    9.57    0.71
 -16  -1   2   10.66    0.82
  16   2  -2    0.28    0.53
  16   2  -2    0.62    0.42
 -16  -2   2    0.50    0.52
 -16  -2   2    0.72    0.53
  16   3  -2    8.37    0.78
  16   3  -2    6.82    0.61
 -16  -3   2    6.87    0.65
 -16  -3   2    7.68    0.71
  16   4  -2    1.11    0.49
  16   4  -2    0.33    0.55
 -16  -4   2    0.20    0.54
 -16  -4   2    0.67    0.58
  16   5  -2    0.17    0.52
  16   5  -2    0.01    0.56
 -16  -5   2    0.26    0.60
 -16  -5   2    0.99    0.53
  16   6  -2   -0.20    0.56
  16   6  -2    0.36    0.56
 -16  -6   2   -0.36    0.62
 -16  -6   2    0.51    0.56
 -16  -6   2    0.48    0.53
  16   7  -2    2.15    0.67
  16   7  -2    2.06    0.69
 -16  -7   2    2.06    0.66
 -16  -7   2    2.27    0.75
  16   8  -2    0.34    0.67
  16   8  -2    0.56    0.64
 -16  -8   2    0.43    0.72
 -16  -8   2   -0.75    0.62
  16   9  -2    2.02    0.75
  16   9  -2    1.72    0.74
 -16  -9   2    1.49    0.75
 -16  -9   2    1.60    0.77
  15 -10  -2   -0.83    0.77
 -15  10   2   -1.25    0.72
  15  -9  -2    0.40    0.71
 -15   9   2    0.59    0.76
  15  -8  -2    3.79    0.83
 -15   8   2    3.61    0.75
 -15   8   2    3.38    0.58
  15  -7  -2    6.46    0.84
 -15   7   2    5.98    0.78
 -15   7   2    6.21    0.66
  15  -6  -2    0.39    0.63
 -15   6   2    0.34    0.58
 -15   6   2   -0.36    0.49
  15  -5  -2   13.30    0.99
 -15   5   2   12.72    0.94
 -15   5   2   11.54    0.86
  15  -4  -2   17.62    1.01
 -15   4   2   16.30    0.89
 -15   4   2   17.75    0.93
  15  -3  -2    0.09    0.52
 -15   3   2    0.17    0.44
 -15   3   2    0.24    0.34
 -15   3   2    0.09    0.49
  15  -2  -2    0.04    0.51
  15  -2  -2    0.77    0.33
 -15   2   2   -0.25    0.37
 -15   2   2    0.23    0.39
 -15   2   2   -0.35    0.47
  15  -1  -2   10.01    0.77
  15  -1  -2   10.21    0.58
 -15   1   2   10.80    0.64
 -15   1   2   11.01    0.68
 -15   1   2   10.73    0.74
  15   0  -2   21.55    0.76
  15   0  -2   21.51    0.98
 -15   0   2   20.05    0.95
 -15   0   2   21.48    0.85
 -15   0   2   21.33    0.76
  15   1  -2   11.91    0.68
  15   1  -2   10.75    0.86
 -15  -1   2   11.44    0.83
 -15  -1   2   11.47    0.76
  15   2  -2    0.63    0.47
  15   2  -2    0.28    0.39
 -15  -2   2    0.09    0.50
 -15  -2   2   -0.72    0.46
  15   3  -2    0.05    0.42
  15   3  -2    0.36    0.53
 -15  -3   2    0.30    0.47
 -15  -3   2    0.15    0.47
  15   4  -2   17.19    0.93
  15   4  -2   17.86    1.00
 -15  -4   2   18.05    0.97
 -15  -4   2   17.67    1.00
  15   5  -2   11.02    0.86
  15   5  -2   11.55    0.92
 -15  -5   2   12.20    0.88
 -15  -5   2   13.26    0.91
  15   6  -2    0.86    0.55
  15   6  -2    0.61    0.59
 -15  -6   2    0.22    0.48
 -15  -6   2    0.16    0.54
 -15  -6   2    0.10    0.60
  15   7  -2    4.44    0.71
  15   7  -2    6.14    0.78
 -15  -7   2    6.34    0.73
 -15  -7   2    6.17    0.89
 -15  -7   2    6.08    0.75
  15   8  -2    3.69    0.71
  15   8  -2    3.19    0.72
 -15  -8   2    3.59    0.75
 -15  -8   2    2.63    0.69
  15   9  -2    0.84    0.67
  15   9  -2    0.30    0.66
 -15  -9   2    0.08    0.69
 -15  -9   2    1.11    0.68
  15  10  -2   -0.06    0.74
  15  10  -2   -0.50    0.68
 -15 -10   2   -0.35    0.69
 -15 -10   2    0.84    0.74
  14 -10  -2    0.12    0.80
 -14  10   2   -0.61    0.73
  14  -9  -2    1.34    0.80
 -14   9   2    0.32    0.72
  14  -8  -2    1.27    0.72
 -14   8   2    1.50    0.52
 -14   8   2    2.17    0.73
  14  -7  -2    7.57    0.79
 -14   7   2    8.48    0.67
 -14   7   2    6.19    0.79
  14  -6  -2    5.68    0.75
 -14   6   2    4.68    0.58
 -14   6   2    4.55    0.66
  14  -5  -2   -0.69    0.56
 -14   5   2    0.33    0.44
 -14   5   2   -0.41    0.51
  14  -4  -2    3.43    0.61
 -14   4   2    3.92    0.53
 -14   4   2    2.74    0.55
  14  -3  -2   10.25    0.58
  14  -3  -2    9.56    0.71
 -14   3   2   10.47    0.75
 -14   3   2   10.82    0.58
 -14   3   2   10.70    0.78
  14  -2  -2    3.06    0.55
  14  -2  -2    3.43    0.37
 -14   2   2    2.81    0.44
 -14   2   2    2.81    0.51
 -14   2   2    3.43    0.41
  14  -1  -2   10.85    0.74
  14  -1  -2    9.17    0.55
 -14   1   2    8.76    0.63
 -14   1   2    8.40    0.59
 -14   1   2    9.47    0.66
  14   0  -2   11.13    0.51
  14   0  -2   12.75    0.83
  14   0  -2   11.97    0.60
 -14   0   2   11.35    0.70
 -14   0   2   11.91    0.53
 -14   0   2   10.42    0.76
  14   1  -2    8.28    0.67
  14   1  -2    9.38    0.62
 -14  -1   2    9.82    0.71
 -14  -1   2    7.70    0.58
  14   2  -2    3.39    0.45
  14   2  -2    3.18    0.57
 -14  -2   2    2.68    0.51
 -14  -2   2    2.60    0.52
  14   3  -2    8.71    0.69
  14   3  -2   12.14    0.77
 -14  -3   2    8.94    0.66
 -14  -3   2   10.52    0.70
  14   4  -2    3.30    0.53
  14   4  -2    4.42    0.61
 -14  -4   2    4.31    0.61
 -14  -4   2    3.00    0.53
  14   5  -2   -0.20    0.47
  14   5  -2   -0.31    0.51
 -14  -5   2    0.97    0.47
 -14  -5   2   -0.68    0.51
  14   6  -2    5.43    0.70
  14   6  -2    4.03    0.64
 -14  -6   2    4.82    0.66
 -14  -6   2    5.03    0.57
 -14  -6   2    4.95    0.67
  14   7  -2    9.29    0.81
  14   7  -2    6.95    0.76
 -14  -7   2    7.31    0.79
 -14  -7   2    7.27    0.62
 -14  -7   2    8.94    0.79
  14   8  -2    1.70    0.70
  14   8  -2    2.36    0.68
 -14  -8   2    1.99    0.66
 -14  -8   2    0.33    0.61
  14   9  -2    0.37    0.60
  14   9  -2    1.10    0.70
 -14  -9   2    0.80    0.67
 -14  -9   2   -0.35    0.62
  14  10  -2   -0.79    0.70
  14  10  -2   -0.51    0.65
 -14 -10   2    0.15    0.70
 -14 -10   2    0.33    0.71
  13 -10  -2    0.84    0.76
 -13  10   2   -0.82    0.73
  13  -9  -2    2.42    0.77
 -13   9   2    1.73    0.72
  13  -8  -2    9.22    0.89
 -13   8   2    9.89    0.76
 -13   8   2    9.37    0.87
  13  -7  -2    9.16    0.82
 -13   7   2   11.13    0.88
 -13   7   2   10.68    0.77
  13  -6  -2   20.19    1.07
 -13   6   2   20.50    0.91
 -13   6   2   19.77    1.05
  13  -5  -2    4.81    0.65
 -13   5   2    4.80    0.62
 -13   5   2    4.61    0.53
  13  -4  -2   16.50    0.65
  13  -4  -2   18.50    0.94
 -13   4   2   16.88    0.91
 -13   4   2   17.37    0.61
 -13   4   2   16.88    0.81
  13  -3  -2    2.94    0.56
  13  -3  -2    2.48    0.35
 -13   3   2    2.51    0.46
 -13   3   2    2.21    0.47
 -13   3   2    2.21    0.34
  13  -2  -2    0.90    0.31
  13  -2  -2    0.65    0.46
 -13   2   2    0.73    0.33
 -13   2   2    1.56    0.39
 -13   2   2    1.66    0.41
  13  -1  -2   -0.12    0.28
  13  -1  -2    0.56    0.44
 -13   1   2    0.29    0.30
 -13   1   2    0.34    0.35
 -13   1   2   -0.54    0.42
  13   0  -2   23.93    0.73
  13   0  -2   24.72    0.94
 -13   0   2   24.01    0.65
 -13   0   2   23.36    0.82
 -13   0   2   24.32    0.80
  13   1  -2   -0.51    0.45
  13   1  -2   -0.01    0.33
  13   1  -2    0.19    0.21
 -13  -1   2    0.16    0.39
 -13  -1   2    0.28    0.23
 -13  -1   2   -0.02    0.38
  13   2  -2    1.20    0.40
  13   2  -2    1.17    0.50
 -13  -2   2    1.46    0.47
 -13  -2   2    1.60    0.47
  13   3  -2    1.81    0.44
  13   3  -2    1.91    0.51
 -13  -3   2    2.10    0.47
 -13  -3   2    2.30    0.51
  13   4  -2   17.97    0.85
  13   4  -2   17.44    0.90
 -13  -4   2   17.58    0.92
 -13  -4   2   17.19    0.82
  13   5  -2    4.79    0.61
  13   5  -2    4.22    0.58
 -13  -5   2    4.27    0.59
 -13  -5   2    4.59    0.54
  13   6  -2   19.20    1.01
  13   6  -2   19.80    0.99
 -13  -6   2   19.89    0.95
 -13  -6   2   18.16    0.98
 -13  -6   2   18.39    0.87
  13   7  -2    8.03    0.74
  13   7  -2    9.86    0.81
 -13  -7   2    9.03    0.63
 -13  -7   2    9.75    0.75
 -13  -7   2   10.78    0.81
  13   8  -2    9.50    0.89
  13   8  -2    8.52    0.81
 -13  -8   2   11.06    0.88
 -13  -8   2    9.20    0.84
  13   9  -2    1.22    0.64
  13   9  -2    1.55    0.69
 -13  -9   2    2.07    0.69
 -13  -9   2    1.70    0.67
  13  10  -2    0.13    0.67
  13  10  -2    0.29    0.72
 -13 -10   2   -0.39    0.67
 -13 -10   2   -0.09    0.68
  13  11  -2    1.51    0.81
  12 -11  -2    7.27    0.97
 -12  11   2    7.31    0.99
  12 -10  -2    0.05    0.71
 -12  10   2   -0.15    0.74
  12  -9  -2    3.97    0.77
 -12   9   2    4.35    0.80
  12  -8  -2    1.09    0.67
 -12   8   2    1.74    0.69
 -12   8   2    1.60    0.48
  12  -7  -2   13.12    1.01
 -12   7   2   12.29    0.80
 -12   7   2   11.32    0.85
  12  -6  -2    0.15    0.36
  12  -6  -2    0.34    0.48
 -12   6   2   -0.13    0.53
 -12   6   2   -0.23    0.40
  12  -5  -2   13.92    0.88
  12  -5  -2   12.72    0.63
 -12   5   2   11.72    0.75
 -12   5   2   11.49    0.86
  12  -4  -2   39.09    0.89
  12  -4  -2   36.45    1.13
 -12   4   2   36.47    1.02
 -12   4   2   39.12    0.81
 -12   4   2   37.57    1.12
  12  -3  -2    0.45    0.45
  12  -3  -2    0.39    0.28
 -12   3   2   -0.18    0.27
 -12   3   2    0.39    0.36
 -12   3   2   -0.50    0.40
  12  -2  -2    0.22    0.26
  12  -2  -2   -0.06    0.42
 -12   2   2    0.40    0.37
 -12   2   2   -0.13    0.34
 -12   2   2   -0.22    0.29
  12  -1  -2   24.07    0.68
  12  -1  -2   23.49    0.84
 -12   1   2   24.42    0.73
 -12   1   2   22.69    0.69
 -12   1   2   21.45    0.82
  12   0  -2   27.10    0.74
  12   0  -2   25.64    0.93
 -12   0   2   25.62    0.65
 -12   0   2   26.88    0.87
 -12   0   2   26.55    0.80
  12   1  -2   25.22    0.93
  12   1  -2   24.33    0.73
  12   1  -2   23.76    0.55
 -12  -1   2   24.63    0.56
 -12  -1   2   24.58    0.82
 -12  -1   2   23.00    0.79
  12   2  -2   -0.51    0.34
  12   2  -2    0.17    0.43
 -12  -2   2    0.01    0.36
 -12  -2   2   -0.26    0.39
  12   3  -2    0.08    0.38
  12   3  -2    0.18    0.38
 -12  -3   2   -0.19    0.42
 -12  -3   2    0.58    0.41
  12   4  -2   39.10    1.14
  12   4  -2   38.01    1.09
 -12  -4   2   38.14    1.06
 -12  -4   2   37.78    1.06
  12   5  -2   12.30    0.83
  12   5  -2   13.84    0.84
 -12  -5   2   11.56    0.77
 -12  -5   2   11.54    0.71
  12   6  -2   -0.17    0.51
  12   6  -2   -0.47    0.49
 -12  -6   2    0.06    0.41
 -12  -6   2    0.45    0.50
 -12  -6   2    0.43    0.50
  12   7  -2   10.09    0.76
  12   7  -2   10.07    0.79
 -12  -7   2   11.48    0.78
 -12  -7   2   12.59    0.74
 -12  -7   2   11.88    0.83
  12   8  -2    1.43    0.60
  12   8  -2    2.58    0.67
 -12  -8   2    1.73    0.57
 -12  -8   2    1.31    0.60
  12   9  -2    3.76    0.70
  12   9  -2    4.51    0.74
 -12  -9   2    3.98    0.73
 -12  -9   2    3.95    0.69
  12  10  -2   -0.20    0.64
  12  10  -2   -0.16    0.67
 -12 -10   2   -0.29    0.67
 -12 -10   2    1.17    0.66
  12  11  -2    5.75    0.90
  12  11  -2    6.15    0.91
 -12 -11   2    6.01    0.85
 -12 -11   2    7.29    0.86
  11 -11  -2    1.54    0.78
 -11  11   2    0.86    0.74
  11 -10  -2    0.05    0.72
 -11  10   2    0.58    0.73
  11  -9  -2    2.06    0.72
 -11   9   2    1.17    0.71
  11  -8  -2   -0.76    0.58
 -11   8   2    0.74    0.41
 -11   8   2    0.25    0.60
  11  -7  -2   13.65    0.89
  11  -7  -2   15.34    0.78
 -11   7   2   13.86    0.76
 -11   7   2   12.31    0.89
  11  -6  -2   25.17    1.05
  11  -6  -2   22.76    0.81
 -11   6   2   23.80    1.05
 -11   6   2   23.47    0.82
  11  -5  -2    1.85    0.53
  11  -5  -2    1.83    0.36
 -11   5   2    2.45    0.53
 -11   5   2    2.57    0.44
  11  -4  -2   44.44    1.17
  11  -4  -2   42.43    0.94
 -11   4   2   43.63    1.13
 -11   4   2   43.80    0.84
 -11   4   2   43.68    1.06
  11  -3  -2   17.23    0.82
  11  -3  -2   17.27    0.59
 -11   3   2   17.97    0.74
 -11   3   2   17.93    0.74
 -11   3   2   17.65    0.57
  11  -2  -2    2.66    0.31
  11  -2  -2    2.19    0.41
 -11   2   2    1.78    0.38
 -11   2   2    2.39    0.38
 -11   2   2    1.88    0.32
  11  -1  -2    9.97    0.49
  11  -1  -2    9.94    0.61
 -11   1   2    9.49    0.63
 -11   1   2    8.84    0.51
 -11   1   2    9.66    0.56
  11   0  -2    5.10    0.39
  11   0  -2    5.62    0.53
 -11   0   2    5.26    0.41
 -11   0   2    5.99    0.50
 -11   0   2    5.41    0.45
  11   1  -2   10.72    0.57
  11   1  -2   10.23    0.37
  11   1  -2    9.25    0.70
 -11  -1   2   10.43    0.38
 -11  -1   2   10.64    0.65
 -11  -1   2   10.75    0.62
  11   2  -2    2.26    0.16
  11   2  -2    1.04    0.42
  11   2  -2    1.96    0.38
 -11  -2   2    1.83    0.43
 -11  -2   2    1.77    0.42
  11   3  -2   18.16    0.79
  11   3  -2   17.14    0.75
 -11  -3   2   19.22    0.81
 -11  -3   2   18.87    0.75
  11   4  -2   42.45    1.09
  11   4  -2   42.99    1.12
 -11  -4   2   43.23    1.15
 -11  -4   2   42.92    1.03
  11   5  -2    2.11    0.52
  11   5  -2    1.29    0.50
 -11  -5   2    2.45    0.53
 -11  -5   2    2.67    0.44
  11   6  -2   24.08    1.03
  11   6  -2   25.60    1.02
 -11  -6   2   24.49    0.86
 -11  -6   2   23.53    0.93
 -11  -6   2   25.15    1.01
  11   7  -2   14.92    1.00
  11   7  -2   12.59    0.91
 -11  -7   2   12.80    0.80
 -11  -7   2   13.77    0.73
 -11  -7   2   13.13    0.92
  11   8  -2    1.44    0.61
  11   8  -2   -0.20    0.53
 -11  -8   2   -0.57    0.53
 -11  -8   2    0.70    0.58
  11   9  -2    0.66    0.66
  11   9  -2    1.69    0.62
 -11  -9   2    1.37    0.61
 -11  -9   2    1.13    0.66
  11  10  -2   -0.09    0.67
  11  10  -2   -0.20    0.63
 -11 -10   2   -0.09    0.65
 -11 -10   2   -0.07    0.61
  11  11  -2    1.15    0.74
  11  11  -2    0.75    0.77
 -11 -11   2    1.87    0.67
 -11 -11   2    1.16    0.75
  10 -11  -2    1.34    0.74
 -10  11   2    0.68    0.78
  10 -10  -2    1.01    0.73
 -10  10   2    0.39    0.68
  10  -9  -2    0.84    0.67
 -10   9   2    0.47    0.65
  10  -8  -2    0.52    0.60
  10  -8  -2    0.22    0.45
 -10   8   2   -0.31    0.39
 -10   8   2   -0.29    0.57
  10  -7  -2    0.19    0.49
  10  -7  -2    0.41    0.41
 -10   7   2    0.66    0.39
 -10   7   2    0.17    0.54
  10  -6  -2    0.61    0.47
  10  -6  -2    0.12    0.37
 -10   6   2    1.36    0.52
 -10   6   2   -0.24    0.34
  10  -5  -2    0.31    0.32
  10  -5  -2    0.12    0.43
 -10   5   2   -0.35    0.34
 -10   5   2    0.53    0.45
  10  -4  -2    7.94    0.49
  10  -4  -2    8.68    0.61
 -10   4   2    8.25    0.39
 -10   4   2    8.79    0.59
 -10   4   2    8.33    0.57
  10  -3  -2    3.77    0.33
  10  -3  -2    3.27    0.46
 -10   3   2    3.16    0.41
 -10   3   2    3.51    0.29
 -10   3   2    3.87    0.44
  10  -2  -2    0.32    0.37
  10  -2  -2   -0.21    0.24
 -10   2   2    0.31    0.33
 -10   2   2    0.26    0.26
 -10   2   2   -0.02    0.31
  10  -1  -2    3.84    0.32
  10  -1  -2    3.60    0.46
 -10   1   2    4.04    0.40
 -10   1   2    4.18    0.36
 -10   1   2    3.85    0.35
  10   0  -2   66.37    1.19
  10   0  -2   69.72    1.36
 -10   0   2   67.85    1.23
 -10   0   2   67.17    1.11
 -10   0   2   66.57    1.29
  10   1  -2    3.94    0.23
  10   1  -2    3.49    0.37
  10   1  -2    4.11    0.44
 -10  -1   2    3.13    0.39
 -10  -1   2    3.89    0.30
 -10  -1   2    4.02    0.42
  10   2  -2   -0.23    0.37
  10   2  -2    0.25    0.32
 -10  -2   2   -0.38    0.37
 -10  -2   2   -0.01    0.37
  10   3  -2    3.97    0.47
  10   3  -2    3.47    0.43
 -10  -3   2    3.02    0.46
 -10  -3   2    3.27    0.42
  10   4  -2    7.03    0.53
  10   4  -2    8.82    0.68
 -10  -4   2    8.99    0.60
 -10  -4   2    8.15    0.58
  10   5  -2    0.13    0.43
  10   5  -2   -0.50    0.43
 -10  -5   2    0.19    0.36
 -10  -5   2    0.16    0.43
  10   6  -2    0.16    0.47
  10   6  -2    0.12    0.46
 -10  -6   2   -0.98    0.46
 -10  -6   2    0.44    0.49
 -10  -6   2    0.13    0.37
  10   7  -2    0.39    0.54
  10   7  -2   -0.14    0.50
 -10  -7   2    1.09    0.40
 -10  -7   2    0.55    0.52
 -10  -7   2    0.24    0.49
  10   8  -2   -0.06    0.51
  10   8  -2    0.23    0.56
 -10  -8   2   -1.05    0.49
 -10  -8   2   -1.06    0.49
  10   9  -2    1.00    0.67
  10   9  -2    0.61    0.57
 -10  -9   2    0.40    0.63
 -10  -9   2    0.83    0.57
  10  10  -2    1.16    0.67
  10  10  -2   -0.45    0.67
 -10 -10   2    0.25    0.67
 -10 -10   2    1.17    0.61
  10  11  -2    1.03    0.79
  10  11  -2    1.55    0.70
 -10 -11   2    1.43    0.74
 -10 -11   2    1.86    0.65
   9 -12  -2    2.71    0.87
  -9  12   2    2.46    0.82
   9 -11  -2    1.01    0.76
  -9  11   2   -0.77    0.68
   9 -10  -2    2.00    0.73
  -9  10   2    1.74    0.71
   9  -9  -2    1.17    0.58
   9  -9  -2    1.21    0.51
  -9   9   2   -0.28    0.60
   9  -8  -2    2.45    0.61
   9  -8  -2    3.24    0.53
  -9   8   2    2.91    0.64
  -9   8   2    2.95    0.68
   9  -7  -2    3.51    0.60
   9  -7  -2    4.10    0.49
  -9   7   2    4.46    0.62
  -9   7   2    4.60    0.45
   9  -6  -2    7.07    0.51
   9  -6  -2    7.29    0.65
  -9   6   2    6.09    0.62
  -9   6   2    6.62    0.48
   9  -5  -2    4.96    0.56
   9  -5  -2    4.47    0.41
  -9   5   2    4.05    0.52
  -9   5   2    4.86    0.35
  -9   5   2    4.72    0.42
   9  -4  -2   26.39    0.89
   9  -4  -2   26.40    0.71
  -9   4   2   28.24    0.78
  -9   4   2   28.26    0.89
  -9   4   2   26.34    0.57
   9  -3  -2    0.82    0.39
   9  -3  -2    1.06    0.28
  -9   3   2    0.97    0.34
  -9   3   2    0.60    0.36
  -9   3   2    0.65    0.22
   9  -2  -2   50.49    0.94
   9  -2  -2   50.84    1.10
  -9   2   2   49.93    1.02
  -9   2   2   50.12    1.03
  -9   2   2   50.05    0.91
   9  -1  -2   36.75    0.78
   9  -1  -2   37.42    0.94
  -9   1   2   36.34    0.89
  -9   1   2   38.25    0.80
  -9   1   2   37.44    0.79
   9   0  -2    7.61    0.61
   9   0  -2    7.71    0.47
  -9   0   2    9.10    0.58
  -9   0   2    8.99    0.41
  -9   0   2    8.02    0.49
   9   1  -2   37.30    0.96
   9   1  -2   36.83    0.63
   9   1  -2   35.63    0.82
  -9  -1   2   37.29    0.84
  -9  -1   2   37.80    0.64
  -9  -1   2   37.56    0.90
   9   2  -2   51.21    1.06
   9   2  -2   52.31    1.13
  -9  -2   2   49.29    1.05
  -9  -2   2   53.21    1.08
   9   3  -2    0.72    0.36
   9   3  -2   -0.06    0.34
  -9  -3   2    0.19    0.33
  -9  -3   2    0.93    0.37
   9   4  -2   26.97    0.88
   9   4  -2   26.98    0.88
  -9  -4   2   27.99    0.77
  -9  -4   2   26.13    0.85
   9   5  -2    3.91    0.48
   9   5  -2    4.30    0.53
  -9  -5   2    5.22    0.43
  -9  -5   2    4.98    0.51
   9   6  -2    5.19    0.53
   9   6  -2    5.56    0.56
  -9  -6   2    5.82    0.56
  -9  -6   2    6.27    0.46
  -9  -6   2    6.88    0.58
   9   7  -2    3.80    0.58
   9   7  -2    3.59    0.60
  -9  -7   2    4.78    0.58
  -9  -7   2    4.50    0.44
  -9  -7   2    3.19    0.55
   9   8  -2    2.80    0.59
   9   8  -2    3.25    0.60
  -9  -8   2    2.20    0.54
  -9  -8   2    2.98    0.56
   9   9  -2    1.27    0.66
   9   9  -2    0.71    0.57
  -9  -9   2    1.45    0.64
  -9  -9   2    0.25    0.51
   9  10  -2    2.10    0.73
   9  10  -2    2.51    0.68
  -9 -10   2    1.45    0.59
  -9 -10   2    1.94    0.69
   9  11  -2   -0.51    0.67
   9  11  -2    0.24    0.73
  -9 -11   2   -0.41    0.67
   9  12  -2    0.64    0.76
  -9 -12   2    2.48    0.81
   8 -12  -2    0.26    0.75
  -8  12   2    0.26    0.75
   8 -11  -2    3.10    0.80
  -8  11   2    2.62    0.76
   8 -10  -2    0.45    0.57
   8 -10  -2    0.65    0.66
  -8  10   2   -0.21    0.63
   8  -9  -2    0.19    0.62
   8  -9  -2    0.70    0.49
  -8   9   2    0.21    0.57
   8  -8  -2    2.85    0.61
   8  -8  -2    2.25    0.51
  -8   8   2    2.93    0.62
   8  -7  -2    7.98    0.57
   8  -7  -2    7.88    0.69
  -8   7   2    7.50    0.68
  -8   7   2    7.60    0.56
   8  -6  -2    4.80    0.45
   8  -6  -2    4.32    0.58
  -8   6   2    4.53    0.41
  -8   6   2    4.50    0.56
   8  -5  -2    0.11    0.32
   8  -5  -2   -0.55    0.38
  -8   5   2   -0.52    0.31
  -8   5   2    0.17    0.43
  -8   5   2    0.10    0.15
   8  -4  -2   17.37    0.74
   8  -4  -2   18.50    0.61
  -8   4   2   16.96    0.74
  -8   4   2   16.51    0.42
  -8   4   2   17.89    0.62
   8  -3  -2   27.62    0.79
   8  -3  -2   29.14    0.70
  -8   3   2   29.46    0.82
  -8   3   2   29.25    0.59
  -8   3   2   29.23    0.76
   8  -2  -2   25.43    0.76
   8  -2  -2   25.46    0.65
  -8   2   2   26.47    0.60
  -8   2   2   25.46    0.72
  -8   2   2   25.57    0.73
   8  -1  -2    0.19    0.34
   8  -1  -2    1.26    0.26
  -8   1   2    1.19    0.35
  -8   1   2    1.09    0.28
  -8   1   2    0.76    0.27
   8   0  -2   10.29    0.46
   8   0  -2   11.14    0.55
  -8   0   2   11.10    0.50
  -8   0   2   11.33    0.53
  -8   0   2   10.35    0.41
   8   1  -2    1.13    0.30
   8   1  -2    1.26    0.37
  -8  -1   2    0.91    0.17
  -8  -1   2    1.33    0.34
  -8  -1   2    0.97    0.30
   8   2  -2   25.49    0.76
   8   2  -2   25.71    0.73
  -8  -2   2   25.24    0.70
  -8  -2   2   26.46    0.73
   8   3  -2   29.34    0.82
   8   3  -2   28.65    0.83
  -8  -3   2   29.51    0.76
  -8  -3   2   28.46    0.82
   8   4  -2   18.59    0.73
   8   4  -2   17.78    0.75
  -8  -4   2   18.37    0.73
  -8  -4   2   17.07    0.62
   8   5  -2    0.53    0.43
   8   5  -2   -0.02    0.15
   8   5  -2   -0.04    0.39
  -8  -5   2    0.50    0.32
  -8  -5   2    0.85    0.41
   8   6  -2    4.75    0.58
   8   6  -2    4.89    0.56
  -8  -6   2    3.82    0.54
  -8  -6   2    5.04    0.42
  -8  -6   2    4.53    0.50
   8   7  -2    8.92    0.69
   8   7  -2    6.60    0.66
  -8  -7   2    7.47    0.57
  -8  -7   2    6.29    0.63
  -8  -7   2    7.05    0.47
   8   8  -2    2.28    0.57
   8   8  -2    2.12    0.60
  -8  -8   2    1.83    0.59
  -8  -8   2    3.16    0.53
   8   9  -2    0.86    0.58
   8   9  -2    0.09    0.53
  -8  -9   2    1.38    0.51
  -8  -9   2    0.32    0.52
   8  10  -2   -0.14    0.63
   8  10  -2    0.53    0.66
  -8 -10   2   -0.05    0.53
  -8 -10   2   -1.05    0.57
   8  11  -2    4.08    0.78
   8  11  -2    3.50    0.79
  -8 -11   2    2.75    0.74
   8  12  -2    0.46    0.75
  -8 -12   2    0.32    0.71
   7 -12  -2    7.65    0.98
  -7  12   2    5.13    0.90
   7 -11  -2   -1.08    0.61
   7 -11  -2   -0.63    0.68
  -7  11   2    1.23    0.75
  -7  11   2    0.17    0.66
   7 -10  -2   -0.24    0.60
   7 -10  -2   -0.06    0.56
  -7  10   2    0.21    0.66
  -7  10   2   -0.57    0.60
   7  -9  -2    0.44    0.58
   7  -9  -2   -0.27    0.49
  -7   9   2    0.14    0.63
  -7   9   2    0.73    0.58
   7  -8  -2    9.76    0.66
   7  -8  -2    9.30    0.76
  -7   8   2    8.92    0.75
  -7   8   2    9.13    0.75
   7  -7  -2    0.42    0.42
   7  -7  -2    1.54    0.53
  -7   7   2   -0.07    0.32
  -7   7   2    1.02    0.50
   7  -6  -2    3.27    0.51
   7  -6  -2    3.64    0.43
  -7   6   2    3.51    0.36
  -7   6   2    3.85    0.54
   7  -5  -2    5.49    0.49
   7  -5  -2    6.95    0.54
  -7   5   2    5.26    0.49
  -7   5   2    6.38    0.48
  -7   5   2    6.15    0.22
   7  -4  -2   71.09    1.38
   7  -4  -2   69.64    1.24
  -7   4   2   69.91    1.37
  -7   4   2   71.38    1.03
  -7   4   2   71.77    1.24
   7  -3  -2   33.20    0.87
   7  -3  -2   33.98    0.75
  -7   3   2   34.49    0.62
  -7   3   2   35.62    0.87
  -7   3   2   34.63    0.79
   7  -2  -2    5.91    0.41
   7  -2  -2    6.08    0.44
  -7   2   2    4.93    0.40
  -7   2   2    5.60    0.33
  -7   2   2    5.73    0.40
   7  -1  -2    4.96    0.40
   7  -1  -2    4.94    0.31
  -7   1   2    4.51    0.32
  -7   1   2    4.77    0.31
  -7   1   2    3.83    0.33
   7   0  -2   13.35    0.50
   7   0  -2   13.45    0.59
  -7   0   2   13.89    0.50
  -7   0   2   13.56    0.43
  -7   0   2   12.09    0.56
   7   1  -2    5.45    0.42
   7   1  -2    4.41    0.35
  -7  -1   2    5.18    0.25
  -7  -1   2    4.57    0.35
  -7  -1   2    4.76    0.36
   7   2  -2    6.26    0.42
   7   2  -2    6.24    0.44
  -7  -2   2    6.19    0.41
  -7  -2   2    5.64    0.42
   7   3  -2   33.93    0.86
   7   3  -2   33.65    0.85
  -7  -3   2   35.05    0.79
  -7  -3   2   35.41    0.85
   7   4  -2   69.11    1.33
   7   4  -2   69.31    1.33
  -7  -4   2   69.15    1.21
  -7  -4   2   68.98    1.31
   7   5  -2    5.34    0.48
   7   5  -2    5.59    0.29
   7   5  -2    6.47    0.53
  -7  -5   2    7.14    0.45
  -7  -5   2    5.31    0.43
   7   6  -2    3.25    0.48
   7   6  -2    4.09    0.52
   7   6  -2    3.74    0.27
  -7  -6   2    3.53    0.44
  -7  -6   2    3.08    0.45
  -7  -6   2    3.91    0.36
   7   7  -2    0.10    0.46
   7   7  -2    1.26    0.48
  -7  -7   2    0.98    0.31
  -7  -7   2    1.07    0.42
  -7  -7   2    0.72    0.43
   7   8  -2    8.80    0.73
   7   8  -2    7.55    0.71
  -7  -8   2    9.08    0.63
  -7  -8   2    7.50    0.69
   7   9  -2   -0.38    0.57
   7   9  -2   -0.63    0.54
  -7  -9   2   -0.29    0.56
  -7  -9   2    0.83    0.47
   7  10  -2    0.65    0.59
   7  10  -2    0.22    0.62
  -7 -10   2    0.79    0.50
  -7 -10   2   -0.28    0.56
   7  11  -2    0.95    0.73
   7  11  -2   -0.11    0.62
  -7 -11   2    0.03    0.66
   7  12  -2    7.01    0.91
  -7 -12   2    7.39    0.94
   6 -12  -2    1.57    0.73
   6 -12  -2    3.19    0.78
  -6  12   2    3.06    0.80
  -6  12   2    3.05    0.85
   6 -11  -2    0.76    0.67
   6 -11  -2    1.83    0.65
  -6  11   2    2.88    0.76
  -6  11   2    2.11    0.68
   6 -10  -2   -0.35    0.64
   6 -10  -2   -0.98    0.53
  -6  10   2    1.19    0.67
  -6  10   2    0.60    0.59
   6  -9  -2    2.46    0.60
   6  -9  -2    2.86    0.55
  -6   9   2    2.55    0.62
  -6   9   2    3.32    0.66
   6  -8  -2    5.97    0.57
   6  -8  -2    5.12    0.59
  -6   8   2    6.62    0.67
  -6   8   2    5.64    0.66
   6  -7  -2   29.25    0.93
   6  -7  -2   27.86    1.01
  -6   7   2   27.87    0.73
  -6   7   2   29.01    1.04
  -6   7   2   28.01    1.03
   6  -6  -2    2.69    0.49
   6  -6  -2    3.63    0.43
  -6   6   2    3.21    0.33
  -6   6   2    2.79    0.49
  -6   6   2    2.57    0.46
   6  -5  -2   38.20    1.00
   6  -5  -2   37.68    0.89
  -6   5   2   36.74    0.80
  -6   5   2   36.73    0.97
  -6   5   2   37.45    1.01
   6  -4  -2   17.31    0.71
   6  -4  -2   18.35    0.63
  -6   4   2   17.87    0.34
  -6   4   2   18.31    0.71
  -6   4   2   17.48    0.57
   6  -3  -2  118.75    1.89
   6  -3  -2  118.54    1.79
  -6   3   2  119.48    1.63
  -6   3   2  121.46    1.80
  -6   3   2  119.75    1.87
   6  -2  -2    3.24    0.38
   6  -2  -2    2.78    0.29
  -6   2   2    3.11    0.32
  -6   2   2    3.10    0.34
  -6   2   2    3.03    0.22
   6  -1  -2    0.06    0.24
   6  -1  -2    0.34    0.30
  -6   1   2    0.22    0.26
  -6   1   2    0.48    0.26
  -6   1   2    0.44    0.22
   6   0  -2   13.12    0.46
   6   0  -2   13.11    0.56
  -6   0   2   13.57    0.40
  -6   0   2   13.43    0.47
  -6   0   2   14.77    0.54
   6   1  -2    0.23    0.30
   6   1  -2    0.17    0.26
  -6  -1   2   -0.06    0.29
  -6  -1   2   -0.29    0.28
  -6  -1   2    0.32    0.13
   6   2  -2    3.67    0.37
   6   2  -2    3.59    0.37
  -6  -2   2    3.08    0.33
  -6  -2   2    3.53    0.35
   6   3  -2  121.54    1.90
   6   3  -2  121.91    1.93
  -6  -3   2  121.66    1.82
  -6  -3   2  121.56    1.89
   6   4  -2   16.74    0.71
   6   4  -2   17.56    0.67
   6   4  -2   18.31    0.37
  -6  -4   2   17.51    0.55
  -6  -4   2   17.59    0.61
   6   5  -2   38.41    0.69
   6   5  -2   38.71    1.00
   6   5  -2   37.28    1.02
  -6  -5   2   39.14    0.93
  -6  -5   2   37.82    0.81
   6   6  -2    2.57    0.27
   6   6  -2    2.46    0.45
   6   6  -2    3.49    0.50
  -6  -6   2    2.35    0.42
  -6  -6   2    3.12    0.32
  -6  -6   2    3.15    0.43
   6   7  -2   29.38    0.71
   6   7  -2   29.01    1.01
   6   7  -2   28.11    1.05
  -6  -7   2   28.32    0.74
  -6  -7   2   29.14    0.88
  -6  -7   2   27.56    0.94
   6   8  -2    5.28    0.67
   6   8  -2    6.82    0.66
  -6  -8   2    5.14    0.65
  -6  -8   2    5.69    0.53
   6   9  -2    2.92    0.56
   6   9  -2    2.28    0.61
  -6  -9   2    2.60    0.61
  -6  -9   2    3.89    0.51
   6  10  -2   -0.23    0.55
   6  10  -2   -0.16    0.59
  -6 -10   2    1.24    0.48
  -6 -10   2    0.22    0.57
   6  11  -2    2.41    0.71
  -6 -11   2    1.91    0.70
   6  12  -2    5.10    0.88
  -6 -12   2    2.23    0.78
   5 -12  -2    2.05    0.79
   5 -12  -2    1.19    0.72
  -5  12   2    1.17    0.77
  -5  12   2    1.15    0.74
   5 -11  -2    3.03    0.68
   5 -11  -2    3.50    0.70
  -5  11   2    3.44    0.78
  -5  11   2    3.05    0.67
   5 -10  -2   10.00    0.78
   5 -10  -2    7.13    0.79
  -5  10   2    6.30    0.73
  -5  10   2    7.77    0.73
   5  -9  -2   -0.02    0.47
   5  -9  -2   -0.04    0.54
  -5   9   2    0.17    0.52
  -5   9   2   -0.21    0.57
   5  -8  -2   51.36    1.39
   5  -8  -2   52.86    1.28
  -5   8   2   49.54    1.37
  -5   8   2   49.28    1.36
   5  -7  -2    2.26    0.44
   5  -7  -2    1.34    0.45
  -5   7   2    1.66    0.51
  -5   7   2    1.28    0.44
  -5   7   2    2.51    0.30
   5  -6  -2   28.74    0.86
   5  -6  -2   29.77    0.90
  -5   6   2   29.79    0.97
  -5   6   2   29.65    0.95
  -5   6   2   29.06    0.70
   5  -5  -2   23.19    0.76
   5  -5  -2   25.32    0.75
  -5   5   2   23.96    0.83
  -5   5   2   23.90    0.62
  -5   5   2   22.83    0.81
   5  -4  -2    0.98    0.31
   5  -4  -2    0.04    0.32
  -5   4   2    0.54    0.35
  -5   4   2    0.09    0.24
  -5   4   2   -0.21    0.35
   5  -3  -2   86.46    1.37
   5  -3  -2   85.61    1.44
  -5   3   2   86.05    1.33
  -5   3   2   82.27    1.42
  -5   3   2   87.00    1.17
   5  -2  -2  123.20    1.79
   5  -2  -2  124.95    1.86
  -5   2   2  125.38    1.68
  -5   2   2  124.39    1.80
  -5   2   2  120.61    1.84
   5  -1  -2   13.96    0.45
   5  -1  -2   13.04    0.52
  -5   1   2   13.25    0.48
  -5   1   2   13.87    0.40
  -5   1   2   13.77    0.50
   5   0  -2   23.15    0.57
   5   0  -2   22.89    0.61
  -5   0   2   23.23    0.61
  -5   0   2   22.37    0.48
  -5   0   2   23.30    0.55
   5   1  -2   13.69    0.27
   5   1  -2   13.39    0.51
   5   1  -2   13.54    0.50
  -5  -1   2   13.66    0.27
  -5  -1   2   14.54    0.51
  -5  -1   2   14.05    0.52
   5   2  -2  127.80    1.89
   5   2  -2  124.85    1.86
  -5  -2   2  121.47    1.84
  -5  -2   2  125.98    1.83
   5   3  -2   84.52    1.44
   5   3  -2   86.81    1.42
   5   3  -2   86.94    1.14
  -5  -3   2   83.43    1.39
  -5  -3   2   78.40    1.22
  -5  -3   2   84.07    1.33
   5   4  -2   -0.12    0.34
   5   4  -2    0.49    0.36
   5   4  -2   -0.21    0.16
  -5  -4   2    0.29    0.31
  -5  -4   2    0.47    0.24
   5   5  -2   25.39    0.84
   5   5  -2   23.82    0.54
   5   5  -2   24.05    0.80
  -5  -5   2   23.60    0.72
  -5  -5   2   23.89    0.61
   5   6  -2   29.45    0.92
   5   6  -2   29.37    0.67
   5   6  -2   30.24    0.97
  -5  -6   2   29.63    0.92
  -5  -6   2   27.99    0.81
  -5  -6   2   29.44    0.69
   5   7  -2    2.59    0.52
   5   7  -2    1.74    0.51
   5   7  -2    2.40    0.33
  -5  -7   2    2.82    0.51
  -5  -7   2    1.98    0.39
  -5  -7   2    2.11    0.30
   5   8  -2   50.00    1.37
   5   8  -2   48.96    1.34
   5   8  -2   53.48    1.09
  -5  -8   2   49.07    1.34
  -5  -8   2   50.94    1.17
   5   9  -2    0.07    0.57
   5   9  -2   -0.46    0.53
  -5  -9   2    0.48    0.40
  -5  -9   2   -0.09    0.53
   5  10  -2    7.05    0.75
   5  10  -2    8.53    0.84
  -5 -10   2    8.27    0.62
  -5 -10   2    7.97    0.79
   5  11  -2    3.59    0.72
  -5 -11   2    3.44    0.71
   5  12  -2    1.43    0.70
  -5 -12   2    1.63    0.76
   4 -12  -2    1.58    0.74
   4 -12  -2    0.95    0.71
  -4  12   2    2.34    0.72
  -4  12   2    1.35    0.79
   4 -11  -2    1.28    0.64
   4 -11  -2    1.24    0.66
  -4  11   2    1.82    0.64
  -4  11   2    0.59    0.68
   4 -10  -2   20.09    1.03
   4 -10  -2   21.26    1.16
  -4  10   2   20.53    1.18
  -4  10   2   18.42    1.05
   4  -9  -2    0.48    0.50
   4  -9  -2    0.28    0.54
  -4   9   2    0.19    0.57
  -4   9   2   -0.64    0.48
   4  -8  -2    7.82    0.60
   4  -8  -2    8.22    0.70
  -4   8   2    8.68    0.68
  -4   8   2    8.66    0.73
   4  -7  -2    0.33    0.38
   4  -7  -2    0.22    0.45
  -4   7   2   -0.29    0.42
  -4   7   2   -0.33    0.23
  -4   7   2    0.17    0.43
   4  -6  -2    1.21    0.37
   4  -6  -2   -0.01    0.37
  -4   6   2    0.96    0.38
  -4   6   2    0.53    0.38
  -4   6   2    0.24    0.23
   4  -5  -2   12.88    0.60
   4  -5  -2   11.40    0.65
  -4   5   2   11.57    0.65
  -4   5   2   12.12    0.68
  -4   5   2   11.64    0.43
   4  -4  -2   58.13    1.07
   4  -4  -2   57.92    1.14
  -4   4   2   57.77    1.15
  -4   4   2   55.44    1.11
  -4   4   2   58.03    0.96
   4  -3  -2    8.25    0.45
   4  -3  -2    7.93    0.52
  -4   3   2    8.39    0.53
  -4   3   2    7.83    0.47
  -4   3   2    7.33    0.39
   4  -2  -2  109.30    1.65
   4  -2  -2  109.25    1.61
  -4   2   2  106.87    1.46
  -4   2   2  109.89    1.58
  -4   2   2  109.28    1.65
   4  -1  -2  105.76    1.53
   4  -1  -2  104.72    1.55
  -4   1   2  105.03    1.53
  -4   1   2  104.53    1.52
  -4   1   2  106.80    1.46
   4   0  -2  189.79    2.58
   4   0  -2  187.07    2.56
  -4   0   2  189.93    2.58
  -4   0   2  187.83    2.50
  -4   0   2  187.19    2.54
   4   1  -2  103.49    1.37
   4   1  -2  105.27    1.56
   4   1  -2  105.36    1.54
  -4  -1   2  105.74    1.54
  -4  -1   2  106.47    1.37
   4   2  -2  109.93    1.63
   4   2  -2  109.13    1.67
  -4  -2   2  110.73    1.64
  -4  -2   2  107.17    1.59
   4   3  -2    8.12    0.28
   4   3  -2    8.47    0.49
   4   3  -2    8.85    0.55
  -4  -3   2    8.49    0.40
  -4  -3   2    8.59    0.44
   4   4  -2   58.99    1.12
   4   4  -2   57.34    0.91
   4   4  -2   56.74    1.15
  -4  -4   2   57.40    0.98
  -4  -4   2   55.76    1.06
   4   5  -2   11.86    0.43
   4   5  -2   11.38    0.61
   4   5  -2   11.20    0.64
  -4  -5   2   12.46    0.45
  -4  -5   2   11.59    0.57
  -4  -5   2   11.84    0.64
   4   6  -2    1.18    0.40
   4   6  -2    1.14    0.41
   4   6  -2    0.13    0.26
  -4  -6   2    0.39    0.35
  -4  -6   2   -0.23    0.22
  -4  -6   2    0.45    0.32
   4   7  -2   -0.55    0.41
   4   7  -2    0.53    0.30
   4   7  -2   -0.19    0.40
  -4  -7   2   -0.09    0.33
  -4  -7   2   -0.19    0.25
  -4  -7   2   -0.44    0.41
   4   8  -2    7.13    0.66
   4   8  -2    8.00    0.66
   4   8  -2    7.73    0.60
  -4  -8   2    7.75    0.66
  -4  -8   2    8.57    0.61
   4   9  -2    1.02    0.54
   4   9  -2    0.21    0.38
   4   9  -2    0.13    0.54
  -4  -9   2    0.65    0.38
  -4  -9   2    0.26    0.50
   4  10  -2   19.87    1.12
  -4 -10   2   18.69    1.07
   4  11  -2    1.30    0.68
  -4 -11   2    1.15    0.69
   4  12  -2    2.08    0.78
  -4 -12   2    1.04    0.72
  -3  13   2    0.75    0.73
   3 -12  -2    0.22    0.74
   3 -12  -2   -0.68    0.67
  -3  12   2   -0.75    0.73
  -3  12   2    0.11    0.64
   3 -11  -2   14.82    1.18
   3 -11  -2   16.75    1.06
  -3  11   2   16.04    1.09
  -3  11   2   16.27    1.05
   3 -10  -2    0.84    0.56
   3 -10  -2   -0.04    0.61
  -3  10   2   -0.08    0.55
  -3  10   2    0.02    0.52
   3  -9  -2    0.24    0.54
   3  -9  -2    0.35    0.50
  -3   9   2   -0.34    0.49
  -3   9   2   -0.01    0.58
   3  -8  -2    4.03    0.52
   3  -8  -2    3.76    0.57
  -3   8   2    4.05    0.61
  -3   8   2    3.30    0.54
   3  -7  -2   34.30    0.96
   3  -7  -2   32.83    1.03
  -3   7   2   34.20    0.69
  -3   7   2   32.07    1.05
  -3   7   2   33.50    1.01
   3  -6  -2   62.62    1.25
   3  -6  -2   62.61    0.89
   3  -6  -2   61.30    1.29
  -3   6   2   60.88    1.30
  -3   6   2   62.91    1.31
  -3   6   2   62.17    1.02
   3  -5  -2    0.44    0.11
   3  -5  -2    0.67    0.35
   3  -5  -2    0.55    0.35
  -3   5   2    0.49    0.37
  -3   5   2    0.68    0.35
  -3   5   2    0.16    0.19
   3  -4  -2   80.23    1.34
   3  -4  -2   79.13    1.39
  -3   4   2   80.18    1.41
  -3   4   2   79.15    1.20
  -3   4   2   79.95    1.40
   3  -3  -2   31.19    0.75
   3  -3  -2   31.07    0.69
  -3   3   2   30.80    0.75
  -3   3   2   30.84    0.59
  -3   3   2   29.49    0.71
   3  -2  -2    3.54    0.16
   3  -2  -2    2.83    0.30
   3  -2  -2    3.95    0.32
  -3   2   2    3.44    0.24
  -3   2   2    3.19    0.16
  -3   2   2    3.46    0.15
  -3   2   2    2.64    0.32
  -3   2   2    3.75    0.33
   3  -1  -2    4.67    0.29
   3  -1  -2    4.32    0.29
  -3   1   2    4.79    0.36
  -3   1   2    4.63    0.27
  -3   1   2    4.46    0.24
   3   0  -2   39.77    0.70
  -3   0   2   40.14    0.63
  -3   0   2   40.52    0.71
  -3   0   2   39.52    0.67
   3   1  -2    3.77    0.28
   3   1  -2    4.33    0.16
   3   1  -2    4.35    0.27
  -3  -1   2    4.29    0.29
  -3  -1   2    4.18    0.32
  -3  -1   2    4.44    0.15
   3   2  -2    3.48    0.34
   3   2  -2    3.17    0.21
   3   2  -2    3.97    0.31
  -3  -2   2    3.58    0.27
  -3  -2   2    3.44    0.31
  -3  -2   2    3.28    0.20
   3   3  -2   30.28    0.76
   3   3  -2   31.03    0.72
   3   3  -2   31.13    0.56
  -3  -3   2   30.57    0.66
  -3  -3   2   30.46    0.63
   3   4  -2   80.70    1.36
   3   4  -2   77.35    1.20
   3   4  -2   78.24    1.37
  -3  -4   2   77.99    1.29
  -3  -4   2   78.47    1.22
   3   5  -2    0.21    0.34
   3   5  -2    0.70    0.36
   3   5  -2    0.15    0.25
  -3  -5   2    0.18    0.31
  -3  -5   2    0.50    0.27
  -3  -5   2    0.03    0.22
   3   6  -2   60.30    1.29
   3   6  -2   61.89    1.13
   3   6  -2   60.45    1.29
  -3  -6   2   63.33    1.30
  -3  -6   2   63.42    1.16
  -3  -6   2   63.08    1.06
   3   7  -2   32.95    1.01
   3   7  -2   34.32    1.05
   3   7  -2   33.36    0.84
  -3  -7   2   33.92    0.83
  -3  -7   2   35.91    1.04
  -3  -7   2   33.90    0.74
   3   8  -2    3.53    0.43
   3   8  -2    4.40    0.59
   3   8  -2    4.80    0.59
  -3  -8   2    3.62    0.41
  -3  -8   2    4.82    0.43
  -3  -8   2    4.24    0.56
   3   9  -2   -0.53    0.53
   3   9  -2   -0.46    0.49
   3   9  -2    0.17    0.39
  -3  -9   2    0.65    0.36
  -3  -9   2   -0.25    0.50
   3  10  -2    1.04    0.61
  -3 -10   2    0.11    0.55
   3  11  -2   17.21    1.17
  -3 -11   2   14.91    1.10
   3  12  -2   -0.19    0.69
  -3 -12   2    0.48    0.72
   3  13  -2   -0.09    0.80
   2 -13  -2    0.78    0.73
  -2  13   2    0.65    0.72
  -2  13   2   -0.26    0.87
   2 -12  -2    2.25    0.70
   2 -12  -2    1.88    0.71
  -2  12   2    0.76    0.64
  -2  12   2    1.36    0.76
   2 -11  -2   10.56    0.92
   2 -11  -2   10.12    0.86
  -2  11   2   10.15    0.93
  -2  11   2   10.38    0.83
   2 -10  -2    0.71    0.61
   2 -10  -2    0.57    0.57
  -2  10   2    0.12    0.53
  -2  10   2   -0.14    0.63
   2  -9  -2    1.24    0.60
   2  -9  -2    1.94    0.55
  -2   9   2    0.88    0.52
  -2   9   2    1.98    0.65
   2  -8  -2    5.85    0.62
   2  -8  -2    6.10    0.58
  -2   8   2    6.14    0.59
  -2   8   2    5.94    0.66
   2  -7  -2    0.48    0.45
   2  -7  -2    0.80    0.19
   2  -7  -2    0.88    0.41
  -2   7   2    0.92    0.48
  -2   7   2    1.43    0.22
  -2   7   2    1.30    0.44
   2  -6  -2    0.02    0.16
   2  -6  -2    0.01    0.37
  -2   6   2    0.27    0.39
  -2   6   2    0.14    0.18
  -2   6   2    0.37    0.43
   2  -5  -2    4.11    0.23
   2  -5  -2    5.52    0.43
  -2   5   2    4.19    0.42
  -2   5   2    4.23    0.29
  -2   5   2    4.89    0.44
   2  -4  -2   12.00    0.53
   2  -4  -2   12.49    0.54
   2  -4  -2   10.95    0.25
  -2   4   2   11.53    0.34
  -2   4   2   11.47    0.54
  -2   4   2   11.79    0.57
   2  -3  -2   38.19    0.79
   2  -3  -2   37.98    0.79
  -2   3   2   40.10    0.84
  -2   3   2   39.36    0.64
  -2   3   2   38.86    0.81
   2  -2  -2   76.11    1.19
   2  -2  -2   77.88    1.20
  -2   2   2   76.87    1.21
  -2   2   2   77.14    1.22
  -2   2   2   79.29    1.11
   2  -1  -2    2.90    0.23
   2  -1  -2    3.12    0.26
   2  -1  -2    2.73    0.18
  -2   1   2    2.59    0.20
  -2   1   2    3.42    0.24
  -2   1   2    3.21    0.19
  -2   1   2    3.06    0.26
  -2   1   2    2.65    0.18
   2   0  -2  200.68    2.63
   2   0  -2  199.43    2.64
   2   0  -2  201.58    2.66
  -2   0   2  197.76    2.63
  -2   0   2  201.61    2.65
  -2   0   2  201.55    2.62
   2   1  -2    2.73    0.25
   2   1  -2    2.40    0.18
   2   1  -2    2.32    0.23
   2   1  -2    2.82    0.21
  -2  -1   2    2.37    0.21
  -2  -1   2    2.40    0.18
  -2  -1   2    3.01    0.24
  -2  -1   2    2.90    0.18
   2   2  -2   78.71    1.09
   2   2  -2   74.82    1.17
   2   2  -2   77.44    1.18
   2   2  -2   78.07    1.22
  -2  -2   2   76.84    1.14
  -2  -2   2   76.16    1.18
   2   3  -2   39.14    0.80
   2   3  -2   39.19    0.80
   2   3  -2   38.51    0.73
   2   3  -2   38.90    0.69
   2   3  -2   38.96    0.77
  -2  -3   2   38.73    0.77
  -2  -3   2   38.12    0.69
   2   4  -2   11.80    0.49
   2   4  -2   11.32    0.44
   2   4  -2   11.76    0.45
   2   4  -2   11.50    0.58
   2   4  -2   11.19    0.56
  -2  -4   2   11.33    0.41
  -2  -4   2   11.36    0.49
  -2  -4   2   11.53    0.56
   2   5  -2    4.55    0.31
   2   5  -2    5.01    0.45
   2   5  -2    4.89    0.43
   2   5  -2    4.66    0.34
  -2  -5   2    4.62    0.34
  -2  -5   2    4.16    0.38
  -2  -5   2    4.39    0.30
   2   6  -2    0.08    0.25
   2   6  -2   -0.29    0.29
   2   6  -2    0.15    0.39
   2   6  -2   -0.22    0.39
  -2  -6   2    0.02    0.38
  -2  -6   2   -0.35    0.22
  -2  -6   2    0.07    0.26
   2   7  -2    1.11    0.35
   2   7  -2    1.11    0.44
   2   7  -2    1.37    0.46
  -2  -7   2    1.35    0.28
  -2  -7   2    1.00    0.45
  -2  -7   2    1.47    0.31
   2   8  -2    4.90    0.59
   2   8  -2    5.24    0.60
   2   8  -2    6.46    0.51
  -2  -8   2    6.02    0.43
  -2  -8   2    6.12    0.46
  -2  -8   2    6.00    0.57
   2   9  -2    1.06    0.56
   2   9  -2    1.30    0.44
  -2  -9   2    1.70    0.36
  -2  -9   2    2.91    0.54
   2  10  -2    0.50    0.46
   2  10  -2    0.43    0.59
  -2 -10   2   -0.43    0.56
   2  11  -2    9.31    0.88
  -2 -11   2    9.33    0.83
   2  12  -2    0.94    0.73
  -2 -12   2    2.52    0.74
  -2 -12   2    1.35    0.69
   2  13  -2   -0.03    0.81
  -2 -13   2    0.04    0.70
   1 -13  -2    3.81    0.94
   1 -13  -2    2.24    0.78
  -1  13   2    3.79    0.77
  -1  13   2    2.66    0.85
   1 -12  -2    0.75    0.71
   1 -12  -2   -0.66    0.69
  -1  12   2    0.54    0.60
  -1  12   2    1.11    0.78
   1 -11  -2    3.74    0.70
   1 -11  -2    5.22    0.81
  -1  11   2    4.05    0.81
  -1  11   2    4.22    0.66
   1 -10  -2    0.39    0.57
   1 -10  -2   -0.30    0.60
  -1  10   2   -0.04    0.64
  -1  10   2   -0.73    0.49
   1  -9  -2    4.97    0.61
  -1   9   2    6.85    0.74
  -1   9   2    3.85    0.57
   1  -8  -2    0.84    0.48
  -1   8   2    0.90    0.53
  -1   8   2    0.94    0.45
   1  -7  -2   26.02    0.53
   1  -7  -2   25.20    0.56
   1  -7  -2   25.28    0.88
  -1   7   2   25.73    0.87
  -1   7   2   25.82    0.56
  -1   7   2   25.69    0.95
   1  -6  -2    8.88    0.62
   1  -6  -2    7.95    0.32
  -1   6   2    8.56    0.60
  -1   6   2    8.63    0.32
  -1   6   2    8.35    0.67
   1  -5  -2    1.91    0.19
   1  -5  -2    2.13    0.38
  -1   5   2    1.75    0.40
  -1   5   2    1.88    0.18
  -1   5   2    1.63    0.34
   1  -4  -2    3.98    0.39
   1  -4  -2    2.88    0.22
  -1   4   2    3.85    0.41
  -1   4   2    3.81    0.38
  -1   4   2    3.18    0.23
   1  -3  -2   34.01    0.53
   1  -3  -2   35.31    0.76
  -1   3   2   35.56    0.55
  -1   3   2   35.13    0.79
  -1   3   2   35.72    0.77
  -1   3   2   36.52    0.56
   1  -2  -2    8.07    0.18
   1  -2  -2    7.35    0.38
   1  -2  -2    7.02    0.23
  -1   2   2    7.00    0.17
  -1   2   2    7.42    0.24
  -1   2   2    7.45    0.43
  -1   2   2    6.55    0.39
   1  -1  -2  208.71    2.69
   1  -1  -2  208.01    2.73
   1  -1  -2  203.25    2.69
   1  -1  -2  204.19    2.74
  -1   1   2  207.87    2.73
  -1   1   2  209.92    2.69
  -1   1   2  206.58    2.75
  -1   1   2  207.78    2.69
   1   0  -2   23.19    0.41
   1   0  -2   24.17    0.36
   1   0  -2   24.22    0.42
  -1   0   2   24.42    0.36
  -1   0   2   22.96    0.40
  -1   0   2   23.34    0.40
   1   1  -2  211.10    2.75
   1   1  -2  203.34    2.71
   1   1  -2  210.08    2.76
   1   1  -2  212.57    2.73
   1   1  -2  202.88    2.74
   1   1  -2  205.43    2.71
  -1  -1   2  203.86    2.74
  -1  -1   2  216.39    2.76
  -1  -1   2  203.69    2.70
   1   2  -2    7.45    0.35
   1   2  -2    7.39    0.40
   1   2  -2    6.97    0.34
   1   2  -2    7.39    0.39
   1   2  -2    6.73    0.43
  -1  -2   2    6.91    0.34
  -1  -2   2    7.52    0.38
   1   3  -2   35.81    0.75
   1   3  -2   36.15    0.69
   1   3  -2   36.52    0.78
   1   3  -2   35.21    0.70
   1   3  -2   35.53    0.68
  -1  -3   2   35.96    0.66
  -1  -3   2   35.49    0.70
   1   4  -2    3.65    0.28
   1   4  -2    3.03    0.30
   1   4  -2    4.22    0.32
   1   4  -2    3.28    0.36
   1   4  -2    3.38    0.38
  -1  -4   2    3.32    0.27
  -1  -4   2    3.34    0.34
  -1  -4   2    3.78    0.29
   1   5  -2    2.11    0.29
   1   5  -2    1.85    0.26
   1   5  -2    1.83    0.30
   1   5  -2    1.72    0.38
   1   5  -2    2.53    0.39
  -1  -5   2    2.32    0.26
  -1  -5   2    2.00    0.29
  -1  -5   2    1.71    0.32
   1   6  -2    8.37    0.44
   1   6  -2    8.65    0.55
   1   6  -2    8.42    0.63
   1   6  -2    7.81    0.56
  -1  -6   2    8.21    0.45
  -1  -6   2    8.59    0.60
  -1  -6   2    8.30    0.41
   1   7  -2   24.48    0.91
   1   7  -2   25.44    0.78
   1   7  -2   25.52    0.67
   1   7  -2   24.51    0.89
  -1  -7   2   26.23    0.66
  -1  -7   2   25.64    0.87
  -1  -7   2   26.25    0.69
   1   8  -2    0.96    0.40
   1   8  -2    0.87    0.30
   1   8  -2    1.67    0.52
   1   8  -2    0.93    0.47
  -1  -8   2    0.84    0.32
  -1  -8   2    0.63    0.46
  -1  -8   2    0.53    0.28
   1   9  -2    4.94    0.56
   1   9  -2    5.07    0.68
  -1  -9   2    5.02    0.46
  -1  -9   2    4.52    0.59
   1  10  -2    0.05    0.48
   1  10  -2   -0.01    0.60
  -1 -10   2    0.42    0.56
   1  11  -2    3.64    0.59
   1  11  -2    3.46    0.76
  -1 -11   2    3.44    0.70
  -1 -11   2    2.62    0.69
   1  12  -2   -0.43    0.71
  -1 -12   2   -0.82    0.62
  -1 -12   2    0.17    0.68
   1  13  -2    3.50    0.87
  -1 -13   2    4.22    0.86
  -1 -13   2    5.31    0.83
   0 -13  -2   -0.34    0.79
   0 -13  -2   -0.10    0.73
   0  13   2    0.48    0.83
   0 -12  -2    2.19    0.79
   0 -12  -2    2.32    0.77
   0  12   2    2.53    0.65
   0  12   2    2.81    0.83
   0 -11  -2    4.97    0.73
   0 -11  -2    4.92    0.79
   0  11   2    5.67    0.84
   0  11   2    5.29    0.68
   0 -10  -2    0.49    0.55
   0  10   2    0.20    0.55
   0  10   2    0.53    0.50
   0  -9  -2   14.98    0.92
   0   9   2   15.11    0.89
   0   9   2   15.65    1.00
   0  -8  -2    8.02    0.62
   0   8   2    9.76    0.75
   0   8   2    9.15    0.69
   0  -7  -2   27.39    0.86
   0  -7  -2   27.74    0.62
   0   7   2   27.64    0.98
   0   7   2   28.37    0.91
   0  -6  -2    0.16    0.19
   0  -6  -2    0.15    0.15
   0  -6  -2    0.26    0.37
   0   6   2    0.41    0.33
   0   6   2    0.28    0.15
   0   6   2   -0.20    0.39
   0  -5  -2    3.53    0.41
   0  -5  -2    3.46    0.22
   0  -5  -2    2.84    0.22
   0   5   2    3.21    0.38
   0   5   2    3.52    0.22
   0   5   2    3.48    0.42
   0  -4  -2   -0.14    0.33
   0  -4  -2   -0.19    0.16
   0   4   2   -0.41    0.27
   0   4   2    0.24    0.12
   0   4   2   -0.09    0.34
   0  -3  -2  104.62    1.37
   0  -3  -2  105.83    1.61
   0  -3  -2  102.39    1.43
   0   3   2  106.94    1.38
   0   3   2  106.65    1.60
   0   3   2  104.23    1.62
   0  -2  -2   20.33    0.51
   0  -2  -2   21.27    0.38
   0   2   2   19.83    0.53
   0   2   2   20.26    0.55
   0  -1  -2   29.22    0.53
   0  -1  -2   29.23    0.42
   0  -1  -2   29.06    0.42
   0  -1  -2   28.78    0.44
   0   1   2   29.07    0.42
   0   1   2   28.32    0.42
   0   1   2   28.89    0.53
   0   1   2   27.87    0.45
   0   1   2   28.69    0.51
   0   0  -2   20.61    0.37
   0   0  -2   21.02    0.36
   0   0  -2   20.90    0.36
   0   0   2   21.22    0.39
   0   0   2   20.30    0.36
   0   1  -2   29.45    0.50
   0   1  -2   29.90    0.51
   0   1  -2   29.27    0.48
   0   1  -2   29.32    0.50
   0   1  -2   29.28    0.53
   0  -1   2   29.01    0.50
   0   2  -2   20.71    0.48
   0   2  -2   20.96    0.53
   0   2  -2   20.07    0.50
   0   2  -2   20.36    0.49
   0   2  -2   20.75    0.48
   0   3  -2  105.93    1.60
   0   3  -2  106.44    1.59
   0   3  -2  105.47    1.57
   0   3  -2  104.28    1.54
   0   3  -2  106.43    1.53
   0  -3   2  103.92    1.57
   0  -3   2  106.06    1.53
   0   4  -2    0.04    0.23
   0   4  -2    0.45    0.32
   0   4  -2   -0.10    0.28
   0   4  -2   -0.14    0.30
   0   4  -2    0.06    0.25
   0  -4   2    0.19    0.22
   0  -4   2   -0.03    0.27
   0   5  -2    3.80    0.29
   0   5  -2    2.73    0.36
   0   5  -2    3.97    0.41
   0   5  -2    2.85    0.35
   0   5  -2    3.20    0.30
   0  -5   2    2.78    0.36
   0  -5   2    3.48    0.29
   0   6  -2    0.06    0.25
   0   6  -2    0.08    0.38
   0   6  -2   -0.19    0.33
   0   6  -2    0.51    0.27
   0   6  -2    0.14    0.39
   0  -6   2    0.41    0.26
   0  -6   2    0.67    0.25
   0  -6   2    0.79    0.33
   0   7  -2   28.50    0.88
   0   7  -2   27.48    0.92
   0   7  -2   28.54    0.70
   0   7  -2   25.99    0.94
   0  -7   2   27.02    0.69
   0  -7   2   28.85    0.87
   0  -7   2   29.34    0.70
   0   8  -2    9.52    0.69
   0   8  -2    8.48    0.66
   0   8  -2    9.21    0.50
   0  -8   2    8.50    0.50
   0  -8   2    9.46    0.70
   0  -8   2    8.97    0.51
   0   9  -2   14.46    0.96
   0   9  -2   14.58    0.85
   0  -9   2   15.85    0.85
   0  10  -2    0.19    0.61
   0  10  -2    0.20    0.51
   0 -10   2    0.30    0.51
   0 -10   2    0.93    0.61
   0  11  -2    5.78    0.68
   0  11  -2    5.16    0.72
   0 -11   2    4.93    0.71
   0 -11   2    3.94    0.70
   0  12  -2    2.42    0.79
   0  12  -2    3.14    0.82
   0 -12   2    2.39    0.68
   0 -12   2    2.26    0.79
   0  13  -2   -0.04    0.79
   0 -13   2   -0.12    0.71
   0 -13   2    1.02    0.72
  -1 -13  -2    6.23    1.04
  -1 -13  -2    3.27    0.85
   1  13   2    5.26    1.04
  -1 -12  -2    0.26    0.69
  -1 -12  -2    1.14    0.74
   1  12   2    0.20    0.75
   1  12   2    0.42    0.59
  -1 -11  -2    0.05    0.63
   1  11   2    0.25    0.67
   1  11   2    0.07    0.52
  -1 -10  -2   12.18    0.86
   1  10   2   14.00    0.85
   1  10   2   12.53    0.94
  -1  -9  -2   -0.12    0.52
   1   9   2    0.42    0.45
   1   9   2   -0.79    0.53
  -1  -8  -2   18.55    0.88
  -1  -8  -2   18.70    0.59
   1   8   2   18.21    0.78
   1   8   2   18.63    0.95
  -1  -7  -2    1.40    0.26
  -1  -7  -2    1.94    0.48
   1   7   2    1.31    0.46
   1   7   2    1.25    0.39
  -1  -6  -2    3.32    0.27
  -1  -6  -2    3.04    0.22
  -1  -6  -2    3.35    0.45
   1   6   2    3.29    0.47
   1   6   2    3.11    0.39
  -1  -5  -2   58.79    1.17
  -1  -5  -2   58.30    0.96
  -1  -5  -2   58.24    0.83
   1   5   2   56.10    1.16
   1   5   2   60.48    1.11
  -1  -4  -2    8.38    0.54
  -1  -4  -2    8.54    0.21
  -1  -4  -2    8.28    0.21
  -1  -4  -2    8.60    0.35
   1   4   2    8.36    0.56
   1   4   2    8.72    0.47
  -1  -3  -2   13.48    0.56
  -1  -3  -2   14.12    0.37
   1   3   2   13.85    0.57
   1   3   2   12.96    0.51
  -1  -2  -2    7.96    0.31
  -1  -2  -2    7.96    0.45
   1   2   2    7.19    0.39
   1   2   2    6.84    0.38
  -1  -1  -2    4.42    0.30
  -1  -1  -2    4.52    0.24
  -1  -1  -2    4.40    0.17
   1   1   2    4.24    0.28
   1   1   2    4.46    0.18
   1   1   2    4.16    0.28
  -1   0  -2   54.71    0.80
  -1   0  -2   54.82    0.78
  -1   0  -2   55.96    0.76
  -1   0  -2   53.72    0.77
   1   0   2   53.60    0.76
   1   0   2   56.54    0.81
   1   0   2   54.23    0.76
  -1   1  -2    4.80    0.30
  -1   1  -2    4.84    0.26
  -1   1  -2    4.25    0.27
  -1   1  -2    4.82    0.31
  -1   1  -2    4.71    0.22
   1  -1   2    4.53    0.26
   1  -1   2    4.92    0.21
  -1   2  -2    8.03    0.37
  -1   2  -2    7.87    0.37
  -1   2  -2    7.45    0.40
  -1   2  -2    8.11    0.35
  -1   2  -2    7.90    0.42
   1  -2   2    7.87    0.39
  -1   3  -2   13.25    0.43
  -1   3  -2   13.45    0.51
  -1   3  -2   13.80    0.51
  -1   3  -2   13.57    0.43
  -1   3  -2   13.36    0.51
   1  -3   2   13.20    0.45
  -1   4  -2    8.65    0.50
  -1   4  -2    8.54    0.41
  -1   4  -2    7.78    0.41
  -1   4  -2    8.37    0.48
  -1   4  -2    7.82    0.52
   1  -4   2    8.59    0.44
  -1   5  -2   57.79    1.13
  -1   5  -2   57.74    1.13
  -1   5  -2   60.09    1.02
  -1   5  -2   60.29    1.02
  -1   5  -2   57.81    1.14
   1  -5   2   58.88    1.10
   1  -5   2   59.62    1.00
  -1   6  -2    3.38    0.43
  -1   6  -2    3.38    0.31
  -1   6  -2    3.58    0.42
  -1   6  -2    3.69    0.47
  -1   6  -2    3.18    0.32
   1  -6   2    3.45    0.39
   1  -6   2    3.36    0.31
  -1   7  -2    1.00    0.40
  -1   7  -2    1.69    0.49
  -1   7  -2    1.82    0.30
  -1   7  -2    1.58    0.30
   1  -7   2    1.26    0.28
   1  -7   2    2.11    0.41
  -1   8  -2   18.20    0.64
  -1   8  -2   18.61    0.92
  -1   8  -2   19.61    0.83
   1  -8   2   18.88    0.80
   1  -8   2   18.45    0.61
   1  -8   2   17.51    0.89
   1  -8   2   18.64    0.63
  -1   9  -2   -0.31    0.55
  -1   9  -2    0.06    0.45
   1  -9   2    0.89    0.55
   1  -9   2   -0.04    0.45
  -1  10  -2   12.22    0.90
  -1  10  -2   14.56    0.95
   1 -10   2   12.59    0.90
   1 -10   2   12.66    0.87
  -1  11  -2    1.98    0.70
  -1  11  -2    1.26    0.57
   1 -11   2    1.10    0.60
   1 -11   2    0.57    0.62
  -1  12  -2    1.12    0.62
  -1  12  -2    0.56    0.72
   1 -12   2    1.10    0.63
   1 -12   2    0.77    0.70
  -1  13  -2    3.55    0.84
   1 -13   2    4.81    0.83
   1 -13   2    3.25    0.82
  -2 -13  -2    4.29    0.87
   2  13   2    3.67    1.00
  -2 -12  -2   11.59    0.98
   2  12   2   13.74    1.07
  -2 -11  -2    0.69    0.66
   2  11   2    1.60    0.56
   2  11   2    0.05    0.68
  -2 -10  -2    6.18    0.71
   2  10   2    6.68    0.63
   2  10   2    7.29    0.72
  -2  -9  -2    1.39    0.58
   2   9   2    1.64    0.54
   2   9   2    2.93    0.49
  -2  -8  -2   51.76    1.00
  -2  -8  -2   48.60    1.30
   2   8   2   48.99    1.16
   2   8   2   46.23    1.26
  -2  -7  -2    0.25    0.25
  -2  -7  -2    0.62    0.44
   2   7   2   -0.13    0.35
   2   7   2    0.69    0.46
  -2  -6  -2   22.07    0.81
  -2  -6  -2   22.45    0.60
  -2  -6  -2   22.85    0.42
   2   6   2   22.09    0.69
   2   6   2   22.52    0.78
  -2  -5  -2    5.22    0.22
  -2  -5  -2    4.79    0.44
  -2  -5  -2    6.30    0.39
   2   5   2    6.49    0.52
   2   5   2    5.00    0.38
  -2  -4  -2    1.92    0.25
  -2  -4  -2    1.23    0.13
  -2  -4  -2    1.62    0.35
   2   4   2    1.37    0.37
   2   4   2    1.66    0.30
  -2  -3  -2   40.17    0.84
  -2  -3  -2   40.24    0.72
  -2  -3  -2   39.98    0.58
  -2  -3  -2   40.41    0.59
   2   3   2   38.67    0.85
   2   3   2   40.51    0.77
   2   3   2   39.68    0.58
  -2  -2  -2   11.00    0.38
  -2  -2  -2   10.69    0.46
  -2  -2  -2   11.35    0.26
   2   2   2   10.40    0.44
   2   2   2    9.58    0.41
   2   2   2   11.16    0.44
   2   2   2   10.99    0.26
  -2  -1  -2   20.84    0.39
  -2  -1  -2   21.16    0.47
  -2  -1  -2   20.34    0.46
   2   1   2   21.11    0.45
   2   1   2   21.33    0.49
  -2   0  -2  255.29    3.31
  -2   0  -2  254.72    3.30
  -2   0  -2  251.34    3.27
   2   0   2  249.30    3.30
   2   0   2  249.19    3.25
  -2   1  -2   20.26    0.46
  -2   1  -2   20.82    0.45
  -2   1  -2   20.92    0.51
  -2   1  -2   21.32    0.33
   2  -1   2   21.67    0.50
   2  -1   2   21.47    0.46
   2  -1   2   20.90    0.33
  -2   2  -2   11.25    0.36
  -2   2  -2   11.29    0.36
  -2   2  -2   10.88    0.45
  -2   2  -2   11.34    0.42
  -2   2  -2   10.74    0.48
   2  -2   2   10.49    0.45
   2  -2   2   11.45    0.35
  -2   3  -2   39.28    0.71
  -2   3  -2   40.78    0.75
  -2   3  -2   39.65    0.83
  -2   3  -2   40.28    0.75
  -2   3  -2   38.86    0.79
   2  -3   2   38.88    0.81
   2  -3   2   40.16    0.73
  -2   4  -2    1.98    0.30
  -2   4  -2    1.32    0.26
  -2   4  -2    2.03    0.36
  -2   4  -2    1.76    0.24
  -2   4  -2    1.58    0.35
   2  -4   2    1.51    0.27
   2  -4   2    1.82    0.36
  -2   5  -2    5.69    0.41
  -2   5  -2    5.27    0.38
  -2   5  -2    5.20    0.44
  -2   5  -2    6.32    0.48
  -2   5  -2    5.54    0.35
   2  -5   2    5.58    0.38
   2  -5   2    5.89    0.46
  -2   6  -2   23.89    0.64
  -2   6  -2   23.51    0.78
  -2   6  -2   22.37    0.59
  -2   6  -2   24.01    0.80
   2  -6   2   23.94    0.59
   2  -6   2   22.30    0.81
   2  -6   2   23.55    0.71
  -2   7  -2   -0.04    0.42
  -2   7  -2    0.22    0.39
  -2   7  -2    0.06    0.26
  -2   7  -2   -0.13    0.27
   2  -7   2   -0.37    0.43
   2  -7   2    0.26    0.35
   2  -7   2    0.06    0.25
  -2   8  -2   50.22    1.26
  -2   8  -2   53.49    1.35
  -2   8  -2   50.72    1.04
   2  -8   2   49.86    1.19
   2  -8   2   51.00    1.32
   2  -8   2   49.50    0.98
  -2   9  -2    2.53    0.61
  -2   9  -2    1.14    0.50
   2  -9   2    1.90    0.57
   2  -9   2    2.95    0.50
  -2  10  -2    7.08    0.70
  -2  10  -2    8.06    0.81
   2 -10   2    7.53    0.66
   2 -10   2    7.40    0.78
  -2  11  -2    0.32    0.67
  -2  11  -2    1.65    0.60
   2 -11   2    0.80    0.65
   2 -11   2    1.39    0.58
  -2  12  -2   12.26    1.00
  -2  12  -2   12.92    0.93
   2 -12   2   12.63    0.99
   2 -12   2   12.80    0.92
  -2  13  -2    5.22    0.77
  -2  13  -2    3.84    0.85
   2 -13   2    5.32    0.79
  -3 -12  -2    3.83    0.80
   3  12   2    5.09    0.90
  -3 -11  -2    1.85    0.69
   3  11   2    1.84    0.74
  -3 -10  -2   -0.46    0.59
   3  10   2    0.71    0.61
   3  10   2    0.63    0.47
  -3  -9  -2    3.17    0.62
   3   9   2    2.42    0.61
   3   9   2    3.30    0.49
  -3  -8  -2   23.44    0.98
  -3  -8  -2   23.88    0.71
   3   8   2   23.82    1.02
   3   8   2   23.42    0.84
  -3  -7  -2   62.83    1.15
  -3  -7  -2   62.06    1.38
   3   7   2   62.33    1.42
   3   7   2   62.31    1.26
  -3  -6  -2   -0.20    0.14
  -3  -6  -2    0.00    0.39
  -3  -6  -2    0.48    0.26
   3   6   2   -0.38    0.42
   3   6   2    0.36    0.30
  -3  -5  -2   13.44    0.66
  -3  -5  -2   14.12    0.33
  -3  -5  -2   14.94    0.52
   3   5   2   14.34    0.69
   3   5   2   14.92    0.55
   3   5   2   14.66    0.70
  -3  -4  -2   41.80    0.80
  -3  -4  -2   41.06    0.92
  -3  -4  -2   42.51    0.65
   3   4   2   40.95    0.94
   3   4   2   43.63    0.96
   3   4   2   42.05    0.82
  -3  -3  -2   48.20    0.72
  -3  -3  -2   47.31    0.93
  -3  -3  -2   46.85    0.84
   3   3   2   46.93    0.93
   3   3   2   46.65    0.95
   3   3   2   48.76    0.84
  -3  -2  -2   96.51    1.43
  -3  -2  -2   99.28    1.35
  -3  -2  -2   96.23    1.45
   3   2   2   96.92    1.39
   3   2   2   95.94    1.47
   3   2   2   97.43    1.49
  -3  -1  -2  131.22    1.81
  -3  -1  -2  132.03    1.84
  -3  -1  -2  130.94    1.78
   3   1   2  130.50    1.80
   3   1   2  130.33    1.81
   3   1   2  131.68    1.86
  -3   0  -2   39.70    0.68
  -3   0  -2   39.79    0.59
  -3   0  -2   39.70    0.68
  -3   0  -2   39.31    0.67
  -3   0  -2   39.78    0.58
   3   0   2   39.13    0.72
   3   0   2   39.20    0.69
   3   0   2   39.81    0.59
  -3   1  -2  130.53    1.82
  -3   1  -2  130.77    1.85
  -3   1  -2  130.55    1.86
   3  -1   2  131.33    1.85
   3  -1   2  134.91    1.86
  -3   2  -2   95.92    1.49
  -3   2  -2   99.05    1.41
  -3   2  -2   98.28    1.46
   3  -2   2  100.06    1.35
   3  -2   2   96.72    1.48
  -3   3  -2   48.27    0.88
  -3   3  -2   48.54    0.81
  -3   3  -2   47.17    0.94
  -3   3  -2   47.84    0.93
   3  -3   2   48.24    0.82
   3  -3   2   48.20    0.94
  -3   4  -2   42.14    0.75
  -3   4  -2   40.29    0.93
  -3   4  -2   42.11    0.92
  -3   4  -2   41.33    0.81
   3  -4   2   41.71    0.80
   3  -4   2   41.66    0.89
  -3   5  -2   13.82    0.67
  -3   5  -2   14.74    0.46
  -3   5  -2   14.33    0.53
  -3   5  -2   13.45    0.65
   3  -5   2   14.90    0.67
   3  -5   2   13.42    0.55
  -3   6  -2   -0.16    0.37
  -3   6  -2    0.50    0.24
  -3   6  -2   -0.01    0.39
  -3   6  -2    0.49    0.27
   3  -6   2   -0.02    0.22
   3  -6   2    0.43    0.39
   3  -6   2   -0.08    0.29
  -3   7  -2   63.45    1.17
  -3   7  -2   62.91    1.40
  -3   7  -2   62.72    1.09
  -3   7  -2   63.16    1.37
   3  -7   2   60.99    1.25
   3  -7   2   61.65    1.37
   3  -7   2   61.54    1.08
  -3   8  -2   22.86    0.99
  -3   8  -2   23.07    0.94
  -3   8  -2   23.20    0.73
   3  -8   2   21.90    0.97
   3  -8   2   24.25    0.83
  -3   9  -2    2.14    0.59
  -3   9  -2    3.59    0.57
   3  -9   2    2.79    0.50
   3  -9   2    1.08    0.54
  -3  10  -2    0.24    0.55
  -3  10  -2    0.16    0.53
   3 -10   2    0.77    0.49
   3 -10   2   -0.06    0.51
  -3  11  -2    1.51    0.60
  -3  11  -2    2.53    0.72
   3 -11   2    2.57    0.60
   3 -11   2    1.79    0.69
  -3  12  -2    3.08    0.81
  -3  12  -2    3.39    0.72
   3 -12   2    4.22    0.71
   3 -12   2    3.91    0.82
  -3  13  -2   -0.42    0.74
  -4 -12  -2    1.29    0.72
   4  12   2    1.21    0.74
  -4 -11  -2    1.23    0.69
   4  11   2    1.53    0.72
  -4 -10  -2    1.00    0.64
   4  10   2    1.06    0.49
   4  10   2    0.58    0.63
  -4  -9  -2    0.83    0.58
  -4  -9  -2    1.12    0.42
   4   9   2    0.76    0.42
   4   9   2    0.43    0.59
  -4  -8  -2    6.98    0.66
  -4  -8  -2    6.66    0.46
   4   8   2    5.98    0.60
   4   8   2    7.13    0.52
  -4  -7  -2    7.76    0.52
  -4  -7  -2    8.70    0.62
   4   7   2    6.70    0.63
   4   7   2    6.91    0.55
  -4  -6  -2   -0.04    0.36
  -4  -6  -2    0.21    0.16
  -4  -6  -2    0.22    0.29
   4   6   2    0.01    0.28
   4   6   2    0.15    0.38
   4   6   2    0.14    0.37
  -4  -5  -2    1.07    0.37
  -4  -5  -2    1.68    0.18
  -4  -5  -2    1.56    0.31
   4   5   2    0.67    0.35
   4   5   2    1.30    0.28
   4   5   2    1.22    0.37
  -4  -4  -2   68.41    1.26
  -4  -4  -2   70.26    1.02
  -4  -4  -2   67.95    1.17
   4   4   2   67.16    1.26
   4   4   2   66.27    1.25
   4   4   2   68.76    1.12
  -4  -3  -2   22.48    0.48
  -4  -3  -2   21.81    0.59
  -4  -3  -2   22.15    0.61
   4   3   2   22.58    0.67
   4   3   2   22.35    0.53
   4   3   2   21.43    0.64
  -4  -2  -2   16.27    0.52
  -4  -2  -2   15.60    0.52
  -4  -2  -2   16.66    0.44
   4   2   2   16.05    0.54
   4   2   2   16.05    0.43
   4   2   2   16.35    0.53
  -4  -1  -2   45.85    0.77
  -4  -1  -2   45.09    0.78
   4   1   2   50.23    0.77
   4   1   2   44.72    0.79
   4   1   2   45.14    0.86
  -4   0  -2   13.89    0.32
  -4   0  -2   14.45    0.45
  -4   0  -2   13.90    0.43
   4   0   2   14.16    0.52
   4   0   2   14.77    0.33
   4   0   2   13.93    0.43
  -4   1  -2   45.68    0.79
  -4   1  -2   45.43    0.82
  -4   1  -2   45.54    0.84
   4  -1   2   46.68    0.86
  -4   2  -2   15.81    0.54
  -4   2  -2   16.15    0.45
  -4   2  -2   15.41    0.52
   4  -2   2   16.17    0.35
   4  -2   2   16.10    0.51
  -4   3  -2   22.46    0.51
  -4   3  -2   20.86    0.68
  -4   3  -2   22.06    0.60
   4  -3   2   23.11    0.62
   4  -3   2   22.88    0.49
  -4   4  -2   69.77    1.29
  -4   4  -2   69.79    1.10
  -4   4  -2   70.57    1.19
  -4   4  -2   68.11    1.26
   4  -4   2   70.49    1.28
   4  -4   2   68.90    1.12
  -4   5  -2    1.86    0.31
  -4   5  -2    2.11    0.42
  -4   5  -2    1.54    0.40
  -4   5  -2    1.16    0.23
   4  -5   2    1.34    0.29
   4  -5   2    1.21    0.40
  -4   6  -2   -0.21    0.38
  -4   6  -2   -0.01    0.28
  -4   6  -2    0.10    0.41
  -4   6  -2    0.19    0.23
   4  -6   2   -0.13    0.29
   4  -6   2    0.54    0.42
  -4   7  -2    6.65    0.57
  -4   7  -2    7.44    0.52
  -4   7  -2    7.73    0.44
  -4   7  -2    8.82    0.65
   4  -7   2    8.74    0.63
   4  -7   2    7.46    0.43
   4  -7   2    7.57    0.50
  -4   8  -2    5.18    0.62
  -4   8  -2    6.53    0.60
  -4   8  -2    7.06    0.54
   4  -8   2    6.93    0.53
   4  -8   2    7.59    0.65
  -4   9  -2    0.83    0.50
  -4   9  -2    0.89    0.55
   4  -9   2    0.78    0.44
   4  -9   2    0.64    0.49
  -4  10  -2    0.15    0.57
  -4  10  -2    0.64    0.63
   4 -10   2    1.34    0.50
   4 -10   2    0.45    0.62
  -4  11  -2    1.23    0.71
  -4  11  -2    0.98    0.64
   4 -11   2    2.32    0.59
   4 -11   2    1.54    0.70
  -4  12  -2    1.08    0.68
  -4  12  -2    1.03    0.71
   4 -12   2    2.69    0.91
   4 -12   2    1.32    0.72
  -5 -12  -2    0.21    0.72
   5  12   2    0.08    0.74
  -5 -11  -2   11.90    0.99
   5  11   2   12.36    1.01
  -5 -10  -2    1.29    0.68
   5  10   2    2.36    0.69
  -5  -9  -2    2.29    0.43
  -5  -9  -2    1.35    0.58
   5   9   2    1.89    0.60
   5   9   2    2.10    0.44
  -5  -8  -2    0.78    0.37
  -5  -8  -2    1.04    0.52
   5   8   2    0.91    0.54
   5   8   2    0.37    0.36
  -5  -7  -2   48.66    1.05
  -5  -7  -2   47.27    1.23
   5   7   2   44.85    1.25
   5   7   2   48.85    1.04
  -5  -6  -2    3.00    0.37
  -5  -6  -2    2.95    0.23
  -5  -6  -2    2.09    0.41
   5   6   2    2.35    0.32
   5   6   2    1.56    0.46
   5   6   2    1.93    0.42
  -5  -5  -2   21.98    0.69
  -5  -5  -2   21.01    0.77
  -5  -5  -2   23.13    0.50
   5   5   2   22.78    0.81
   5   5   2   21.61    0.75
   5   5   2   23.64    0.61
  -5  -4  -2    0.67    0.21
  -5  -4  -2    0.23    0.29
  -5  -4  -2    0.93    0.34
   5   4   2    0.69    0.33
   5   4   2    0.56    0.36
   5   4   2    0.69    0.23
  -5  -3  -2   81.50    1.36
  -5  -3  -2   81.55    1.34
  -5  -3  -2   81.39    1.22
   5   3   2   81.59    1.23
   5   3   2   80.65    1.38
   5   3   2   81.00    1.41
  -5  -2  -2   18.91    0.54
  -5  -2  -2   18.27    0.49
  -5  -2  -2   18.03    0.58
   5   2   2   18.15    0.63
   5   2   2   18.65    0.46
   5   2   2   19.11    0.57
  -5  -1  -2    0.25    0.22
  -5  -1  -2    0.64    0.30
  -5  -1  -2    0.45    0.26
   5   1   2    0.60    0.31
   5   1   2    0.64    0.21
   5   1   2    0.67    0.23
  -5   0  -2  234.37    3.17
  -5   0  -2  230.28    3.14
  -5   0  -2  233.11    3.17
   5   0   2  228.92    3.05
   5   0   2  234.55    3.14
   5   0   2  234.80    3.22
  -5   1  -2    0.11    0.24
  -5   1  -2    0.45    0.28
  -5   1  -2    0.71    0.30
  -5   1  -2    0.67    0.12
   5  -1   2    0.37    0.27
   5  -1   2    0.75    0.32
   5  -1   2    0.50    0.11
  -5   2  -2   18.14    0.48
  -5   2  -2   18.74    0.61
  -5   2  -2   18.81    0.58
   5  -2   2   17.72    0.61
   5  -2   2   18.26    0.36
  -5   3  -2   82.14    1.34
  -5   3  -2   80.32    1.38
  -5   3  -2   83.80    1.25
   5  -3   2   79.98    1.37
   5  -3   2   80.47    1.19
  -5   4  -2    0.67    0.29
  -5   4  -2    0.33    0.36
  -5   4  -2    0.55    0.21
   5  -4   2    0.65    0.37
   5  -4   2   -0.05    0.22
  -5   5  -2   22.28    0.74
  -5   5  -2   22.62    0.79
  -5   5  -2   22.30    0.54
  -5   5  -2   21.63    0.67
   5  -5   2   21.89    0.78
   5  -5   2   21.59    0.60
  -5   6  -2    2.45    0.35
  -5   6  -2    1.74    0.45
  -5   6  -2    2.70    0.27
  -5   6  -2    2.25    0.43
   5  -6   2    2.07    0.41
   5  -6   2    2.61    0.34
  -5   7  -2   47.63    1.02
  -5   7  -2   47.68    0.89
  -5   7  -2   45.13    1.23
  -5   7  -2   46.53    1.18
   5  -7   2   48.56    0.88
   5  -7   2   46.99    1.05
   5  -7   2   47.24    1.23
  -5   8  -2    1.15    0.48
  -5   8  -2    0.70    0.35
  -5   8  -2    0.60    0.53
   5  -8   2    1.18    0.49
   5  -8   2    1.22    0.40
  -5   9  -2    2.03    0.55
  -5   9  -2    1.52    0.56
   5  -9   2    0.73    0.53
   5  -9   2    1.27    0.45
  -5  10  -2    2.59    0.64
  -5  10  -2    1.70    0.63
   5 -10   2    1.32    0.60
   5 -10   2    0.84    0.47
  -5  11  -2   12.00    0.93
  -5  11  -2   13.56    1.01
   5 -11   2   12.46    1.00
   5 -11   2   11.40    0.80
  -5  12  -2   -0.32    0.64
  -5  12  -2   -0.54    0.73
   5 -12   2   -0.03    0.72
  -6 -12  -2    3.65    0.83
   6  12   2    2.90    0.80
  -6 -11  -2    0.34    0.68
   6  11   2    0.18    0.65
  -6 -10  -2    0.48    0.57
   6  10   2    0.77    0.65
  -6  -9  -2    0.48    0.42
  -6  -9  -2    0.61    0.55
   6   9   2    0.20    0.58
  -6  -8  -2   -0.24    0.51
  -6  -8  -2    0.59    0.40
   6   8   2   -0.60    0.50
   6   8   2    0.45    0.35
  -6  -7  -2    4.41    0.55
  -6  -7  -2    4.53    0.45
   6   7   2    4.32    0.53
   6   7   2    6.04    0.42
   6   7   2    4.68    0.57
  -6  -6  -2    4.75    0.52
  -6  -6  -2    5.02    0.36
  -6  -6  -2    5.05    0.44
   6   6   2    3.50    0.49
   6   6   2    4.69    0.36
   6   6   2    5.46    0.56
  -6  -5  -2    4.68    0.35
  -6  -5  -2    4.50    0.40
  -6  -5  -2    3.36    0.42
   6   5   2    3.59    0.47
   6   5   2    4.42    0.32
   6   5   2    4.37    0.49
  -6  -4  -2  148.91    2.27
  -6  -4  -2  147.25    2.08
  -6  -4  -2  143.32    2.21
   6   4   2  148.32    2.09
   6   4   2  147.47    2.32
   6   4   2  146.72    2.29
  -6  -3  -2   74.14    1.28
  -6  -3  -2   73.82    1.27
  -6  -3  -2   74.89    1.18
   6   3   2   75.67    1.36
   6   3   2   74.32    1.14
   6   3   2   74.21    1.31
  -6  -2  -2   53.19    0.97
  -6  -2  -2   54.02    1.01
  -6  -2  -2   53.67    0.92
   6   2   2   51.84    1.03
   6   2   2   54.36    0.98
   6   2   2   52.63    0.86
  -6  -1  -2    2.97    0.31
  -6  -1  -2    3.86    0.34
   6   1   2    3.16    0.33
   6   1   2    3.78    0.26
   6   1   2    3.62    0.28
  -6   0  -2   27.67    0.61
  -6   0  -2   25.80    0.65
  -6   0  -2   25.95    0.63
   6   0   2   26.56    0.51
   6   0   2   25.48    0.59
   6   0   2   27.13    0.73
  -6   1  -2    3.74    0.34
  -6   1  -2    3.28    0.32
  -6   1  -2    4.23    0.32
   6  -1   2    3.69    0.21
   6  -1   2    4.31    0.41
   6  -1   2    3.92    0.33
  -6   2  -2   52.36    1.03
  -6   2  -2   54.62    0.93
  -6   2  -2   54.81    1.02
   6  -2   2   54.09    0.78
   6  -2   2   53.03    1.02
  -6   3  -2   73.44    1.32
  -6   3  -2   75.62    1.29
  -6   3  -2   74.68    1.18
   6  -3   2   73.18    1.10
   6  -3   2   74.42    1.34
  -6   4  -2  150.81    2.25
  -6   4  -2  151.67    2.36
  -6   4  -2  149.98    2.13
   6  -4   2  147.74    2.11
   6  -4   2  149.38    2.34
  -6   5  -2    5.49    0.41
  -6   5  -2    4.99    0.36
  -6   5  -2    4.32    0.51
   6  -5   2    4.40    0.33
   6  -5   2    4.51    0.48
  -6   6  -2    4.67    0.41
  -6   6  -2    5.17    0.55
  -6   6  -2    4.59    0.31
   6  -6   2    4.23    0.52
   6  -6   2    4.54    0.38
  -6   7  -2    4.07    0.52
  -6   7  -2    5.39    0.44
  -6   7  -2    4.92    0.59
   6  -7   2    5.02    0.44
   6  -7   2    4.79    0.58
  -6   8  -2   -0.83    0.50
  -6   8  -2   -0.03    0.34
  -6   8  -2    0.95    0.54
   6  -8   2   -0.42    0.36
   6  -8   2    0.50    0.51
  -6   9  -2    0.42    0.58
  -6   9  -2    0.34    0.55
   6  -9   2    0.79    0.52
   6  -9   2    0.01    0.43
  -6  10  -2    0.29    0.59
  -6  10  -2    0.51    0.62
   6 -10   2    0.08    0.46
   6 -10   2    1.34    0.65
  -6  11  -2    0.34    0.65
  -6  11  -2   -0.70    0.65
   6 -11   2   -0.75    0.67
  -6  12  -2    3.71    0.77
  -6  12  -2    3.00    0.78
   6 -12   2    3.08    0.78
  -7 -12  -2    0.85    0.76
   7  12   2   -0.80    0.65
  -7 -11  -2    4.53    0.79
   7  11   2    4.85    0.83
  -7 -10  -2    0.94    0.64
   7  10   2    1.32    0.67
  -7  -9  -2    6.80    0.60
  -7  -9  -2    6.92    0.77
   7   9   2    6.32    0.76
  -7  -8  -2    4.67    0.59
  -7  -8  -2    5.46    0.54
   7   8   2    3.52    0.59
   7   8   2    4.15    0.62
  -7  -7  -2    0.85    0.40
  -7  -7  -2    0.52    0.49
   7   7   2    0.61    0.31
   7   7   2    1.19    0.47
   7   7   2   -0.05    0.51
  -7  -6  -2    0.27    0.24
  -7  -6  -2    0.49    0.39
  -7  -6  -2    0.93    0.44
   7   6   2    0.86    0.46
   7   6   2    1.01    0.47
   7   6   2    0.35    0.26
  -7  -5  -2   71.71    1.18
  -7  -5  -2   71.21    1.42
  -7  -5  -2   71.03    1.35
   7   5   2   72.87    1.46
   7   5   2   73.69    1.19
   7   5   2   73.72    1.48
  -7  -4  -2   11.23    0.60
  -7  -4  -2   11.20    0.45
  -7  -4  -2   10.35    0.60
   7   4   2   11.21    0.40
   7   4   2   10.13    0.67
   7   4   2   10.99    0.63
  -7  -3  -2    7.10    0.53
  -7  -3  -2    6.04    0.41
  -7  -3  -2    7.21    0.44
   7   3   2    6.55    0.52
   7   3   2    8.50    0.35
   7   3   2    6.10    0.43
  -7  -2  -2    0.61    0.28
  -7  -2  -2    1.05    0.34
  -7  -2  -2    1.00    0.28
   7   2   2    1.29    0.22
   7   2   2    0.29    0.29
   7   2   2    0.71    0.35
  -7  -1  -2   44.15    0.85
  -7  -1  -2   42.84    0.90
   7   1   2   44.51    0.79
   7   1   2   45.23    0.96
   7   1   2   43.45    0.80
  -7   0  -2   -0.36    0.28
  -7   0  -2    0.23    0.27
  -7   0  -2    0.48    0.24
   7   0   2    0.22    0.32
   7   0   2   -0.06    0.18
   7   0   2    0.12    0.23
  -7   1  -2   44.13    0.87
  -7   1  -2   44.81    0.86
  -7   1  -2   43.26    0.92
   7  -1   2   44.53    0.68
   7  -1   2   43.75    0.95
   7  -1   2   44.36    0.87
  -7   2  -2    0.39    0.32
  -7   2  -2    0.98    0.34
  -7   2  -2    0.94    0.25
   7  -2   2    0.72    0.36
   7  -2   2    0.66    0.14
  -7   3  -2    6.43    0.50
  -7   3  -2    6.42    0.40
  -7   3  -2    6.64    0.46
   7  -3   2    5.55    0.43
   7  -3   2    8.02    0.31
  -7   4  -2   10.56    0.44
  -7   4  -2   11.38    0.66
  -7   4  -2   10.11    0.57
   7  -4   2   10.27    0.40
   7  -4   2   12.08    0.66
  -7   5  -2   72.98    1.34
  -7   5  -2   71.96    1.47
  -7   5  -2   72.22    1.19
   7  -5   2   71.56    1.21
   7  -5   2   74.02    1.48
  -7   6  -2    0.28    0.45
  -7   6  -2    0.23    0.36
  -7   6  -2    0.55    0.24
   7  -6   2   -0.31    0.39
   7  -6   2    0.16    0.29
  -7   7  -2    0.80    0.37
  -7   7  -2    0.86    0.51
   7  -7   2   -0.12    0.32
   7  -7   2    1.41    0.53
  -7   8  -2    4.97    0.68
  -7   8  -2    5.03    0.49
   7  -8   2    4.26    0.60
   7  -8   2    4.07    0.47
  -7   9  -2    7.38    0.75
   7  -9   2    6.10    0.70
   7  -9   2    5.80    0.55
  -7  10  -2    0.49    0.63
   7 -10   2    1.38    0.67
  -7  11  -2    6.16    0.84
   7 -11   2    3.05    0.75
  -7  12  -2   -0.56    0.67
   7 -12   2   -0.01    0.74
  -8 -12  -2    2.87    0.84
   8  12   2    4.47    0.90
  -8 -11  -2    4.04    0.81
   8  11   2    2.73    0.80
  -8 -10  -2    2.23    0.66
  -8 -10  -2    2.63    0.62
   8  10   2    2.32    0.72
  -8  -9  -2    8.64    0.67
  -8  -9  -2    8.32    0.81
   8   9   2    7.75    0.81
  -8  -8  -2    4.21    0.53
  -8  -8  -2    4.20    0.57
   8   8   2    3.59    0.59
   8   8   2    4.76    0.66
  -8  -7  -2    5.08    0.59
  -8  -7  -2    4.21    0.52
   8   7   2    4.51    0.60
   8   7   2    3.93    0.62
  -8  -6  -2   67.86    1.17
  -8  -6  -2   66.63    1.37
  -8  -6  -2   68.40    1.47
   8   6   2   66.96    1.50
   8   6   2   69.62    1.17
   8   6   2   63.74    1.49
  -8  -5  -2    3.43    0.47
  -8  -5  -2    3.64    0.33
  -8  -5  -2    3.96    0.45
   8   5   2    3.08    0.51
   8   5   2    3.65    0.29
   8   5   2    3.57    0.47
  -8  -4  -2   29.44    0.70
  -8  -4  -2   31.85    0.85
  -8  -4  -2   30.87    0.86
   8   4   2   29.24    0.91
   8   4   2   29.78    0.62
   8   4   2   30.98    0.88
  -8  -3  -2    5.31    0.40
  -8  -3  -2    5.21    0.47
  -8  -3  -2    5.56    0.37
   8   3   2    4.45    0.40
   8   3   2    5.03    0.48
   8   3   2    5.00    0.32
  -8  -2  -2    5.84    0.41
  -8  -2  -2    6.94    0.47
  -8  -2  -2    5.34    0.40
   8   2   2    7.37    0.51
   8   2   2    6.06    0.48
   8   2   2    7.10    0.36
  -8  -1  -2    0.44    0.33
  -8  -1  -2    0.39    0.31
   8   1   2    0.02    0.35
   8   1   2    0.45    0.25
   8   1   2    0.44    0.23
  -8   0  -2   12.78    0.49
  -8   0  -2   12.18    0.52
  -8   0  -2   12.43    0.50
   8   0   2   12.88    0.41
   8   0   2   12.76    0.65
   8   0   2   12.64    0.48
  -8   1  -2   -0.18    0.26
  -8   1  -2    0.44    0.34
  -8   1  -2    0.18    0.27
   8  -1   2    0.50    0.16
   8  -1   2   -0.16    0.27
   8  -1   2   -0.15    0.34
  -8   2  -2    6.52    0.45
  -8   2  -2    6.62    0.45
  -8   2  -2    6.82    0.42
   8  -2   2    6.54    0.26
   8  -2   2    7.19    0.58
  -8   3  -2    4.52    0.38
  -8   3  -2    4.25    0.39
  -8   3  -2    4.72    0.32
   8  -3   2    5.36    0.48
   8  -3   2    5.15    0.29
  -8   4  -2   29.08    0.91
  -8   4  -2   31.29    0.69
  -8   4  -2   30.11    0.83
   8  -4   2   29.98    0.61
   8  -4   2   30.06    0.86
  -8   5  -2    3.07    0.49
  -8   5  -2    3.10    0.40
  -8   5  -2    3.59    0.31
   8  -5   2    3.39    0.31
   8  -5   2    3.54    0.49
  -8   6  -2   69.45    1.53
  -8   6  -2   69.29    1.16
  -8   6  -2   68.03    1.37
   8  -6   2   68.95    1.51
   8  -6   2   66.18    1.22
  -8   7  -2    4.09    0.60
  -8   7  -2    4.32    0.47
   8  -7   2    4.84    0.64
   8  -7   2    4.39    0.43
  -8   8  -2    5.22    0.51
  -8   8  -2    4.66    0.69
   8  -8   2    4.65    0.54
   8  -8   2    3.80    0.64
  -8   9  -2    7.28    0.77
   8  -9   2    8.68    0.83
  -8  10  -2    3.29    0.74
   8 -10   2    3.53    0.72
  -8  11  -2    3.88    0.77
   8 -11   2    2.00    0.73
  -8  12  -2    4.25    0.85
   8 -12   2    2.81    0.80
  -9 -12  -2    0.78    0.80
   9  12   2   -0.16    0.77
  -9 -11  -2    1.26    0.75
   9  11   2    2.22    0.77
  -9 -10  -2    0.05    0.65
  -9 -10  -2    0.04    0.53
   9  10   2    0.21    0.66
  -9  -9  -2    4.34    0.70
  -9  -9  -2    5.34    0.63
   9   9   2    5.08    0.75
  -9  -8  -2    0.00    0.54
  -9  -8  -2    0.45    0.49
   9   8   2    0.61    0.60
   9   8   2   -0.22    0.54
  -9  -7  -2   10.20    0.68
  -9  -7  -2   11.11    0.76
   9   7   2   11.71    0.79
   9   7   2   10.15    0.75
  -9  -6  -2    1.04    0.48
  -9  -6  -2    1.14    0.31
  -9  -6  -2    0.33    0.45
   9   6   2    0.49    0.47
   9   6   2    0.72    0.48
  -9  -5  -2   21.25    0.82
  -9  -5  -2   20.66    0.82
  -9  -5  -2   21.13    0.65
   9   5   2   22.02    0.55
   9   5   2   21.47    0.86
   9   5   2   19.95    0.88
  -9  -4  -2   16.32    0.70
  -9  -4  -2   16.75    0.59
  -9  -4  -2   15.18    0.72
   9   4   2   16.07    0.72
   9   4   2   16.84    0.74
   9   4   2   16.53    0.45
  -9  -3  -2   46.62    1.01
  -9  -3  -2   47.31    1.06
  -9  -3  -2   46.68    0.95
   9   3   2   45.10    0.80
   9   3   2   47.35    1.03
   9   3   2   47.20    1.12
  -9  -2  -2    6.17    0.42
  -9  -2  -2    4.75    0.41
   9   2   2    5.18    0.36
   9   2   2    5.61    0.48
   9   2   2    5.63    0.39
  -9  -1  -2    2.43    0.36
  -9  -1  -2    2.75    0.40
   9   1   2    2.23    0.39
   9   1   2    2.96    0.30
   9   1   2    3.00    0.28
  -9   0  -2   26.29    0.66
  -9   0  -2   25.87    0.69
  -9   0  -2   25.97    0.76
   9   0   2   26.07    0.84
   9   0   2   26.88    0.58
   9   0   2   26.68    0.65
  -9   1  -2    3.30    0.34
  -9   1  -2    3.13    0.36
  -9   1  -2    2.24    0.38
   9  -1   2    2.52    0.21
   9  -1   2    2.96    0.34
   9  -1   2    3.01    0.43
  -9   2  -2    6.15    0.45
  -9   2  -2    5.79    0.37
  -9   2  -2    6.08    0.45
   9  -2   2    5.97    0.26
   9  -2   2    5.97    0.47
  -9   3  -2   47.62    1.06
  -9   3  -2   47.26    1.08
  -9   3  -2   47.86    0.93
   9  -3   2   48.06    0.77
   9  -3   2   44.61    1.05
  -9   4  -2   16.01    0.54
  -9   4  -2   15.65    0.69
  -9   4  -2   17.36    0.78
   9  -4   2   15.17    0.69
   9  -4   2   17.27    0.46
  -9   5  -2   19.66    0.88
  -9   5  -2   21.99    0.61
  -9   5  -2   21.45    0.77
   9  -5   2   21.56    0.58
   9  -5   2   21.89    0.83
  -9   6  -2    0.79    0.38
  -9   6  -2    1.74    0.54
  -9   6  -2    0.58    0.26
   9  -6   2    0.36    0.49
   9  -6   2    0.47    0.30
  -9   7  -2   11.54    0.91
  -9   7  -2   11.14    0.69
   9  -7   2   13.50    0.93
  -9   8  -2   -0.22    0.56
  -9   8  -2   -0.07    0.41
   9  -8   2   -0.03    0.55
  -9   9  -2    2.92    0.69
   9  -9   2    3.42    0.65
  -9  10  -2   -0.13    0.66
   9 -10   2    0.04    0.63
  -9  11  -2    2.14    0.74
   9 -11   2    1.23    0.75
  -9  12  -2   -0.47    0.70
   9 -12   2   -0.59    0.77
 -10 -11  -2    0.72    0.76
  10  11   2    0.45    0.71
 -10 -10  -2    0.36    0.60
 -10 -10  -2    1.82    0.62
  10  10   2    1.42    0.73
 -10  -9  -2    0.83    0.55
 -10  -9  -2    0.88    0.64
  10   9   2    0.64    0.63
 -10  -8  -2   21.82    1.08
 -10  -8  -2   22.21    0.99
  10   8   2   21.45    1.11
  10   8   2   22.65    1.13
 -10  -7  -2    2.86    0.55
 -10  -7  -2    3.01    0.56
  10   7   2    4.03    0.66
  10   7   2    3.60    0.60
 -10  -6  -2    2.86    0.50
 -10  -6  -2    2.95    0.52
 -10  -6  -2    3.18    0.39
  10   6   2    3.81    0.59
  10   6   2    2.72    0.53
 -10  -5  -2   -0.09    0.31
 -10  -5  -2    0.93    0.40
 -10  -5  -2   -0.13    0.40
  10   5   2    0.15    0.42
  10   5   2   -0.17    0.43
 -10  -4  -2   47.31    1.15
 -10  -4  -2   47.97    1.02
 -10  -4  -2   50.41    1.14
  10   4   2   46.52    1.17
  10   4   2   49.76    1.15
  10   4   2   50.14    0.84
 -10  -3  -2    3.50    0.39
 -10  -3  -2    4.74    0.48
 -10  -3  -2    4.89    0.42
  10   3   2    4.25    0.43
  10   3   2    4.61    0.33
  10   3   2    4.33    0.50
 -10  -2  -2    8.89    0.56
 -10  -2  -2    8.92    0.56
  10   2   2    8.75    0.41
  10   2   2    9.39    0.54
  10   2   2    9.10    0.67
 -10  -1  -2   -0.11    0.31
 -10  -1  -2    0.37    0.34
  10   1   2    0.14    0.26
  10   1   2    0.19    0.24
  10   1   2    0.03    0.39
 -10   0  -2    3.28    0.33
 -10   0  -2    3.74    0.38
 -10   0  -2    4.54    0.42
  10   0   2    3.76    0.28
  10   0   2    4.51    0.50
  10   0   2    3.27    0.32
 -10   1  -2   -0.03    0.37
 -10   1  -2    0.30    0.30
 -10   1  -2    0.04    0.30
  10  -1   2   -0.03    0.18
  10  -1   2   -0.06    0.28
  10  -1   2   -0.54    0.37
 -10   2  -2    8.44    0.57
 -10   2  -2    8.81    0.55
 -10   2  -2    8.39    0.52
  10  -2   2    8.90    0.59
  10  -2   2    9.19    0.31
 -10   3  -2    4.45    0.46
 -10   3  -2    3.93    0.35
 -10   3  -2    4.41    0.48
  10  -3   2    4.41    0.28
  10  -3   2    4.83    0.53
 -10   4  -2   51.33    0.99
 -10   4  -2   50.34    1.20
 -10   4  -2   49.60    1.14
  10  -4   2   49.63    1.22
  10  -4   2   47.57    0.84
 -10   5  -2    0.67    0.41
 -10   5  -2    0.67    0.28
 -10   5  -2   -0.68    0.45
  10  -5   2    1.04    0.50
  10  -5   2    1.08    0.26
 -10   6  -2    5.10    0.63
 -10   6  -2    3.64    0.46
  10  -6   2    2.54    0.52
 -10   7  -2    3.34    0.48
 -10   7  -2    2.56    0.60
  10  -7   2    2.95    0.63
 -10   8  -2   22.34    0.89
 -10   8  -2   23.72    1.18
  10  -8   2   21.20    1.12
 -10   9  -2    1.07    0.67
 -10   9  -2    0.23    0.52
  10  -9   2    0.77    0.65
 -10  10  -2    2.42    0.74
  10 -10   2    1.06    0.69
 -10  11  -2   -0.61    0.68
  10 -11   2    0.20    0.76
 -11 -11  -2    8.78    0.98
  11  11   2    8.66    0.97
 -11 -10  -2    1.44    0.66
 -11 -10  -2   -0.11    0.57
  11  10   2   -0.57    0.59
 -11  -9  -2   -0.28    0.56
 -11  -9  -2    0.62    0.64
  11   9   2    0.61    0.66
  11   9   2    0.29    0.64
 -11  -8  -2    1.96    0.60
 -11  -8  -2    2.30    0.57
  11   8   2    1.30    0.63
  11   8   2    1.78    0.64
 -11  -7  -2    6.98    0.66
 -11  -7  -2    9.12    0.71
  11   7   2    8.30    0.75
  11   7   2    8.21    0.72
 -11  -6  -2    9.07    0.68
 -11  -6  -2    9.06    0.66
 -11  -6  -2    9.46    0.60
  11   6   2    8.57    0.68
  11   6   2    8.23    0.71
 -11  -5  -2   -0.07    0.46
 -11  -5  -2    1.15    0.44
 -11  -5  -2   -0.37    0.33
  11   5   2   -0.17    0.44
  11   5   2   -0.06    0.50
 -11  -4  -2    1.26    0.37
 -11  -4  -2    1.40    0.41
 -11  -4  -2    0.82    0.41
  11   4   2    1.19    0.43
  11   4   2    1.10    0.41
 -11  -3  -2   14.16    0.75
 -11  -3  -2   14.47    0.63
 -11  -3  -2   12.89    0.62
  11   3   2   14.08    0.44
  11   3   2   12.70    0.75
  11   3   2   14.23    0.69
 -11  -2  -2    0.20    0.37
 -11  -2  -2    0.52    0.36
  11   2   2    0.41    0.23
  11   2   2    0.56    0.42
  11   2   2    0.09    0.31
 -11  -1  -2    7.23    0.52
 -11  -1  -2    6.84    0.50
  11   1   2    6.22    0.42
  11   1   2    5.64    0.50
  11   1   2    7.19    0.47
 -11   0  -2   63.37    1.28
 -11   0  -2   62.21    1.24
 -11   0  -2   65.04    1.16
  11   0   2   63.43    1.07
  11   0   2   65.15    1.16
  11   0   2   63.02    1.36
 -11   1  -2    6.15    0.46
 -11   1  -2    6.71    0.53
 -11   1  -2    6.57    0.53
  11  -1   2    7.50    0.58
  11  -1   2    6.52    0.35
  11  -1   2    6.80    0.49
 -11   2  -2    0.37    0.34
 -11   2  -2    0.73    0.37
 -11   2  -2    0.42    0.29
  11  -2   2    0.52    0.38
  11  -2   2    0.21    0.17
 -11   3  -2   13.64    0.72
 -11   3  -2   13.46    0.58
 -11   3  -2   13.07    0.70
  11  -3   2   12.96    0.37
  11  -3   2   12.89    0.76
 -11   4  -2    1.58    0.32
 -11   4  -2    1.37    0.42
 -11   4  -2    0.97    0.41
  11  -4   2    0.47    0.45
  11  -4   2    1.15    0.32
 -11   5  -2   -0.27    0.27
 -11   5  -2   -0.56    0.46
 -11   5  -2   -0.18    0.41
  11  -5   2   -0.73    0.46
 -11   6  -2    9.14    0.73
 -11   6  -2    7.98    0.58
  11  -6   2    8.75    0.73
 -11   7  -2   10.23    0.84
 -11   7  -2    8.41    0.63
  11  -7   2    8.06    0.75
 -11   8  -2    2.75    0.68
 -11   8  -2    1.64    0.49
  11  -8   2    2.90    0.66
 -11   9  -2    1.41    0.50
 -11   9  -2   -0.09    0.65
  11  -9   2    0.97    0.68
 -11  10  -2    0.65    0.72
  11 -10   2    0.75    0.70
 -11  11  -2    8.61    0.99
  11 -11   2    7.54    0.88
 -12 -11  -2   -0.33    0.73
  12  11   2   -1.18    0.69
 -12 -10  -2    0.83    0.64
 -12 -10  -2    0.95    0.71
  12  10   2    2.26    0.73
 -12  -9  -2    1.65    0.65
 -12  -9  -2    1.70    0.68
  12   9   2    3.76    0.78
  12   9   2    2.11    0.72
 -12  -8  -2    0.03    0.56
 -12  -8  -2    1.55    0.61
  12   8   2   -0.10    0.59
  12   8   2    1.09    0.63
 -12  -7  -2    2.68    0.60
 -12  -7  -2    3.53    0.63
  12   7   2    2.75    0.65
  12   7   2    2.85    0.62
 -12  -6  -2   17.64    0.76
 -12  -6  -2   16.28    0.90
 -12  -6  -2   15.63    0.93
  12   6   2   14.19    0.91
  12   6   2   16.53    0.98
 -12  -5  -2    1.56    0.52
 -12  -5  -2    0.22    0.43
 -12  -5  -2    0.34    0.37
  12   5   2    1.16    0.54
  12   5   2    0.61    0.46
 -12  -4  -2   19.99    0.79
 -12  -4  -2   18.79    0.90
 -12  -4  -2   19.85    0.77
  12   4   2   19.96    0.86
  12   4   2   19.13    0.92
 -12  -3  -2   -0.53    0.40
 -12  -3  -2   -0.45    0.35
 -12  -3  -2   -0.10    0.34
  12   3   2    0.00    0.37
  12   3   2    0.90    0.42
  12   3   2    0.05    0.22
 -12  -2  -2    0.38    0.42
 -12  -2  -2   -0.39    0.37
  12   2   2    0.52    0.25
  12   2   2    0.10    0.32
  12   2   2    0.66    0.44
 -12  -1  -2    8.77    0.64
 -12  -1  -2    8.85    0.65
  12   1   2    9.74    0.51
  12   1   2    8.94    0.47
  12   1   2    9.07    0.73
 -12   0  -2   83.47    1.46
 -12   0  -2   85.94    1.60
 -12   0  -2   85.62    1.57
  12   0   2   86.51    1.38
  12   0   2   88.74    1.70
  12   0   2   87.24    1.46
 -12   1  -2    8.49    0.60
 -12   1  -2    9.71    0.58
 -12   1  -2    9.06    0.59
  12  -1   2    9.57    0.67
  12  -1   2    9.90    0.57
  12  -1   2    9.71    0.41
 -12   2  -2    0.55    0.36
 -12   2  -2   -0.45    0.40
 -12   2  -2    0.03    0.31
  12  -2   2    1.16    0.37
  12  -2   2    0.32    0.19
  12  -2   2   -0.11    0.43
 -12   3  -2   -0.02    0.40
 -12   3  -2    0.00    0.30
 -12   3  -2    0.46    0.42
  12  -3   2    0.21    0.47
 -12   4  -2   21.12    0.85
 -12   4  -2   17.89    0.87
 -12   4  -2   19.53    0.68
  12  -4   2   16.63    0.83
 -12   5  -2    0.56    0.52
 -12   5  -2    0.93    0.47
 -12   5  -2    0.90    0.31
  12  -5   2    1.00    0.53
 -12   6  -2   13.89    0.82
 -12   6  -2   15.54    0.98
  12  -6   2   16.19    0.98
 -12   7  -2    2.79    0.66
 -12   7  -2    3.55    0.56
  12  -7   2    4.07    0.71
 -12   8  -2    1.64    0.67
 -12   8  -2    0.59    0.48
  12  -8   2    1.53    0.69
 -12   9  -2    1.48    0.53
 -12   9  -2    1.17    0.70
  12  -9   2    2.22    0.75
 -12  10  -2    3.26    0.81
  12 -10   2    1.85    0.79
 -12  11  -2   -0.16    0.76
  12 -11   2    0.37    0.78
 -13 -10  -2    0.24    0.69
 -13 -10  -2   -0.58    0.63
  13  10   2    0.92    0.71
 -13  -9  -2    0.66    0.62
 -13  -9  -2    0.60    0.64
  13   9   2    0.83    0.67
  13   9   2    1.10    0.70
 -13  -8  -2    5.27    0.72
 -13  -8  -2    5.76    0.75
  13   8   2    4.40    0.76
  13   8   2    3.78    0.70
 -13  -7  -2   -0.55    0.51
 -13  -7  -2    0.33    0.58
  13   7   2   -0.24    0.60
  13   7   2    0.68    0.57
 -13  -6  -2    7.60    0.71
 -13  -6  -2    6.19    0.64
 -13  -6  -2    8.41    0.65
  13   6   2    8.61    0.76
  13   6   2    7.04    0.68
 -13  -5  -2    3.81    0.47
 -13  -5  -2    3.84    0.54
 -13  -5  -2    2.92    0.57
  13   5   2    3.45    0.56
  13   5   2    3.14    0.56
 -13  -4  -2    0.01    0.40
 -13  -4  -2    0.09    0.39
 -13  -4  -2    0.67    0.48
  13   4   2    0.57    0.51
  13   4   2    0.11    0.42
 -13  -3  -2    2.44    0.52
 -13  -3  -2    2.27    0.45
 -13  -3  -2    2.70    0.41
  13   3   2    2.12    0.52
  13   3   2    3.07    0.45
 -13  -2  -2    0.72    0.41
 -13  -2  -2    0.92    0.46
  13   2   2    0.31    0.26
  13   2   2    0.54    0.34
  13   2   2    0.93    0.49
 -13  -1  -2    5.40    0.51
 -13  -1  -2    7.19    0.56
  13   1   2    6.25    0.42
  13   1   2    7.54    0.64
  13   1   2    6.71    0.48
 -13   0  -2   -0.23    0.41
 -13   0  -2    0.10    0.38
 -13   0  -2    0.28    0.29
  13   0   2   -0.11    0.25
  13   0   2    0.03    0.30
  13   0   2    0.65    0.47
 -13   1  -2    6.07    0.46
 -13   1  -2    5.31    0.47
 -13   1  -2    7.11    0.58
  13  -1   2    6.53    0.47
  13  -1   2    6.37    0.40
  13  -1   2    6.15    0.60
 -13   2  -2    0.50    0.44
 -13   2  -2    0.72    0.35
 -13   2  -2    1.04    0.39
  13  -2   2    0.75    0.38
  13  -2   2    1.37    0.48
 -13   3  -2    2.07    0.37
 -13   3  -2    2.15    0.47
 -13   3  -2    2.34    0.49
  13  -3   2    2.58    0.56
 -13   4  -2    0.45    0.32
 -13   4  -2    0.12    0.45
 -13   4  -2   -0.52    0.44
  13  -4   2    0.02    0.51
 -13   5  -2    4.29    0.60
 -13   5  -2    3.87    0.41
 -13   5  -2    3.67    0.56
  13  -5   2    4.31    0.65
 -13   6  -2    7.90    0.66
 -13   6  -2    8.69    0.79
  13  -6   2    9.74    0.81
 -13   7  -2    0.22    0.49
 -13   7  -2    0.15    0.61
  13  -7   2   -0.21    0.61
 -13   8  -2    4.79    0.62
 -13   8  -2    4.80    0.76
  13  -8   2    5.53    0.79
 -13   9  -2   -0.87    0.67
 -13   9  -2    0.92    0.53
  13  -9   2    0.29    0.69
 -13  10  -2    1.11    0.73
  13 -10   2   -0.19    0.65
 -14 -10  -2    4.57    0.82
 -14 -10  -2    3.65    0.76
  14  10   2    4.92    0.89
 -14  -9  -2    0.07    0.63
 -14  -9  -2    0.85    0.68
  14   9   2   -0.15    0.68
  14   9   2    0.51    0.62
 -14  -8  -2    3.34    0.69
 -14  -8  -2    1.07    0.66
  14   8   2    1.39    0.66
  14   8   2    1.86    0.66
 -14  -7  -2    2.86    0.63
 -14  -7  -2    3.59    0.68
  14   7   2    2.11    0.64
  14   7   2    3.29    0.68
 -14  -6  -2    7.48    0.69
 -14  -6  -2    7.61    0.57
 -14  -6  -2    8.51    0.79
  14   6   2    7.38    0.71
  14   6   2    8.44    0.81
 -14  -5  -2    1.29    0.59
 -14  -5  -2    1.41    0.50
 -14  -5  -2    0.72    0.43
  14   5   2    1.59    0.56
  14   5   2    1.24    0.51
 -14  -4  -2    3.57    0.59
 -14  -4  -2    3.03    0.48
 -14  -4  -2    2.18    0.48
  14   4   2    1.99    0.52
  14   4   2    3.03    0.49
 -14  -3  -2    0.35    0.39
 -14  -3  -2    0.76    0.44
 -14  -3  -2    0.93    0.49
  14   3   2    0.65    0.47
  14   3   2    0.18    0.39
 -14  -2  -2    2.19    0.46
 -14  -2  -2    1.92    0.47
  14   2   2    2.61    0.41
  14   2   2    3.25    0.58
 -14  -1  -2    0.11    0.44
 -14  -1  -2    0.77    0.45
  14   1   2    0.62    0.51
  14   1   2    0.45    0.32
  14   1   2    0.85    0.30
 -14   0  -2   26.98    0.79
 -14   0  -2   27.17    0.91
 -14   0  -2   26.43    0.91
  14   0   2   26.47    0.71
  14   0   2   27.30    1.03
  14   0   2   28.51    0.79
 -14   1  -2    0.39    0.46
 -14   1  -2    0.59    0.39
 -14   1  -2    0.55    0.35
  14  -1   2    0.72    0.52
  14  -1   2    1.19    0.38
 -14   2  -2    2.13    0.42
 -14   2  -2    2.78    0.45
 -14   2  -2    2.82    0.50
  14  -2   2    2.88    0.44
  14  -2   2    1.99    0.55
 -14   3  -2    0.47    0.35
 -14   3  -2    0.83    0.45
 -14   3  -2   -0.26    0.46
  14  -3   2    0.60    0.42
  14  -3   2    0.14    0.52
 -14   4  -2    3.34    0.41
 -14   4  -2    2.82    0.56
 -14   4  -2    3.18    0.55
  14  -4   2    2.89    0.59
 -14   5  -2    0.79    0.51
 -14   5  -2    1.18    0.57
  14  -5   2    2.00    0.62
 -14   6  -2    7.39    0.67
 -14   6  -2    9.22    0.81
  14  -6   2    8.90    0.80
 -14   7  -2    1.80    0.56
 -14   7  -2    2.35    0.70
  14  -7   2    2.74    0.74
 -14   8  -2    2.33    0.57
 -14   8  -2    2.48    0.71
  14  -8   2    1.43    0.64
 -14   9  -2   -0.22    0.73
 -14   9  -2   -0.84    0.51
  14  -9   2    0.23    0.71
 -14  10  -2    3.47    0.88
  14 -10   2    5.31    0.93
 -15 -10  -2    1.71    0.73
 -15 -10  -2   -0.36    0.70
  15  10   2    0.88    0.76
 -15  -9  -2   -0.68    0.62
 -15  -9  -2    0.57    0.68
  15   9   2   -0.25    0.67
  15   9   2    0.58    0.73
 -15  -8  -2   -0.38    0.63
 -15  -8  -2    0.98    0.64
  15   8   2    0.22    0.66
  15   8   2    0.02    0.63
 -15  -7  -2   10.83    0.88
 -15  -7  -2   10.60    0.81
  15   7   2   11.78    0.89
  15   7   2    9.64    0.83
 -15  -6  -2    3.43    0.60
 -15  -6  -2    3.28    0.62
 -15  -6  -2    3.72    0.56
  15   6   2    3.30    0.70
  15   6   2    3.65    0.62
 -15  -5  -2   -0.35    0.55
 -15  -5  -2    0.80    0.49
 -15  -5  -2   -0.11    0.45
  15   5   2   -0.61    0.48
  15   5   2   -0.39    0.55
 -15  -4  -2    3.10    0.63
 -15  -4  -2    4.62    0.55
 -15  -4  -2    3.97    0.54
  15   4   2    3.97    0.55
  15   4   2    3.38    0.59
 -15  -3  -2   25.01    1.05
 -15  -3  -2   23.58    0.97
 -15  -3  -2   25.33    0.88
  15   3   2   24.63    0.90
  15   3   2   24.23    1.09
 -15  -2  -2    0.02    0.49
 -15  -2  -2    1.19    0.49
  15   2   2    0.44    0.38
  15   2   2    1.15    0.53
 -15  -1  -2   16.10    0.85
 -15  -1  -2   13.84    0.83
  15   1   2   13.16    0.65
  15   1   2   13.73    0.91
 -15   0  -2   31.75    1.02
 -15   0  -2   32.40    0.89
 -15   0  -2   33.02    1.09
  15   0   2   32.87    1.10
  15   0   2   33.41    0.88
 -15   1  -2   13.77    0.75
 -15   1  -2   13.28    0.88
 -15   1  -2   14.33    0.71
  15  -1   2   12.56    0.68
  15  -1   2   15.33    0.94
 -15   2  -2    0.86    0.45
 -15   2  -2    0.82    0.40
 -15   2  -2    1.00    0.42
  15  -2   2    1.04    0.41
  15  -2   2    0.19    0.54
 -15   3  -2   23.13    0.92
 -15   3  -2   24.42    0.95
 -15   3  -2   24.31    0.83
  15  -3   2   24.85    1.01
  15  -3   2   22.65    0.90
 -15   4  -2    4.20    0.62
 -15   4  -2    3.15    0.58
 -15   4  -2    3.70    0.44
  15  -4   2    2.86    0.63
 -15   5  -2    0.96    0.57
 -15   5  -2   -0.56    0.50
  15  -5   2    0.56    0.59
 -15   6  -2    2.42    0.64
 -15   6  -2    3.14    0.58
  15  -6   2    3.89    0.73
 -15   7  -2    8.55    0.73
 -15   7  -2   10.43    0.94
  15  -7   2    9.79    0.85
 -15   8  -2    1.14    0.70
 -15   8  -2   -0.23    0.54
  15  -8   2    0.26    0.75
 -15   9  -2   -0.44    0.72
 -15   9  -2    0.17    0.55
  15  -9   2   -0.68    0.73
 -15  10  -2    0.26    0.79
  15 -10   2    0.13    0.78
 -16  -9  -2   -0.11    0.69
 -16  -9  -2    0.55    0.68
  16   9   2    0.35    0.72
  16   9   2   -0.30    0.68
 -16  -8  -2   19.62    1.16
 -16  -8  -2   19.39    1.23
  16   8   2   17.28    1.18
  16   8   2   17.04    1.24
 -16  -7  -2    1.28    0.59
 -16  -7  -2    0.83    0.69
  16   7   2    0.94    0.68
  16   7   2    0.98    0.63
 -16  -6  -2    0.70    0.53
 -16  -6  -2    1.03    0.68
  16   6   2    0.74    0.66
  16   6   2    0.49    0.55
 -16  -5  -2    6.92    0.66
 -16  -5  -2    8.39    0.66
 -16  -5  -2    7.06    0.77
  16   5   2    8.14    0.70
  16   5   2    8.02    0.84
 -16  -4  -2    2.96    0.57
 -16  -4  -2    3.14    0.56
 -16  -4  -2    2.95    0.52
  16   4   2    3.01    0.54
  16   4   2    3.22    0.67
 -16  -3  -2    0.20    0.54
 -16  -3  -2    0.00    0.50
 -16  -3  -2    0.43    0.42
  16   3   2   -0.17    0.42
  16   3   2    0.77    0.60
 -16  -2  -2    1.76    0.41
 -16  -2  -2    1.79    0.56
 -16  -2  -2    1.89    0.54
  16   2   2    1.81    0.60
  16   2   2    1.22    0.42
 -16  -1  -2    3.52    0.59
 -16  -1  -2    3.42    0.58
  16   1   2    3.48    0.63
 -16   0  -2   47.58    1.25
 -16   0  -2   46.99    1.30
  16   0   2   46.66    1.07
  16   0   2   47.96    1.40
 -16   1  -2    2.87    0.45
 -16   1  -2    2.42    0.50
 -16   1  -2    2.70    0.59
  16  -1   2    3.21    0.44
  16  -1   2    2.75    0.63
 -16   2  -2    1.43    0.55
 -16   2  -2    0.77    0.41
 -16   2  -2    0.80    0.44
  16  -2   2    1.46    0.45
  16  -2   2    0.57    0.52
 -16   3  -2   -0.02    0.38
 -16   3  -2    0.12    0.53
 -16   3  -2   -0.18    0.46
  16  -3   2   -0.14    0.57
  16  -3   2    0.34    0.44
 -16   4  -2    3.25    0.45
 -16   4  -2    2.71    0.58
 -16   4  -2    3.34    0.62
  16  -4   2    2.86    0.58
  16  -4   2    3.09    0.61
 -16   5  -2    8.38    0.76
 -16   5  -2    8.56    0.74
  16  -5   2    6.05    0.76
 -16   6  -2    0.84    0.58
 -16   6  -2   -0.57    0.62
  16  -6   2    0.60    0.60
 -16   7  -2   -0.47    0.69
 -16   7  -2    0.05    0.54
  16  -7   2    0.58    0.72
 -16   8  -2   17.73    1.30
 -16   8  -2   16.84    1.04
  16  -8   2   16.55    1.31
 -16   9  -2    0.84    0.60
 -16   9  -2   -0.18    0.75
  16  -9   2   -0.23    0.78
 -17  -9  -2    0.91    0.72
 -17  -9  -2   -0.71    0.71
  17   9   2    1.07    0.75
  17   9   2    0.88    0.72
 -17  -8  -2   -0.09    0.70
 -17  -8  -2    0.00    0.62
  17   8   2    0.69    0.67
  17   8   2   -0.03    0.73
 -17  -7  -2    2.82    0.74
 -17  -7  -2    2.11    0.66
  17   7   2    2.66    0.68
  17   7   2    1.86    0.72
 -17  -6  -2    0.65    0.56
 -17  -6  -2    0.51    0.66
  17   6   2    1.00    0.59
  17   6   2    0.06    0.60
 -17  -5  -2    0.81    0.67
 -17  -5  -2   -0.54    0.49
 -17  -5  -2    0.06    0.51
  17   5   2    0.12    0.51
  17   5   2    0.14    0.63
 -17  -4  -2    3.95    0.56
 -17  -4  -2    3.35    0.58
 -17  -4  -2    2.18    0.68
  17   4   2    1.74    0.65
  17   4   2    2.90    0.56
 -17  -3  -2    1.21    0.46
 -17  -3  -2    0.73    0.51
 -17  -3  -2   -0.14    0.57
  17   3   2    0.97    0.46
  17   3   2    0.63    0.61
 -17  -2  -2    0.05    0.49
 -17  -2  -2   -0.06    0.52
  17   2   2    0.65    0.60
 -17  -1  -2    2.49    0.60
 -17  -1  -2    2.64    0.58
  17   1   2    2.85    0.65
 -17   0  -2   25.47    1.01
 -17   0  -2   25.38    1.02
  17   0   2   24.00    1.14
 -17   1  -2    2.57    0.55
 -17   1  -2    2.66    0.47
 -17   1  -2    2.48    0.51
  17  -1   2    2.65    0.45
  17  -1   2    2.11    0.63
 -17   2  -2   -0.34    0.53
 -17   2  -2    0.43    0.45
 -17   2  -2   -0.04    0.42
  17  -2   2    0.91    0.64
  17  -2   2    0.48    0.44
 -17   3  -2    0.78    0.43
 -17   3  -2    1.18    0.57
 -17   3  -2    0.62    0.49
  17  -3   2    0.27    0.62
  17  -3   2    0.44    0.48
 -17   4  -2    2.50    0.56
 -17   4  -2    3.30    0.61
  17  -4   2    3.12    0.57
  17  -4   2    2.22    0.69
 -17   5  -2    0.72    0.59
 -17   5  -2    0.99    0.58
  17  -5   2    0.13    0.58
  17  -5   2    0.17    0.65
 -17   6  -2    1.37    0.66
 -17   6  -2    1.52    0.61
  17  -6   2    1.09    0.70
 -17   7  -2    2.37    0.64
 -17   7  -2    1.81    0.72
  17  -7   2    2.86    0.83
 -17   8  -2    0.39    0.75
 -17   8  -2   -0.10    0.58
  17  -8   2    0.44    0.69
 -17   9  -2   -0.15    0.74
 -17   9  -2   -0.03    0.60
  17  -9   2   -0.39    0.82
 -18  -8  -2    3.12    0.73
 -18  -8  -2    2.64    0.78
  18   8   2    3.45    0.81
  18   8   2    4.02    0.77
 -18  -7  -2    8.44    0.95
 -18  -7  -2    7.36    0.79
  18   7   2    6.99    0.90
  18   7   2    7.59    0.84
 -18  -6  -2    0.14    0.56
 -18  -6  -2    0.99    0.69
  18   6   2    0.66    0.70
  18   6   2    1.02    0.61
 -18  -5  -2    1.33    0.55
 -18  -5  -2    2.48    0.59
 -18  -5  -2    1.55    0.69
  18   5   2    1.31    0.58
  18   5   2    1.53    0.72
 -18  -4  -2    3.63    0.62
 -18  -4  -2    3.22    0.72
 -18  -4  -2    2.79    0.87
  18   4   2    2.74    0.72
  18   4   2    3.01    0.76
 -18  -3  -2    4.61    0.74
 -18  -3  -2    4.05    0.64
  18   3   2    4.05    0.72
 -18  -2  -2   -0.20    0.57
 -18  -2  -2    0.14    0.57
  18   2   2   -0.12    0.59
 -18  -1  -2    0.05    0.52
 -18  -1  -2    0.81    0.58
  18   1   2    0.13    0.63
 -18   0  -2    3.94    0.61
 -18   0  -2    2.78    0.64
  18   0   2    3.38    0.69
 -18   1  -2   -0.23    0.50
 -18   1  -2    0.16    0.60
  18  -1   2   -0.59    0.59
 -18   2  -2   -0.71    0.43
 -18   2  -2    0.28    0.46
 -18   2  -2   -0.07    0.52
  18  -2   2    0.30    0.62
  18  -2   2   -0.37    0.44
 -18   3  -2    4.42    0.65
 -18   3  -2    4.39    0.60
 -18   3  -2    4.13    0.54
  18  -3   2    4.31    0.75
  18  -3   2    4.86    0.60
 -18   4  -2    2.58    0.68
 -18   4  -2    1.80    0.59
  18  -4   2    2.57    0.67
  18  -4   2    3.26    0.61
 -18   5  -2    1.62    0.64
 -18   5  -2    1.39    0.64
  18  -5   2    1.34    0.75
  18  -5   2    1.30    0.60
 -18   6  -2    0.55    0.60
 -18   6  -2    1.68    0.69
  18  -6   2    0.95    0.66
  18  -6   2    0.14    0.65
 -18   7  -2    6.21    0.88
 -18   7  -2    7.08    0.75
  18  -7   2    7.86    0.87
  18  -7   2    7.40    0.99
 -18   8  -2    3.30    0.82
 -18   8  -2    2.91    0.71
  18  -8   2    2.68    0.84
 -19  -7  -2    2.61    0.70
 -19  -7  -2    0.40    0.76
  19   7   2    1.79    0.69
  19   7   2    1.55    0.79
 -19  -6  -2   -0.03    0.58
 -19  -6  -2   -0.40    0.71
  19   6   2   -0.09    0.58
  19   6   2   -0.04    0.72
 -19  -5  -2    2.05    0.73
 -19  -5  -2    2.57    0.62
  19   5   2    0.26    0.64
 -19  -4  -2    0.35    0.57
 -19  -4  -2    1.19    0.63
  19   4   2    0.42    0.63
 -19  -3  -2    0.89    0.61
 -19  -3  -2    0.15    0.62
  19   3   2   -0.04    0.66
 -19  -2  -2    1.67    0.63
 -19  -2  -2    1.56    0.63
  19   2   2    1.80    0.72
 -19  -1  -2    8.74    0.78
 -19  -1  -2   10.31    0.81
  19   1   2    9.92    0.89
 -19   0  -2    0.65    0.53
 -19   0  -2   -0.56    0.58
  19   0   2    0.04    0.62
 -19   1  -2   11.32    0.76
 -19   1  -2    9.44    0.83
  19  -1   2   10.60    0.94
 -19   2  -2    1.85    0.66
 -19   2  -2    1.28    0.52
  19  -2   2    1.67    0.71
 -19   3  -2    0.16    0.45
 -19   3  -2    0.12    0.52
 -19   3  -2   -0.03    0.56
  19  -3   2    0.53    0.51
  19  -3   2   -0.40    0.68
 -19   4  -2    0.63    0.59
 -19   4  -2   -0.24    0.61
  19  -4   2    0.02    0.71
  19  -4   2   -0.35    0.53
 -19   5  -2    2.18    0.65
 -19   5  -2    1.13    0.63
  19  -5   2    0.77    0.62
  19  -5   2    2.09    0.72
 -19   6  -2    0.91    0.65
 -19   6  -2   -0.19    0.67
  19  -6   2    0.06    0.74
  19  -6   2   -0.51    0.66
 -19   7  -2    2.60    0.77
 -19   7  -2    2.75    0.69
  19  -7   2    2.12    0.73
  19  -7   2    1.64    0.85
 -20  -7  -2   -0.92    0.75
  20   7   2   -0.27    0.88
 -20  -6  -2    5.15    0.92
  20   6   2    5.51    0.94
 -20  -5  -2    0.23    0.75
 -20  -5  -2    0.12    0.61
  20   5   2    0.65    0.66
 -20  -4  -2    6.29    0.87
 -20  -4  -2    6.59    0.77
  20   4   2    6.10    0.90
 -20  -3  -2   -0.52    0.66
 -20  -3  -2    0.05    0.59
  20   3   2   -0.20    0.68
 -20  -2  -2    0.44    0.59
 -20  -2  -2   -0.44    0.63
  20   2   2    0.08    0.67
 -20  -1  -2   -0.08    0.58
 -20  -1  -2    1.48    0.61
  20   1   2    0.70    0.61
 -20   0  -2    1.36    0.67
 -20   0  -2   -0.09    0.54
  20   0   2    0.45    0.68
 -20   1  -2    0.76    0.58
 -20   1  -2    0.58    0.55
  20  -1   2    0.10    0.70
 -20   2  -2    0.60    0.63
 -20   2  -2    0.03    0.49
  20  -2   2    0.67    0.62
 -20   3  -2   -0.53    0.63
  20  -3   2    0.06    0.72
 -20   4  -2    5.33    0.79
 -20   4  -2    6.22    0.75
  20  -4   2    5.39    0.91
  20  -4   2    7.35    0.74
 -20   5  -2   -0.11    0.63
 -20   5  -2   -0.40    0.63
  20  -5   2    1.07    0.62
  20  -5   2   -1.77    0.73
 -20   6  -2    5.23    0.80
 -20   6  -2    5.41    0.85
  20  -6   2    5.23    0.95
  20  -6   2    7.05    0.84
 -20   7  -2    0.98    0.66
 -20   7  -2   -0.02    0.71
  20  -7   2    0.05    0.92
  20  -7   2   -0.03    0.71
 -21  -6  -2   -0.68    0.83
  21   6   2    0.10    0.85
 -21  -5  -2    1.17    0.63
 -21  -5  -2   -0.90    0.75
  21   5   2    1.90    0.83
 -21  -4  -2    1.62    0.69
 -21  -4  -2    1.75    0.80
  21   4   2    2.02    0.76
 -21  -3  -2   10.02    0.89
 -21  -3  -2    8.86    0.93
  21   3   2    8.18    0.96
 -21  -2  -2   -0.08    0.68
 -21  -2  -2   -0.25    0.68
  21   2   2    0.04    0.70
 -21  -1  -2    1.99    0.66
 -21  -1  -2    0.01    0.67
  21   1   2   -0.41    0.62
 -21   0  -2    0.02    0.60
 -21   0  -2    1.49    0.71
  21   0   2   -0.89    0.64
 -21   1  -2   -0.40    0.54
 -21   1  -2    0.96    0.67
  21  -1   2   -0.66    0.69
 -21   2  -2    0.62    0.69
 -21   2  -2    0.36    0.52
  21  -2   2   -0.44    0.70
 -21   3  -2    9.69    0.93
  21  -3   2    8.09    0.92
 -21   4  -2    3.26    0.78
  21  -4   2    1.36    0.83
 -21   5  -2    1.01    0.73
 -21   5  -2    0.35    0.66
  21  -5   2    0.50    0.82
  21  -5   2   -0.16    0.61
 -21   6  -2    0.67    0.71
 -21   6  -2    0.43    0.71
  21  -6   2    0.06    0.88
  21  -6   2   -0.19    0.65
  22   5   2    2.64    1.42
 -22  -4  -2    6.71    0.94
 -22  -4  -2    7.71    0.87
  22   4   2    7.25    0.97
 -22  -3  -2    0.51    0.71
 -22  -3  -2   -0.26    0.73
  22   3   2    0.02    0.74
 -22  -2  -2    1.44    0.73
 -22  -2  -2   -0.67    0.62
  22   2   2    0.51    0.72
 -22  -1  -2    5.53    0.84
 -22  -1  -2    4.49    0.77
  22   1   2    3.82    0.79
 -22   0  -2   12.40    0.98
 -22   0  -2   11.14    0.89
  22   0   2   14.34    1.11
 -22   1  -2    5.37    0.72
 -22   1  -2    4.91    0.83
  22  -1   2    4.42    0.87
 -22   2  -2    0.80    0.71
 -22   2  -2    0.39    0.55
  22  -2   2    0.57    0.80
 -22   3  -2   -1.08    0.66
  22  -3   2   -0.97    0.74
 -22   4  -2    8.60    0.95
  22  -4   2    7.31    1.01
 -22   5  -2    2.87    0.81
 -23  -3  -2    1.26    0.73
 -23  -3  -2    0.84    0.81
  23   3   2    2.21    0.81
 -23  -2  -2   -0.01    0.73
 -23  -2  -2   -0.33    0.71
  23   2   2    0.16    0.76
 -23  -1  -2   -1.14    0.65
 -23  -1  -2    2.67    0.74
  23   1   2    0.45    0.69
 -23   0  -2    0.69    0.72
 -23   0  -2    1.50    0.67
  23   0   2    0.63    0.74
 -23   1  -2    1.11    0.61
 -23   1  -2    0.06    0.73
  23  -1   2    0.25    0.74
 -23   2  -2   -0.11    0.63
  23  -2   2   -0.04    0.77
 -23   3  -2    1.52    0.78
  23  -3   2    1.39    0.85
  23  -3  -3   -0.32    0.80
 -23   3   3   -0.49    0.72
  23  -2  -3    1.39    0.83
 -23   2   3    0.82    0.75
  23  -1  -3    0.45    0.73
 -23   1   3    1.27    0.76
  23   0  -3    0.61    0.74
 -23   0   3    0.09    0.72
 -23   0   3   -0.14    0.60
  23   1  -3    1.02    0.73
 -23  -1   3    0.69    0.71
 -23  -1   3    0.24    0.66
  23   2  -3    0.36    0.73
 -23  -2   3    1.27    0.73
 -23  -2   3    0.16    0.70
  23   3  -3    0.24    0.73
 -23  -3   3    0.59    0.74
 -23  -3   3    0.79    0.76
 -22   5   3    1.01    0.74
  22  -4  -3    2.30    0.86
 -22   4   3    2.84    0.77
  22  -3  -3   -0.06    0.74
 -22   3   3    1.29    0.75
  22  -2  -3    7.59    0.88
 -22   2   3    8.36    0.90
  22  -1  -3   -0.45    0.67
 -22   1   3   -0.44    0.66
 -22   1   3    0.41    0.59
  22   0  -3    0.21    0.71
 -22   0   3    0.68    0.73
 -22   0   3   -0.46    0.58
  22   1  -3    0.46    0.71
 -22  -1   3    0.95    0.73
 -22  -1   3   -0.54    0.62
  22   2  -3    8.07    0.88
 -22  -2   3    7.36    0.91
 -22  -2   3    8.01    0.86
  22   3  -3   -0.49    0.68
 -22  -3   3    0.41    0.68
 -22  -3   3    0.23    0.71
  22   4  -3    3.53    0.80
 -22  -4   3    3.02    0.83
 -22  -4   3    2.75    0.78
  22   5  -3   -0.19    0.73
 -22  -5   3    1.15    0.69
  21  -6  -3   -0.32    0.82
 -21   6   3    0.72    0.66
  21  -5  -3    7.52    0.97
 -21   5   3    6.59    0.85
  21  -4  -3   -0.16    0.73
 -21   4   3   -0.12    0.67
  21  -3  -3    0.61    0.72
 -21   3   3    0.40    0.66
  21  -2  -3    2.16    0.77
 -21   2   3    3.27    0.75
  21  -1  -3    1.63    0.68
 -21   1   3    1.02    0.63
 -21   1   3    2.64    0.60
  21   0  -3   -0.19    0.63
 -21   0   3    0.06    0.55
 -21   0   3    0.27    0.68
  21   1  -3    2.09    0.74
 -21  -1   3    2.22    0.66
 -21  -1   3    2.55    0.73
  21   2  -3    3.37    0.75
 -21  -2   3    2.81    0.72
 -21  -2   3    2.66    0.68
  21   3  -3    0.43    0.66
 -21  -3   3   -0.18    0.65
 -21  -3   3    1.20    0.71
  21   4  -3    0.28    0.69
 -21  -4   3    1.94    0.73
 -21  -4   3    0.96    0.76
  21   5  -3    6.75    0.97
  21   5  -3    6.25    0.86
 -21  -5   3    6.72    0.94
 -21  -5   3    5.80    0.85
  21   6  -3    0.90    0.74
  21   6  -3   -0.01    0.64
 -21  -6   3   -0.24    0.62
 -21  -6   3    0.47    0.71
 -21  -6   3   -0.35    0.80
  20  -7  -3   -0.02    0.86
 -20   7   3    1.45    0.73
 -20   7   3   -0.07    0.63
  20  -6  -3    3.17    0.88
 -20   6   3    5.28    0.82
 -20   6   3    4.93    0.76
  20  -5  -3   -0.15    0.73
 -20   5   3   -0.59    0.63
 -20   5   3   -0.27    0.59
  20  -4  -3    8.49    0.88
 -20   4   3   10.62    0.91
  20  -3  -3    0.72    0.64
 -20   3   3    1.91    0.67
  20  -2  -3    0.80    0.66
 -20   2   3    0.30    0.65
  20  -1  -3   -0.25    0.63
 -20   1   3    1.29    0.55
 -20   1   3    1.10    0.60
  20   0  -3    0.18    0.65
 -20   0   3   -0.44    0.53
 -20   0   3    0.02    0.63
  20   1  -3    2.10    0.70
 -20  -1   3    1.80    0.63
 -20  -1   3    0.44    0.60
  20   2  -3   -0.70    0.60
 -20  -2   3    0.14    0.61
 -20  -2   3    0.63    0.68
  20   3  -3    2.16    0.67
 -20  -3   3    0.57    0.68
 -20  -3   3    0.90    0.66
  20   4  -3   10.75    0.82
  20   4  -3   12.76    0.99
 -20  -4   3   10.92    0.97
 -20  -4   3   11.23    0.91
  20   5  -3   -0.34    0.55
  20   5  -3    0.61    0.71
 -20  -5   3    0.69    0.73
 -20  -5   3    0.38    0.67
  20   6  -3    4.27    0.75
  20   6  -3    5.16    0.87
 -20  -6   3    4.35    0.77
 -20  -6   3    3.33    0.70
 -20  -6   3    4.45    0.87
  20   7  -3    0.82    0.74
  20   7  -3   -0.68    0.66
 -20  -7   3    0.32    0.64
 -20  -7   3    0.80    1.10
  19  -7  -3    5.66    0.94
 -19   7   3    5.62    0.85
 -19   7   3    4.47    0.74
  19  -6  -3   -0.16    0.70
 -19   6   3   -0.10    0.60
 -19   6   3    0.76    0.67
  19  -5  -3    4.29    0.81
 -19   5   3    4.37    0.72
 -19   5   3    4.28    0.73
  19  -4  -3    1.01    0.71
 -19   4   3    1.83    0.66
 -19   4   3    1.24    0.59
  19  -3  -3    2.81    0.70
 -19   3   3    1.76    0.66
  19  -2  -3   -0.89    0.63
 -19   2   3    0.33    0.54
 -19   2   3   -0.11    0.45
  19  -1  -3    1.04    0.64
 -19   1   3    0.66    0.61
 -19   1   3    1.36    0.53
  19   0  -3    0.87    0.60
 -19   0   3   -0.21    0.55
 -19   0   3    0.08    0.53
  19   1  -3    0.28    0.63
 -19  -1   3    2.08    0.59
 -19  -1   3    0.57    0.64
  19   2  -3    0.13    0.60
  19   2  -3   -0.69    0.45
 -19  -2   3    0.00    0.56
 -19  -2   3   -0.32    0.61
  19   3  -3    1.51    0.54
  19   3  -3    1.93    0.67
 -19  -3   3    3.23    0.69
 -19  -3   3    2.70    0.71
  19   4  -3    0.85    0.54
  19   4  -3    0.77    0.64
 -19  -4   3    1.68    0.68
 -19  -4   3    0.91    0.59
  19   5  -3    4.99    0.70
  19   5  -3    5.55    0.81
 -19  -5   3    5.02    0.74
 -19  -5   3    4.85    0.83
  19   6  -3    0.23    0.66
  19   6  -3   -0.30    0.60
 -19  -6   3    0.46    0.62
 -19  -6   3   -0.68    0.61
 -19  -6   3   -0.34    0.71
  19   7  -3    5.90    0.85
  19   7  -3    4.06    0.83
 -19  -7   3    3.68    0.84
 -19  -7   3    4.34    0.73
  18  -8  -3   -0.60    0.73
 -18   8   3    1.18    0.75
 -18   8   3   -0.10    0.61
  18  -7  -3    0.46    0.77
 -18   7   3    0.28    0.68
 -18   7   3    1.04    0.60
  18  -6  -3    9.89    0.95
 -18   6   3   10.04    0.89
 -18   6   3   10.60    0.84
  18  -5  -3   -0.72    0.66
 -18   5   3    0.40    0.57
 -18   5   3   -0.03    0.60
  18  -4  -3    1.12    0.65
 -18   4   3    0.21    0.56
 -18   4   3   -0.24    0.53
  18  -3  -3    2.70    0.69
 -18   3   3    3.14    0.57
 -18   3   3    4.10    0.67
  18  -2  -3    8.05    0.83
 -18   2   3    7.16    0.76
 -18   2   3    7.66    0.60
  18  -1  -3    0.64    0.62
 -18   1   3    1.76    0.62
 -18   1   3    1.42    0.50
  18   0  -3    0.44    0.59
 -18   0   3    0.26    0.51
 -18   0   3   -0.32    0.56
  18   1  -3    0.57    0.61
  18   1  -3    1.61    0.46
 -18  -1   3    1.28    0.56
 -18  -1   3    1.22    0.56
  18   2  -3    6.17    0.71
  18   2  -3    7.07    0.62
 -18  -2   3    6.34    0.69
 -18  -2   3    5.58    0.67
  18   3  -3    3.29    0.57
  18   3  -3    3.34    0.70
 -18  -3   3    4.49    0.73
 -18  -3   3    2.70    0.64
  18   4  -3    0.44    0.49
  18   4  -3    0.53    0.60
 -18  -4   3    0.27    0.61
 -18  -4   3   -1.04    0.58
  18   5  -3    0.15    0.53
  18   5  -3   -0.40    0.57
 -18  -5   3   -0.58    0.59
 -18  -5   3    0.36    0.67
  18   6  -3    9.15    0.83
  18   6  -3    9.06    0.89
 -18  -6   3    9.71    0.81
 -18  -6   3    7.99    0.80
 -18  -6   3    8.64    0.87
  18   7  -3    0.74    0.70
  18   7  -3    0.51    0.66
 -18  -7   3   -0.42    0.71
 -18  -7   3   -0.47    0.62
  18   8  -3   -0.27    0.68
  18   8  -3   -0.06    0.64
 -18  -8   3   -1.18    0.62
 -18  -8   3   -0.95    0.73
  17  -9  -3    4.61    0.97
 -17   9   3    6.26    0.94
  17  -8  -3    1.53    0.80
 -17   8   3    1.48    0.78
 -17   8   3    1.38    0.64
  17  -7  -3    1.77    0.73
 -17   7   3    1.60    0.73
 -17   7   3    1.64    0.59
  17  -6  -3    1.44    0.73
 -17   6   3    1.17    0.66
 -17   6   3    1.46    0.57
  17  -5  -3    0.41    0.64
 -17   5   3   -0.19    0.56
 -17   5   3    0.73    0.56
  17  -4  -3    3.40    0.69
 -17   4   3    1.20    0.56
 -17   4   3    2.53    0.58
  17  -3  -3    1.44    0.63
 -17   3   3    0.88    0.48
 -17   3   3    1.65    0.57
  17  -2  -3    4.45    0.69
 -17   2   3    4.36    0.52
 -17   2   3    4.77    0.60
 -17   2   3    4.88    0.53
  17  -1  -3    3.88    0.68
 -17   1   3    3.13    0.53
 -17   1   3    3.28    0.63
  17   0  -3   -1.07    0.52
  17   0  -3    0.03    0.39
 -17   0   3    0.29    0.57
 -17   0   3   -0.52    0.46
  17   1  -3    3.74    0.51
  17   1  -3    3.76    0.65
 -17  -1   3    2.38    0.63
 -17  -1   3    3.03    0.55
  17   2  -3    4.94    0.66
  17   2  -3    6.05    0.58
 -17  -2   3    5.88    0.65
 -17  -2   3    4.53    0.65
  17   3  -3    1.82    0.50
  17   3  -3    1.26    0.57
 -17  -3   3    1.15    0.58
 -17  -3   3    0.50    0.59
  17   4  -3    1.71    0.54
  17   4  -3    1.02    0.58
 -17  -4   3    1.62    0.62
 -17  -4   3    1.03    0.58
  17   5  -3    0.05    0.53
  17   5  -3   -0.09    0.59
 -17  -5   3    0.90    0.58
 -17  -5   3   -0.30    0.62
  17   6  -3    0.32    0.61
  17   6  -3    0.90    0.60
 -17  -6   3    1.68    0.70
 -17  -6   3    0.70    0.59
  17   7  -3    1.99    0.69
  17   7  -3    2.90    0.71
 -17  -7   3    2.76    0.77
 -17  -7   3    1.76    0.66
  17   8  -3    1.35    0.70
  17   8  -3    1.17    0.72
 -17  -8   3    0.94    0.75
 -17  -8   3    1.35    0.69
  17   9  -3    4.79    0.84
  17   9  -3    3.00    0.79
 -17  -9   3    4.18    0.81
 -17  -9   3    4.29    0.89
  16  -9  -3    0.69    0.76
 -16   9   3    1.95    0.77
  16  -8  -3    0.46    0.74
 -16   8   3    1.47    0.75
 -16   8   3    0.76    0.58
  16  -7  -3   -0.63    0.67
 -16   7   3    0.02    0.53
 -16   7   3   -0.72    0.67
  16  -6  -3    1.73    0.70
 -16   6   3    2.26    0.57
 -16   6   3    3.07    0.70
  16  -5  -3    3.87    0.68
 -16   5   3    3.81    0.66
 -16   5   3    3.90    0.62
  16  -4  -3    5.72    0.73
 -16   4   3    5.68    0.65
 -16   4   3    6.47    0.68
  16  -3  -3   16.55    0.93
 -16   3   3   17.49    0.94
 -16   3   3   18.68    0.74
 -16   3   3   18.53    0.90
  16  -2  -3    4.06    0.60
  16  -2  -3    5.14    0.53
 -16   2   3    6.36    0.66
 -16   2   3    4.50    0.50
 -16   2   3    4.53    0.51
  16  -1  -3    0.15    0.35
  16  -1  -3    0.05    0.52
 -16   1   3   -0.14    0.51
 -16   1   3    0.09    0.40
 -16   1   3    0.20    0.46
  16   0  -3    0.46    0.54
  16   0  -3   -0.27    0.35
 -16   0   3   -0.25    0.44
 -16   0   3   -0.35    0.46
  16   1  -3   -0.19    0.45
  16   1  -3   -0.51    0.38
 -16  -1   3    0.24    0.45
 -16  -1   3   -0.30    0.51
  16   2  -3    4.27    0.52
  16   2  -3    3.49    0.56
 -16  -2   3    5.07    0.62
 -16  -2   3    4.67    0.59
  16   3  -3   15.94    0.85
  16   3  -3   15.46    0.97
 -16  -3   3   19.09    1.01
 -16  -3   3   16.73    0.98
  16   4  -3    6.89    0.73
  16   4  -3    5.75    0.63
 -16  -4   3    6.80    0.67
 -16  -4   3    5.71    0.68
  16   5  -3    4.01    0.61
  16   5  -3    5.38    0.69
 -16  -5   3    3.77    0.63
 -16  -5   3    4.13    0.68
  16   6  -3    3.34    0.69
  16   6  -3    2.81    0.63
 -16  -6   3    3.56    0.61
 -16  -6   3    3.39    0.72
  16   7  -3   -0.38    0.58
  16   7  -3   -0.72    0.60
 -16  -7   3   -0.48    0.62
 -16  -7   3   -0.32    0.60
 -16  -7   3    0.25    0.54
  16   8  -3    1.22    0.62
  16   8  -3   -0.36    0.64
 -16  -8   3    0.44    0.70
 -16  -8   3    0.65    0.66
  16   9  -3    1.25    0.71
  16   9  -3    1.44    0.73
 -16  -9   3    2.23    0.74
 -16  -9   3    1.28    0.74
  15 -10  -3    0.56    0.84
 -15  10   3    1.50    0.82
  15  -9  -3    6.50    0.94
 -15   9   3    7.68    0.93
  15  -8  -3   -0.80    0.67
 -15   8   3    1.18    0.73
 -15   8   3    0.89    0.57
  15  -7  -3    0.75    0.65
 -15   7   3   -0.44    0.64
 -15   7   3    0.72    0.52
  15  -6  -3    0.27    0.62
 -15   6   3    0.56    0.61
 -15   6   3    0.95    0.50
  15  -5  -3   19.22    1.06
 -15   5   3   20.11    0.95
 -15   5   3   19.65    1.03
  15  -4  -3    0.42    0.55
 -15   4   3    0.69    0.44
 -15   4   3    1.58    0.52
  15  -3  -3    4.74    0.63
  15  -3  -3    5.18    0.45
 -15   3   3    5.52    0.45
 -15   3   3    5.45    0.56
 -15   3   3    5.54    0.56
  15  -2  -3    1.50    0.55
  15  -2  -3    1.38    0.37
 -15   2   3    1.37    0.51
 -15   2   3    1.74    0.40
 -15   2   3    1.81    0.43
  15  -1  -3   24.28    1.04
  15  -1  -3   23.08    0.78
 -15   1   3   24.48    0.99
 -15   1   3   23.74    0.83
 -15   1   3   22.82    0.75
  15   0  -3    0.71    0.50
  15   0  -3   -0.21    0.34
 -15   0   3    0.32    0.48
 -15   0   3    0.16    0.42
  15   1  -3   24.57    1.02
  15   1  -3   22.83    0.84
 -15  -1   3   23.34    0.92
 -15  -1   3   23.83    0.99
  15   2  -3    1.65    0.53
  15   2  -3    2.46    0.47
 -15  -2   3    2.05    0.49
 -15  -2   3    1.67    0.51
  15   3  -3    4.87    0.56
  15   3  -3    5.64    0.62
 -15  -3   3    6.26    0.58
 -15  -3   3    6.25    0.64
  15   4  -3    0.99    0.49
  15   4  -3    0.56    0.51
 -15  -4   3    1.03    0.49
 -15  -4   3    0.64    0.49
  15   5  -3   20.40    1.03
  15   5  -3   19.55    1.00
 -15  -5   3   20.03    1.00
 -15  -5   3   18.15    1.04
  15   6  -3    0.73    0.54
  15   6  -3    1.11    0.56
 -15  -6   3    0.28    0.52
 -15  -6   3    1.24    0.63
  15   7  -3    0.18    0.57
  15   7  -3    2.00    0.60
 -15  -7   3    0.32    0.51
 -15  -7   3    0.36    0.58
 -15  -7   3   -0.02    0.63
  15   8  -3    0.81    0.68
  15   8  -3    0.75    0.61
 -15  -8   3    0.97    0.68
 -15  -8   3   -0.37    0.62
  15   9  -3    4.99    0.82
  15   9  -3    7.56    0.87
 -15  -9   3    6.37    0.83
 -15  -9   3    7.38    0.86
  15  10  -3    1.26    0.75
  15  10  -3    1.62    0.73
 -15 -10   3    1.15    0.74
 -15 -10   3   -0.29    0.71
  14 -10  -3    0.91    0.80
 -14  10   3    0.90    0.78
  14  -9  -3    1.94    0.76
 -14   9   3    0.36    0.73
  14  -8  -3    2.24    0.67
 -14   8   3    3.63    0.76
 -14   8   3    2.18    0.60
  14  -7  -3    0.98    0.65
 -14   7   3    2.41    0.52
 -14   7   3    1.16    0.66
  14  -6  -3    6.01    0.71
 -14   6   3    7.94    0.77
 -14   6   3    7.23    0.63
  14  -5  -3   -0.35    0.48
 -14   5   3   -0.78    0.43
 -14   5   3   -0.39    0.50
  14  -4  -3    5.80    0.67
  14  -4  -3    6.48    0.47
 -14   4   3    6.53    0.62
 -14   4   3    6.38    0.60
  14  -3  -3    2.04    0.36
  14  -3  -3    1.16    0.52
 -14   3   3    1.24    0.44
 -14   3   3    2.18    0.35
 -14   3   3    1.60    0.46
  14  -2  -3   30.05    0.82
  14  -2  -3   28.59    1.06
 -14   2   3   29.15    0.85
 -14   2   3   31.27    1.02
 -14   2   3   29.52    0.90
  14  -1  -3   -0.40    0.46
  14  -1  -3    0.23    0.32
 -14   1   3   -0.30    0.44
 -14   1   3   -0.36    0.32
 -14   1   3    0.22    0.38
  14   0  -3   -0.25    0.44
  14   0  -3    0.07    0.33
 -14   0   3    0.38    0.29
 -14   0   3   -0.41    0.40
 -14   0   3   -0.45    0.39
  14   1  -3   -0.10    0.36
  14   1  -3    0.11    0.46
 -14  -1   3   -0.44    0.43
 -14  -1   3    0.62    0.48
  14   2  -3   28.67    1.05
  14   2  -3   28.64    0.95
 -14  -2   3   29.29    1.03
 -14  -2   3   29.72    1.00
  14   3  -3    1.87    0.54
  14   3  -3    1.51    0.44
 -14  -3   3    0.82    0.50
 -14  -3   3    1.00    0.49
  14   4  -3    6.11    0.61
  14   4  -3    7.09    0.65
 -14  -4   3    6.25    0.65
 -14  -4   3    6.09    0.58
  14   5  -3   -0.74    0.50
  14   5  -3    0.45    0.49
 -14  -5   3    0.24    0.54
 -14  -5   3    0.66    0.49
  14   6  -3    5.82    0.67
  14   6  -3    6.21    0.69
 -14  -6   3    7.86    0.77
 -14  -6   3    7.04    0.63
  14   7  -3    0.82    0.58
  14   7  -3    1.86    0.64
 -14  -7   3    1.79    0.63
 -14  -7   3    1.68    0.52
 -14  -7   3    0.51    0.64
  14   8  -3    3.55    0.70
  14   8  -3    2.62    0.70
 -14  -8   3    2.71    0.69
 -14  -8   3    1.73    0.67
  14   9  -3    0.70    0.71
  14   9  -3    1.63    0.65
 -14  -9   3    0.82    0.68
 -14  -9   3    0.57    0.65
  14  10  -3    1.69    0.74
  14  10  -3    1.26    0.68
 -14 -10   3    1.34    0.72
 -14 -10   3    1.07    0.70
  13 -10  -3   -0.69    0.72
 -13  10   3    0.19    0.73
  13  -9  -3    6.53    0.87
 -13   9   3    5.97    0.89
  13  -8  -3    1.17    0.63
 -13   8   3    2.02    0.70
 -13   8   3    2.97    0.80
  13  -7  -3    4.16    0.71
 -13   7   3    4.63    0.73
 -13   7   3    4.19    0.55
  13  -6  -3    0.17    0.55
 -13   6   3    0.06    0.42
 -13   6   3    0.17    0.55
  13  -5  -3    4.56    0.45
  13  -5  -3    3.72    0.60
 -13   5   3    3.51    0.51
 -13   5   3    3.45    0.58
  13  -4  -3    0.65    0.34
  13  -4  -3    0.98    0.51
 -13   4   3    1.12    0.49
 -13   4   3    0.63    0.44
  13  -3  -3    1.67    0.50
  13  -3  -3    1.56    0.34
 -13   3   3    1.62    0.45
 -13   3   3    1.29    0.32
 -13   3   3    1.08    0.43
  13  -2  -3    1.88    0.33
  13  -2  -3    0.48    0.46
 -13   2   3    0.38    0.43
 -13   2   3    0.75    0.33
 -13   2   3    0.85    0.38
  13  -1  -3    4.70    0.40
  13  -1  -3    5.65    0.58
 -13   1   3    4.88    0.45
 -13   1   3    4.91    0.41
 -13   1   3    3.27    0.46
  13   0  -3    0.22    0.46
  13   0  -3   -0.02    0.32
 -13   0   3   -0.10    0.36
 -13   0   3   -0.45    0.43
 -13   0   3   -0.08    0.26
  13   1  -3    5.00    0.47
  13   1  -3    5.29    0.38
  13   1  -3    4.74    0.56
 -13  -1   3    5.26    0.56
 -13  -1   3    4.29    0.47
 -13  -1   3    4.60    0.30
  13   2  -3    0.92    0.47
  13   2  -3    1.33    0.40
 -13  -2   3    0.74    0.46
 -13  -2   3    1.17    0.46
  13   3  -3    2.25    0.44
  13   3  -3    1.86    0.49
 -13  -3   3    1.84    0.50
 -13  -3   3    1.61    0.47
  13   4  -3    0.47    0.45
  13   4  -3    0.86    0.47
 -13  -4   3    0.90    0.45
 -13  -4   3    1.00    0.50
  13   5  -3    4.35    0.59
  13   5  -3    3.75    0.59
 -13  -5   3    4.15    0.53
 -13  -5   3    5.31    0.65
  13   6  -3    0.83    0.55
  13   6  -3    0.12    0.51
 -13  -6   3    0.73    0.57
 -13  -6   3    0.95    0.45
  13   7  -3    4.58    0.62
  13   7  -3    3.77    0.61
 -13  -7   3    3.33    0.64
 -13  -7   3    4.29    0.54
 -13  -7   3    4.50    0.69
  13   8  -3    2.07    0.63
  13   8  -3    1.71    0.61
 -13  -8   3    1.32    0.63
 -13  -8   3    1.89    0.66
  13   9  -3    6.99    0.78
  13   9  -3    8.40    0.90
 -13  -9   3    6.69    0.81
 -13  -9   3    6.00    0.76
  13  10  -3    1.32    0.72
  13  10  -3    0.67    0.68
 -13 -10   3    0.50    0.66
 -13 -10   3   -0.81    0.62
  12 -11  -3    1.52    0.82
 -12  11   3    2.38    0.87
  12 -10  -3    4.72    0.88
 -12  10   3    3.47    0.81
  12  -9  -3    0.57    0.68
 -12   9   3    0.42    0.67
  12  -8  -3   -0.10    0.61
 -12   8   3    0.35    0.65
  12  -7  -3    0.16    0.57
 -12   7   3   -0.10    0.42
 -12   7   3   -0.41    0.56
  12  -6  -3    6.88    0.71
  12  -6  -3    6.96    0.53
 -12   6   3    4.98    0.63
 -12   6   3    6.72    0.55
  12  -5  -3    5.79    0.48
  12  -5  -3    6.45    0.66
 -12   5   3    5.85    0.51
 -12   5   3    7.15    0.64
  12  -4  -3    0.92    0.49
  12  -4  -3    1.48    0.36
 -12   4   3    1.82    0.28
 -12   4   3    1.91    0.47
 -12   4   3    1.56    0.43
  12  -3  -3   25.78    0.72
  12  -3  -3   24.24    0.87
 -12   3   3   24.63    0.84
 -12   3   3   23.36    0.86
 -12   3   3   25.25    0.67
  12  -2  -3    6.25    0.42
  12  -2  -3    5.06    0.54
 -12   2   3    5.91    0.40
 -12   2   3    5.21    0.45
 -12   2   3    3.99    0.45
  12  -1  -3    0.50    0.31
  12  -1  -3    0.81    0.46
 -12   1   3    1.06    0.32
 -12   1   3    0.77    0.42
 -12   1   3    0.70    0.34
  12   0  -3   -0.32    0.30
  12   0  -3    0.40    0.38
 -12   0   3   -0.08    0.39
 -12   0   3   -0.47    0.34
 -12   0   3    0.04    0.24
  12   1  -3    0.44    0.20
  12   1  -3    1.33    0.45
  12   1  -3    0.62    0.34
 -12  -1   3    0.93    0.39
 -12  -1   3    0.60    0.21
 -12  -1   3    0.50    0.37
  12   2  -3    5.08    0.48
  12   2  -3    4.63    0.50
 -12  -2   3    5.92    0.53
 -12  -2   3    5.01    0.50
  12   3  -3   24.92    0.92
  12   3  -3   22.67    0.85
 -12  -3   3   25.06    0.93
 -12  -3   3   24.46    0.86
  12   4  -3    1.90    0.47
  12   4  -3    1.72    0.44
 -12  -4   3    1.25    0.50
 -12  -4   3    1.67    0.45
  12   5  -3    6.36    0.63
  12   5  -3    5.19    0.57
 -12  -5   3    6.38    0.56
 -12  -5   3    5.65    0.58
  12   6  -3    7.44    0.67
  12   6  -3    5.99    0.66
 -12  -6   3    7.45    0.69
 -12  -6   3    5.55    0.53
  12   7  -3    0.65    0.56
  12   7  -3   -0.69    0.49
 -12  -7   3    0.23    0.53
 -12  -7   3    0.01    0.44
 -12  -7   3   -0.51    0.54
  12   8  -3    0.58    0.58
  12   8  -3    1.29    0.63
 -12  -8   3    0.96    0.60
 -12  -8   3    0.27    0.58
  12   9  -3    0.27    0.57
  12   9  -3    0.22    0.64
 -12  -9   3   -0.98    0.58
 -12  -9   3   -0.11    0.60
  12  10  -3    1.78    0.75
  12  10  -3    3.17    0.76
 -12 -10   3    3.01    0.72
 -12 -10   3    1.66    0.74
  12  11  -3    1.07    0.76
  12  11  -3    0.29    0.78
 -12 -11   3    1.91    0.78
 -12 -11   3    1.54    0.67
  11 -11  -3    0.98    0.78
 -11  11   3    0.69    0.77
  11 -10  -3    0.58    0.73
 -11  10   3   -0.33    0.70
  11  -9  -3   -0.36    0.59
 -11   9   3   -0.21    0.62
  11  -8  -3    1.26    0.82
  11  -8  -3    0.50    0.62
 -11   8   3    0.27    0.54
  11  -7  -3    0.94    0.58
  11  -7  -3    1.70    0.45
 -11   7   3    1.18    0.43
 -11   7   3    1.35    0.61
  11  -6  -3    0.58    0.55
  11  -6  -3    0.56    0.38
 -11   6   3    0.64    0.39
 -11   6   3    0.87    0.54
  11  -5  -3    4.89    0.60
  11  -5  -3    4.44    0.44
 -11   5   3    5.43    0.49
 -11   5   3    4.56    0.58
  11  -4  -3    0.22    0.43
  11  -4  -3    0.11    0.31
 -11   4   3    0.12    0.43
 -11   4   3    0.05    0.38
 -11   4   3    0.17    0.22
  11  -3  -3   38.70    1.08
  11  -3  -3   38.67    0.89
 -11   3   3   39.08    1.01
 -11   3   3   40.51    1.01
 -11   3   3   39.96    0.81
  11  -2  -3    8.21    0.50
  11  -2  -3    8.51    0.67
 -11   2   3    8.34    0.51
 -11   2   3    8.63    0.63
 -11   2   3    9.17    0.59
  11  -1  -3   15.22    0.72
  11  -1  -3   14.09    0.55
 -11   1   3   13.83    0.57
 -11   1   3   13.44    0.56
 -11   1   3   12.37    0.68
  11   0  -3   -0.26    0.29
  11   0  -3   -0.13    0.41
 -11   0   3    0.14    0.24
 -11   0   3    0.12    0.32
 -11   0   3   -0.15    0.34
  11   1  -3   13.69    0.74
  11   1  -3   13.00    0.60
 -11  -1   3   14.81    0.66
 -11  -1   3   14.59    0.41
 -11  -1   3   15.01    0.66
  11   2  -3    9.24    0.67
  11   2  -3    8.84    0.60
 -11  -2   3    9.52    0.65
 -11  -2   3    9.20    0.66
  11   3  -3   39.21    1.03
  11   3  -3   39.99    1.06
 -11  -3   3   40.38    1.02
 -11  -3   3   41.13    1.08
  11   4  -3    0.04    0.40
  11   4  -3    0.38    0.43
 -11  -4   3    0.26    0.40
 -11  -4   3    0.65    0.45
  11   5  -3    3.86    0.56
  11   5  -3    4.67    0.57
 -11  -5   3    4.52    0.55
 -11  -5   3    4.32    0.49
  11   6  -3   -0.04    0.49
  11   6  -3    0.15    0.48
 -11  -6   3    0.11    0.45
 -11  -6   3    0.11    0.41
  11   7  -3    1.55    0.57
  11   7  -3    0.60    0.53
 -11  -7   3    1.79    0.58
 -11  -7   3    2.37    0.60
 -11  -7   3    2.67    0.47
  11   8  -3    0.33    0.51
  11   8  -3    0.01    0.61
 -11  -8   3   -0.22    0.51
 -11  -8   3   -0.61    0.56
  11   9  -3    0.03    0.57
  11   9  -3    0.03    0.63
 -11  -9   3   -0.37    0.55
 -11  -9   3   -0.27    0.62
  11  10  -3    0.46    0.69
  11  10  -3    1.20    0.65
 -11 -10   3    0.61    0.65
 -11 -10   3    0.85    0.64
  11  11  -3    0.57    0.71
  11  11  -3    0.81    0.71
 -11 -11   3    1.32    0.67
 -11 -11   3    0.27    0.66
  10 -11  -3    5.03    0.90
 -10  11   3    4.89    0.88
  10 -10  -3   20.79    1.30
 -10  10   3   21.74    1.31
  10  -9  -3    2.46    0.70
  10  -9  -3    2.56    0.73
 -10   9   3    1.53    0.67
  10  -8  -3    4.27    0.67
  10  -8  -3    5.17    0.59
 -10   8   3    5.63    0.75
  10  -7  -3    6.11    0.56
  10  -7  -3    7.19    0.73
 -10   7   3    6.08    0.51
 -10   7   3    6.43    0.70
  10  -6  -3    8.92    0.65
  10  -6  -3    7.08    0.66
 -10   6   3    7.57    0.51
 -10   6   3    6.15    0.65
  10  -5  -3    0.08    0.45
  10  -5  -3    0.46    0.35
 -10   5   3    0.17    0.36
 -10   5   3   -0.15    0.44
  10  -4  -3    0.20    0.43
  10  -4  -3    0.73    0.32
 -10   4   3    0.79    0.35
 -10   4   3    0.33    0.20
 -10   4   3    0.40    0.40
  10  -3  -3    1.96    0.42
  10  -3  -3    2.69    0.34
 -10   3   3    2.18    0.37
 -10   3   3    2.39    0.27
 -10   3   3    3.54    0.44
  10  -2  -3   14.31    0.70
  10  -2  -3   14.54    0.56
 -10   2   3   13.33    0.65
 -10   2   3   13.22    0.62
 -10   2   3   14.58    0.52
  10  -1  -3   18.09    0.72
  10  -1  -3   17.20    0.60
 -10   1   3   17.09    0.58
 -10   1   3   16.45    0.70
 -10   1   3   17.67    0.60
  10   0  -3   -0.60    0.35
  10   0  -3    0.27    0.29
 -10   0   3   -0.58    0.29
 -10   0   3   -0.05    0.23
 -10   0   3   -0.11    0.37
  10   1  -3   16.88    0.66
  10   1  -3   17.26    0.69
 -10  -1   3   17.43    0.43
 -10  -1   3   17.64    0.71
 -10  -1   3   17.51    0.68
  10   2  -3   14.85    0.68
  10   2  -3   14.39    0.64
 -10  -2   3   14.22    0.62
 -10  -2   3   13.53    0.67
  10   3  -3    3.02    0.43
  10   3  -3    2.19    0.41
 -10  -3   3    2.09    0.38
 -10  -3   3    1.94    0.41
  10   4  -3    0.60    0.42
  10   4  -3    0.15    0.38
 -10  -4   3    0.24    0.38
 -10  -4   3    0.54    0.42
  10   5  -3   -0.04    0.43
  10   5  -3   -0.32    0.45
 -10  -5   3    0.69    0.39
 -10  -5   3   -0.03    0.44
  10   6  -3    9.47    0.72
  10   6  -3    8.83    0.68
 -10  -6   3    8.01    0.64
 -10  -6   3    9.43    0.67
  10   7  -3    5.94    0.67
  10   7  -3    5.58    0.60
 -10  -7   3    7.03    0.65
 -10  -7   3    6.02    0.65
 -10  -7   3    6.14    0.52
  10   8  -3    3.64    0.59
  10   8  -3    3.54    0.67
 -10  -8   3    3.64    0.65
 -10  -8   3    5.15    0.62
  10   9  -3    2.14    0.68
  10   9  -3    2.22    0.61
 -10  -9   3    3.47    0.65
 -10  -9   3    2.22    0.65
  10  10  -3   21.15    1.22
  10  10  -3   23.09    1.31
 -10 -10   3   21.26    1.27
 -10 -10   3   19.56    1.09
  10  11  -3    3.74    0.82
  10  11  -3    3.42    0.78
 -10 -11   3    3.64    0.79
 -10 -11   3    4.48    0.71
   9 -12  -3   -0.31    0.85
  -9  12   3   -0.04    0.77
   9 -11  -3    0.20    0.72
  -9  11   3   -0.03    0.70
   9 -10  -3   -0.16    0.84
   9 -10  -3    0.74    0.69
  -9  10   3   -0.62    0.67
   9  -9  -3   19.38    1.16
   9  -9  -3   16.84    0.98
  -9   9   3   17.88    1.13
   9  -8  -3    3.00    0.55
   9  -8  -3    3.02    0.59
  -9   8   3    2.84    0.62
   9  -7  -3   17.61    0.90
   9  -7  -3   19.15    0.86
  -9   7   3   19.49    0.98
  -9   7   3   17.87    0.72
   9  -6  -3    4.37    0.47
   9  -6  -3    3.94    0.56
  -9   6   3    3.90    0.41
  -9   6   3    3.56    0.51
   9  -5  -3   47.87    1.06
   9  -5  -3   48.24    1.21
  -9   5   3   47.56    1.06
  -9   5   3   50.06    1.24
   9  -4  -3    7.29    0.57
   9  -4  -3    7.05    0.53
  -9   4   3    7.03    0.55
  -9   4   3    7.56    0.58
  -9   4   3    6.86    0.32
   9  -3  -3   21.83    0.66
   9  -3  -3   22.97    0.79
  -9   3   3   22.12    0.54
  -9   3   3   22.78    0.71
  -9   3   3   22.14    0.74
   9  -2  -3    6.23    0.46
   9  -2  -3    7.41    0.51
  -9   2   3    6.49    0.44
  -9   2   3    5.44    0.41
  -9   2   3    5.76    0.40
   9  -1  -3   49.34    0.98
   9  -1  -3   50.77    1.08
  -9   1   3   53.78    1.08
  -9   1   3   49.73    0.94
  -9   1   3   50.10    0.95
   9   0  -3    0.10    0.28
   9   0  -3   -0.62    0.34
  -9   0   3   -0.06    0.28
  -9   0   3    0.15    0.35
  -9   0   3   -0.16    0.22
   9   1  -3   49.70    1.01
   9   1  -3   49.30    1.09
  -9  -1   3   49.96    0.79
  -9  -1   3   50.54    1.07
  -9  -1   3   49.06    0.99
   9   2  -3    6.98    0.54
   9   2  -3    6.22    0.46
  -9  -2   3    5.72    0.43
  -9  -2   3    7.09    0.48
   9   3  -3   21.96    0.77
   9   3  -3   22.47    0.78
  -9  -3   3   21.53    0.72
  -9  -3   3   22.39    0.72
   9   4  -3    7.86    0.58
   9   4  -3    6.81    0.52
  -9  -4   3    7.46    0.56
  -9  -4   3    5.63    0.47
   9   5  -3   48.41    1.18
   9   5  -3   49.43    1.23
  -9  -5   3   47.98    1.05
  -9  -5   3   47.56    1.17
   9   6  -3    4.56    0.54
   9   6  -3    2.96    0.54
  -9  -6   3    4.32    0.54
  -9  -6   3    3.58    0.43
   9   7  -3   18.86    0.94
   9   7  -3   17.62    1.00
  -9  -7   3   18.54    0.74
  -9  -7   3   17.55    0.87
  -9  -7   3   18.43    0.95
   9   8  -3    4.15    0.64
   9   8  -3    2.78    0.63
  -9  -8   3    3.25    0.55
  -9  -8   3    3.34    0.62
   9   9  -3   15.04    1.11
   9   9  -3   16.31    1.03
  -9  -9   3   12.69    0.90
  -9  -9   3   18.20    1.02
   9  10  -3    0.90    0.69
   9  10  -3    1.01    0.66
  -9 -10   3   -0.34    0.53
  -9 -10   3    0.78    0.67
   9  11  -3    0.25    0.63
   9  11  -3   -0.11    0.68
  -9 -11   3    1.04    0.59
  -9 -11   3    0.51    0.65
   9  12  -3    0.37    0.75
   9  12  -3    0.51    0.73
  -9 -12   3    0.31    0.69
   8 -12  -3    1.26    0.82
  -8  12   3    1.29    0.77
   8 -11  -3   -0.26    0.61
  -8  11   3   -0.23    0.69
   8 -10  -3    2.83    0.66
   8 -10  -3    2.76    0.75
  -8  10   3    1.61    0.66
   8  -9  -3   -0.81    0.52
   8  -9  -3    0.05    0.60
  -8   9   3    0.39    0.60
   8  -8  -3   23.33    0.96
   8  -8  -3   22.70    0.99
  -8   8   3   20.30    1.06
   8  -7  -3    9.22    0.72
   8  -7  -3    6.85    0.57
  -8   7   3    7.06    0.63
  -8   7   3    7.51    0.54
   8  -6  -3    3.72    0.56
   8  -6  -3    4.37    0.47
  -8   6   3    5.14    0.41
  -8   6   3    4.09    0.55
   8  -5  -3   16.09    0.67
   8  -5  -3   13.74    0.70
  -8   5   3   15.16    0.61
  -8   5   3   13.12    0.70
   8  -4  -3   71.81    1.28
   8  -4  -3   71.30    1.38
  -8   4   3   72.00    1.28
  -8   4   3   72.46    1.06
  -8   4   3   71.05    1.41
   8  -3  -3   -0.03    0.36
   8  -3  -3    0.50    0.29
  -8   3   3   -0.07    0.18
  -8   3   3    0.10    0.30
  -8   3   3    0.05    0.35
   8  -2  -3   68.94    1.19
   8  -2  -3   67.39    1.25
  -8   2   3   68.73    1.22
  -8   2   3   68.17    1.10
  -8   2   3   68.71    1.24
   8  -1  -3   21.68    0.60
   8  -1  -3   22.13    0.70
  -8   1   3   22.45    0.70
  -8   1   3   20.97    0.58
  -8   1   3   21.54    0.60
   8   0  -3    0.24    0.26
   8   0  -3    0.70    0.35
  -8   0   3    0.21    0.33
  -8   0   3   -0.47    0.26
  -8   0   3    0.03    0.21
   8   1  -3   21.70    0.66
   8   1  -3   22.25    0.73
  -8  -1   3   22.26    0.63
  -8  -1   3   21.43    0.65
  -8  -1   3   22.77    0.44
   8   2  -3   67.06    1.26
   8   2  -3   69.97    1.27
  -8  -2   3   68.44    1.22
  -8  -2   3   68.23    1.24
   8   3  -3    0.04    0.31
   8   3  -3   -0.12    0.32
  -8  -3   3   -0.45    0.34
  -8  -3   3    0.53    0.31
   8   4  -3   72.75    1.43
   8   4  -3   72.47    1.39
  -8  -4   3   69.66    1.34
  -8  -4   3   72.01    1.30
   8   5  -3   14.37    0.72
   8   5  -3   14.39    0.78
  -8  -5   3   13.72    0.59
  -8  -5   3   13.49    0.71
   8   6  -3    4.98    0.54
   8   6  -3    3.86    0.56
  -8  -6   3    5.19    0.42
  -8  -6   3    4.61    0.52
   8   7  -3    7.08    0.68
   8   7  -3    7.79    0.62
  -8  -7   3    6.09    0.63
  -8  -7   3    7.01    0.61
  -8  -7   3    8.27    0.57
   8   8  -3   22.91    1.04
   8   8  -3   21.67    1.11
  -8  -8   3   25.24    1.08
  -8  -8   3   23.61    0.99
   8   9  -3   -0.38    0.59
   8   9  -3    0.46    0.55
  -8  -9   3    0.05    0.60
  -8  -9   3    0.31    0.48
   8  10  -3    2.95    0.72
   8  10  -3    4.04    0.71
  -8 -10   3    2.12    0.66
  -8 -10   3    4.02    0.62
   8  11  -3    1.20    0.74
   8  11  -3   -0.04    0.65
  -8 -11   3    0.17    0.68
   8  12  -3    0.26    0.71
  -8 -12   3    0.03    0.72
   7 -12  -3    4.25    0.88
  -7  12   3    4.42    0.82
  -7  12   3    4.96    0.92
   7 -11  -3   -0.78    0.63
   7 -11  -3   -0.57    0.69
  -7  11   3   -0.22    0.65
  -7  11   3    0.01    0.67
   7 -10  -3    1.39    0.67
   7 -10  -3    0.63    0.60
  -7  10   3    0.37    0.59
  -7  10   3    1.14    0.67
   7  -9  -3   16.93    0.99
   7  -9  -3   16.20    0.93
  -7   9   3   18.97    1.11
  -7   9   3   18.08    1.06
   7  -8  -3   23.27    1.06
   7  -8  -3   22.34    0.97
  -7   8   3   23.80    1.09
  -7   8   3   21.29    1.06
   7  -7  -3    0.66    0.45
   7  -7  -3    0.50    0.50
  -7   7   3    0.71    0.52
  -7   7   3    1.52    0.55
  -7   7   3    1.22    0.32
   7  -6  -3    7.08    0.59
   7  -6  -3    7.26    0.52
  -7   6   3    7.40    0.61
  -7   6   3    6.96    0.51
   7  -5  -3   41.72    1.03
   7  -5  -3   41.14    0.98
  -7   5   3   41.52    1.04
  -7   5   3   42.12    0.89
   7  -4  -3    0.56    0.42
   7  -4  -3   -0.59    0.31
  -7   4   3    0.35    0.13
  -7   4   3    0.08    0.28
  -7   4   3    0.45    0.35
   7  -3  -3    0.09    0.34
   7  -3  -3    0.55    0.30
  -7   3   3    0.43    0.35
  -7   3   3    0.19    0.16
  -7   3   3   -0.22    0.28
   7  -2  -3   37.23    0.81
   7  -2  -3   37.35    0.87
  -7   2   3   39.36    0.84
  -7   2   3   38.77    0.84
  -7   2   3   37.74    0.69
   7  -1  -3    9.75    0.45
   7  -1  -3    8.98    0.53
  -7   1   3   10.21    0.44
  -7   1   3    9.42    0.43
  -7   1   3    8.98    0.53
   7   0  -3    0.37    0.26
   7   0  -3    0.24    0.33
  -7   0   3   -0.14    0.25
  -7   0   3    0.18    0.28
  -7   0   3    0.43    0.21
   7   1  -3   10.03    0.51
   7   1  -3    8.53    0.53
  -7  -1   3    9.68    0.29
  -7  -1   3    8.95    0.46
  -7  -1   3    9.36    0.48
   7   2  -3   37.92    0.87
   7   2  -3   38.97    0.85
  -7  -2   3   37.99    0.87
  -7  -2   3   37.76    0.81
   7   3  -3   -0.40    0.31
   7   3  -3    0.08    0.34
  -7  -3   3    0.27    0.31
  -7  -3   3    0.25    0.35
   7   4  -3    0.02    0.37
   7   4  -3   -0.15    0.32
  -7  -4   3    0.44    0.31
  -7  -4   3    0.66    0.37
   7   5  -3   41.57    1.05
   7   5  -3   40.55    1.09
   7   5  -3   42.09    0.67
  -7  -5   3   42.31    0.92
  -7  -5   3   41.39    0.98
   7   6  -3    6.94    0.62
   7   6  -3    7.21    0.56
   7   6  -3    6.93    0.53
  -7  -6   3    6.12    0.53
  -7  -6   3    7.47    0.49
   7   7  -3    1.16    0.54
   7   7  -3    0.87    0.46
  -7  -7   3    1.65    0.44
  -7  -7   3    0.55    0.32
  -7  -7   3    0.61    0.49
   7   8  -3   23.13    0.99
   7   8  -3   20.81    1.06
  -7  -8   3   22.73    1.03
  -7  -8   3   20.35    0.93
  -7  -8   3   23.52    0.90
   7   9  -3   17.69    1.01
   7   9  -3   16.01    1.07
  -7  -9   3   17.88    0.88
  -7  -9   3   16.07    1.04
   7  10  -3    0.46    0.64
   7  10  -3    1.51    0.64
  -7 -10   3    1.22    0.64
  -7 -10   3    2.28    0.53
   7  11  -3   -0.46    0.64
   7  11  -3    0.07    0.64
  -7 -11   3   -0.16    0.62
   7  12  -3    4.41    0.83
  -7 -12   3    3.13    0.80
   6 -12  -3    0.82    0.73
   6 -12  -3    0.91    0.78
  -6  12   3    1.38    0.77
  -6  12   3    1.01    0.72
   6 -11  -3    3.75    0.81
   6 -11  -3    4.75    0.75
  -6  11   3    4.76    0.81
  -6  11   3    4.05    0.74
   6 -10  -3    2.32    0.67
   6 -10  -3    2.71    0.64
  -6  10   3    2.77    0.72
  -6  10   3    2.37    0.59
   6  -9  -3   -0.54    0.55
   6  -9  -3    0.93    0.54
  -6   9   3    0.63    0.54
  -6   9   3   -0.74    0.50
   6  -8  -3   21.82    0.91
   6  -8  -3   21.27    1.00
  -6   8   3   19.95    1.01
  -6   8   3   19.68    0.94
   6  -7  -3    2.92    0.47
   6  -7  -3    1.96    0.52
  -6   7   3    2.76    0.33
  -6   7   3    1.99    0.51
  -6   7   3    2.54    0.55
   6  -6  -3   37.64    0.99
   6  -6  -3   36.83    1.05
  -6   6   3   36.83    0.81
  -6   6   3   34.53    1.01
  -6   6   3   34.80    1.05
   6  -5  -3   14.95    0.71
   6  -5  -3   14.01    0.63
  -6   5   3   14.20    0.52
  -6   5   3   14.21    0.67
  -6   5   3   14.27    0.67
   6  -4  -3   45.88    0.98
   6  -4  -3   44.41    0.99
  -6   4   3   45.21    0.88
  -6   4   3   45.92    1.01
   6  -3  -3    4.30    0.41
   6  -3  -3    4.07    0.36
  -6   3   3    4.33    0.42
  -6   3   3    4.77    0.34
  -6   3   3    4.77    0.24
   6  -2  -3  148.69    2.20
   6  -2  -3  148.79    2.16
  -6   2   3  148.86    2.16
  -6   2   3  149.85    2.20
  -6   2   3  147.98    2.03
   6  -1  -3   11.90    0.52
   6  -1  -3   13.60    0.54
  -6   1   3   13.58    0.49
  -6   1   3   13.94    0.49
  -6   1   3   13.16    0.43
   6   0  -3   -0.23    0.24
   6   0  -3    0.20    0.29
  -6   0   3    0.15    0.20
  -6   0   3   -0.23    0.25
  -6   0   3    0.09    0.31
   6   1  -3   12.63    0.52
   6   1  -3   13.29    0.53
  -6  -1   3   13.69    0.55
  -6  -1   3   13.34    0.54
  -6  -1   3   13.00    0.31
   6   2  -3  149.89    2.19
   6   2  -3  147.94    2.22
  -6  -2   3  144.64    2.18
  -6  -2   3  152.29    2.18
   6   3  -3    4.15    0.41
   6   3  -3    3.82    0.37
  -6  -3   3    4.74    0.38
  -6  -3   3    4.24    0.39
   6   4  -3   45.66    1.06
   6   4  -3   45.54    1.00
   6   4  -3   46.57    0.69
  -6  -4   3   45.60    0.93
  -6  -4   3   44.81    1.00
  -6  -4   3   46.58    0.70
   6   5  -3   15.11    0.75
   6   5  -3   13.55    0.67
   6   5  -3   14.56    0.40
  -6  -5   3   13.28    0.65
  -6  -5   3   14.47    0.56
   6   6  -3   36.37    1.07
   6   6  -3   35.36    0.71
   6   6  -3   35.32    1.00
  -6  -6   3   35.85    0.83
  -6  -6   3   38.07    0.96
  -6  -6   3   35.12    1.04
   6   7  -3    2.13    0.35
   6   7  -3    2.49    0.56
   6   7  -3    1.83    0.49
  -6  -7   3    3.24    0.45
  -6  -7   3    3.16    0.37
  -6  -7   3    2.96    0.52
   6   8  -3   22.56    0.99
   6   8  -3   21.58    1.04
  -6  -8   3   22.31    0.84
  -6  -8   3   20.86    0.69
  -6  -8   3   21.27    0.92
   6   9  -3   -0.59    0.53
   6   9  -3   -0.41    0.56
  -6  -9   3    0.07    0.56
  -6  -9   3    0.62    0.45
   6  10  -3    3.39    0.71
   6  10  -3    3.75    0.69
  -6 -10   3    3.30    0.54
  -6 -10   3    2.64    0.69
   6  11  -3    3.47    0.72
   6  11  -3    4.19    0.77
  -6 -11   3    4.11    0.74
   6  12  -3    2.02    0.72
  -6 -12   3   -0.38    0.67
   5 -12  -3   -0.24    0.69
   5 -12  -3   -1.00    0.67
  -5  12   3   -0.26    0.68
  -5  12   3   -0.81    0.73
   5 -11  -3    0.71    0.66
   5 -11  -3    0.99    0.73
  -5  11   3    0.64    0.72
  -5  11   3    1.20    0.67
   5 -10  -3   -0.22    0.56
   5 -10  -3    0.77    0.68
  -5  10   3    0.47    0.57
  -5  10   3    0.68    0.66
   5  -9  -3    1.10    0.58
   5  -9  -3    1.15    0.54
  -5   9   3    1.67    0.55
  -5   9   3    0.87    0.58
   5  -8  -3    0.11    0.47
   5  -8  -3    1.08    0.54
  -5   8   3   -0.46    0.48
  -5   8   3    0.05    0.53
   5  -7  -3    5.10    0.54
   5  -7  -3    6.12    0.55
  -5   7   3    5.63    0.58
  -5   7   3    6.19    0.43
  -5   7   3    6.04    0.57
   5  -6  -3   24.16    0.83
   5  -6  -3   22.72    0.81
  -5   6   3   23.72    0.83
  -5   6   3   23.50    0.61
  -5   6   3   23.72    0.90
   5  -5  -3    0.95    0.41
   5  -5  -3    1.06    0.36
  -5   5   3    0.43    0.34
  -5   5   3    0.64    0.42
  -5   5   3    1.12    0.25
   5  -4  -3   18.25    0.63
   5  -4  -3   16.86    0.68
  -5   4   3   16.28    0.50
  -5   4   3   16.02    0.62
  -5   4   3   17.20    0.68
   5  -3  -3    6.22    0.47
   5  -3  -3    5.01    0.37
  -5   3   3    5.56    0.38
  -5   3   3    5.49    0.20
  -5   3   3    5.96    0.45
  -5   3   3    5.98    0.27
   5  -2  -3    4.37    0.37
   5  -2  -3    4.22    0.34
  -5   2   3    4.48    0.27
  -5   2   3    4.86    0.36
  -5   2   3    4.16    0.31
   5  -1  -3   50.52    0.91
   5  -1  -3   50.94    0.92
  -5   1   3   51.91    0.83
  -5   1   3   51.39    0.89
  -5   1   3   50.48    0.91
   5   0  -3   -0.13    0.26
   5   0  -3   -0.39    0.25
  -5   0   3    0.01    0.25
  -5   0   3   -0.35    0.24
  -5   0   3    0.15    0.20
   5   1  -3   51.49    0.92
   5   1  -3   53.49    0.77
   5   1  -3   51.50    0.96
  -5  -1   3   52.69    0.94
  -5  -1   3   51.59    0.75
  -5  -1   3   50.81    0.94
   5   2  -3    3.85    0.34
   5   2  -3    4.86    0.34
  -5  -2   3    3.82    0.33
  -5  -2   3    5.76    0.44
   5   3  -3    6.60    0.47
   5   3  -3    4.98    0.40
  -5  -3   3    6.05    0.44
  -5  -3   3    5.32    0.21
  -5  -3   3    4.69    0.36
   5   4  -3   17.02    0.40
   5   4  -3   16.14    0.70
   5   4  -3   16.94    0.64
  -5  -4   3   16.27    0.63
  -5  -4   3   15.93    0.56
   5   5  -3    0.56    0.21
   5   5  -3    0.43    0.39
   5   5  -3    0.81    0.36
  -5  -5   3    0.44    0.34
  -5  -5   3    0.60    0.28
   5   6  -3   23.66    0.61
   5   6  -3   24.85    0.85
   5   6  -3   22.78    0.83
  -5  -6   3   23.94    0.77
  -5  -6   3   24.08    0.66
  -5  -6   3   22.90    0.81
   5   7  -3    6.29    0.59
   5   7  -3    5.02    0.57
   5   7  -3    5.99    0.47
  -5  -7   3    5.78    0.57
  -5  -7   3    5.87    0.49
  -5  -7   3    6.05    0.40
   5   8  -3    0.14    0.49
   5   8  -3    0.39    0.37
   5   8  -3   -0.02    0.52
  -5  -8   3   -0.13    0.30
  -5  -8   3   -0.27    0.37
  -5  -8   3    0.07    0.51
   5   9  -3    1.56    0.60
   5   9  -3    1.06    0.56
  -5  -9   3    0.14    0.57
  -5  -9   3    1.70    0.43
   5  10  -3    0.74    0.59
   5  10  -3    0.88    0.62
  -5 -10   3    0.46    0.44
  -5 -10   3    0.56    0.56
   5  11  -3    0.71    0.66
  -5 -11   3    2.08    0.68
   5  12  -3    0.86    0.71
  -5 -12   3    0.44    0.69
   4 -12  -3    1.17    0.77
   4 -12  -3    2.10    0.73
  -4  12   3    1.63    0.71
  -4  12   3    2.09    0.80
   4 -11  -3    2.37    0.68
   4 -11  -3    0.82    0.71
  -4  11   3    2.65    0.77
  -4  11   3    2.60    0.66
   4 -10  -3    0.37    0.56
   4 -10  -3    0.80    0.58
  -4  10   3    0.41    0.62
  -4  10   3    0.62    0.57
   4  -9  -3    0.47    0.51
   4  -9  -3    0.87    0.52
  -4   9   3    0.72    0.51
  -4   9   3    0.76    0.53
   4  -8  -3   -0.27    0.49
   4  -8  -3    0.60    0.47
  -4   8   3   -0.75    0.47
  -4   8   3    0.74    0.54
   4  -7  -3    4.85    0.52
   4  -7  -3    3.59    0.54
  -4   7   3    4.08    0.30
  -4   7   3    3.27    0.52
  -4   7   3    3.69    0.55
   4  -6  -3   26.49    0.85
   4  -6  -3   28.41    0.88
  -4   6   3   27.95    0.61
  -4   6   3   26.15    0.85
  -4   6   3   27.70    0.88
   4  -5  -3    7.70    0.53
   4  -5  -3    7.98    0.59
  -4   5   3    6.97    0.54
  -4   5   3    8.44    0.57
  -4   5   3    8.17    0.38
   4  -4  -3   25.14    0.72
   4  -4  -3   26.44    0.71
  -4   4   3   26.75    0.58
  -4   4   3   24.02    0.76
  -4   4   3   26.41    0.77
   4  -3  -3    0.09    0.31
   4  -3  -3    0.95    0.30
  -4   3   3    0.43    0.30
  -4   3   3    0.78    0.33
  -4   3   3    0.32    0.21
   4  -2  -3   55.16    0.98
   4  -2  -3   53.55    0.97
  -4   2   3   54.69    0.91
  -4   2   3   55.11    1.00
  -4   2   3   54.47    0.78
   4  -1  -3   10.20    0.47
   4  -1  -3   10.96    0.44
  -4   1   3   10.75    0.46
  -4   1   3   10.44    0.36
  -4   1   3   10.78    0.44
   4   0  -3   -0.29    0.24
   4   0  -3    0.00    0.26
  -4   0   3   -0.07    0.24
  -4   0   3   -0.06    0.27
  -4   0   3    0.05    0.20
   4   1  -3   11.10    0.26
   4   1  -3    9.63    0.43
   4   1  -3    9.88    0.43
  -4  -1   3   10.18    0.47
  -4  -1   3   10.20    0.27
   4   2  -3   54.27    0.95
   4   2  -3   54.31    1.01
  -4  -2   3   54.53    0.95
  -4  -2   3   53.29    0.75
  -4  -2   3   54.00    0.75
  -4  -2   3   52.62    0.95
   4   3  -3    0.36    0.16
   4   3  -3    0.16    0.28
   4   3  -3    0.57    0.34
  -4  -3   3   -0.03    0.15
  -4  -3   3    0.19    0.30
  -4  -3   3    0.49    0.26
   4   4  -3   25.91    0.54
   4   4  -3   25.76    0.72
   4   4  -3   26.88    0.79
  -4  -4   3   26.17    0.64
  -4  -4   3   24.68    0.69
   4   5  -3    8.15    0.57
   4   5  -3    7.23    0.56
   4   5  -3    7.33    0.39
  -4  -5   3    7.91    0.52
  -4  -5   3    7.25    0.44
   4   6  -3   27.83    0.68
   4   6  -3   27.66    0.88
   4   6  -3   28.49    0.93
  -4  -6   3   27.43    0.84
  -4  -6   3   27.94    0.69
  -4  -6   3   28.86    0.79
   4   7  -3    3.75    0.47
   4   7  -3    3.34    0.52
   4   7  -3    3.97    0.37
  -4  -7   3    4.58    0.53
  -4  -7   3    4.70    0.43
  -4  -7   3    3.80    0.36
   4   8  -3    0.25    0.46
   4   8  -3    0.12    0.33
   4   8  -3    0.26    0.52
  -4  -8   3    0.25    0.49
  -4  -8   3    0.01    0.30
  -4  -8   3    0.60    0.36
   4   9  -3    0.91    0.57
   4   9  -3    0.11    0.52
  -4  -9   3    0.45    0.39
  -4  -9   3    0.13    0.52
   4  10  -3   -0.24    0.60
   4  10  -3   -0.53    0.56
  -4 -10   3    1.08    0.49
  -4 -10   3    0.63    0.59
   4  11  -3    0.70    0.65
  -4 -11   3    1.29    0.67
   4  12  -3    0.92    0.71
  -4 -12   3    1.83    0.75
   3 -12  -3    0.04    0.66
   3 -12  -3   -0.01    0.67
  -3  12   3   -0.41    0.63
  -3  12   3    0.97    0.77
   3 -11  -3    2.05    0.69
   3 -11  -3    2.02    0.74
  -3  11   3    3.29    0.69
  -3  11   3    0.72    0.73
   3 -10  -3    2.14    0.67
   3 -10  -3    2.68    0.65
  -3  10   3    2.72    0.63
  -3  10   3    4.12    0.75
   3  -9  -3    2.81    0.57
   3  -9  -3    2.16    0.55
  -3   9   3    3.25    0.60
  -3   9   3    2.77    0.61
   3  -8  -3    4.51    0.54
   3  -8  -3    4.02    0.54
  -3   8   3    3.96    0.61
  -3   8   3    5.56    0.60
   3  -7  -3   65.77    1.38
   3  -7  -3   63.32    1.44
  -3   7   3   63.95    1.42
  -3   7   3   64.33    1.46
  -3   7   3   67.77    1.13
   3  -6  -3    4.34    0.46
   3  -6  -3    3.52    0.44
  -3   6   3    3.57    0.25
  -3   6   3    3.98    0.47
  -3   6   3    2.94    0.44
   3  -5  -3   29.40    0.80
   3  -5  -3   27.78    0.80
  -3   5   3   27.93    0.56
  -3   5   3   26.97    0.78
  -3   5   3   27.91    0.85
   3  -4  -3    0.05    0.32
   3  -4  -3   -0.40    0.32
  -3   4   3    0.41    0.31
  -3   4   3   -0.22    0.34
  -3   4   3   -0.16    0.18
   3  -3  -3    3.36    0.37
   3  -3  -3    3.05    0.34
  -3   3   3    3.16    0.24
  -3   3   3    2.77    0.35
  -3   3   3    2.47    0.34
   3  -2  -3   20.49    0.60
   3  -2  -3   21.45    0.58
  -3   2   3   20.26    0.47
  -3   2   3   20.22    0.34
  -3   2   3   19.86    0.59
  -3   2   3   20.10    0.57
  -3   2   3   20.55    0.34
   3  -1  -3  479.21    6.31
   3  -1  -3  482.71    6.55
   3  -1  -3  488.30    6.36
  -3   1   3  494.86    6.35
  -3   1   3  492.01    6.39
  -3   1   3  486.50    6.39
   3   0  -3   -0.05    0.24
   3   0  -3   -0.18    0.21
   3   0  -3   -0.06    0.21
  -3   0   3    0.27    0.25
  -3   0   3   -0.13    0.21
  -3   0   3   -0.03    0.18
   3   1  -3  474.28    6.31
   3   1  -3  499.75    6.35
   3   1  -3  473.88    6.30
   3   1  -3  486.15    6.50
  -3  -1   3  485.22    6.31
  -3  -1   3  476.52    6.29
  -3  -1   3  482.23    6.29
   3   2  -3   20.30    0.54
   3   2  -3   20.32    0.61
   3   2  -3   20.03    0.53
  -3  -2   3   20.36    0.50
  -3  -2   3   19.64    0.53
  -3  -2   3   20.13    0.39
   3   3  -3    3.45    0.32
   3   3  -3    2.68    0.33
   3   3  -3    3.48    0.23
   3   3  -3    3.26    0.39
  -3  -3   3    2.72    0.27
  -3  -3   3    3.20    0.33
   3   4  -3   -0.11    0.30
   3   4  -3    0.15    0.31
   3   4  -3   -0.19    0.28
   3   4  -3   -0.21    0.21
  -3  -4   3    0.41    0.30
  -3  -4   3   -0.26    0.23
   3   5  -3   29.02    0.85
   3   5  -3   28.21    0.66
   3   5  -3   27.66    0.80
  -3  -5   3   27.93    0.66
  -3  -5   3   28.13    0.75
   3   6  -3    3.64    0.47
   3   6  -3    4.07    0.45
   3   6  -3    3.51    0.33
  -3  -6   3    3.15    0.44
  -3  -6   3    3.65    0.36
  -3  -6   3    3.53    0.32
   3   7  -3   64.19    1.23
   3   7  -3   64.27    1.43
   3   7  -3   65.57    1.41
  -3  -7   3   65.31    1.16
  -3  -7   3   65.11    1.26
  -3  -7   3   64.43    1.40
   3   8  -3    3.42    0.55
   3   8  -3    4.03    0.43
   3   8  -3    3.73    0.56
  -3  -8   3    4.70    0.45
  -3  -8   3    4.93    0.58
  -3  -8   3    3.77    0.37
   3   9  -3    2.26    0.57
   3   9  -3    3.23    0.46
   3   9  -3    2.37    0.61
  -3  -9   3    2.92    0.44
  -3  -9   3    2.25    0.58
   3  10  -3    1.69    0.55
   3  10  -3    1.70    0.62
  -3 -10   3    2.75    0.63
   3  11  -3    2.36    0.68
  -3 -11   3    1.79    0.67
   3  12  -3   -0.18    0.68
  -3 -12   3   -0.24    0.67
  -2  13   3    0.80    0.69
   2 -12  -3    0.64    0.77
   2 -12  -3   -0.97    0.69
  -2  12   3    0.68    0.62
  -2  12   3   -0.84    0.73
   2 -11  -3   -0.64    0.61
   2 -11  -3    0.48    0.66
  -2  11   3    0.41    0.58
  -2  11   3    0.67    0.70
   2 -10  -3   19.45    1.13
   2 -10  -3   19.89    1.06
  -2  10   3   19.27    1.02
  -2  10   3   17.53    1.03
   2  -9  -3    5.44    0.65
   2  -9  -3    6.30    0.67
  -2   9   3    6.06    0.71
  -2   9   3    5.31    0.62
   2  -8  -3   45.56    1.23
   2  -8  -3   45.63    1.22
  -2   8   3   45.79    1.26
  -2   8   3   48.32    1.24
   2  -7  -3    0.72    0.46
   2  -7  -3   -0.28    0.40
  -2   7   3    0.09    0.39
  -2   7   3    0.12    0.48
   2  -6  -3   21.64    0.41
   2  -6  -3   23.19    0.80
  -2   6   3   22.29    0.80
  -2   6   3   22.52    0.47
  -2   6   3   22.81    0.87
   2  -5  -3   45.51    1.01
   2  -5  -3   46.20    0.67
  -2   5   3   46.72    1.06
  -2   5   3   44.71    1.03
  -2   5   3   46.31    0.73
   2  -4  -3   22.27    0.67
  -2   4   3   22.64    0.44
  -2   4   3   20.87    0.71
  -2   4   3   20.92    0.65
   2  -3  -3    0.18    0.31
   2  -3  -3   -0.12    0.31
  -2   3   3   -0.11    0.31
  -2   3   3    0.47    0.31
  -2   3   3    0.07    0.17
   2  -2  -3    8.10    0.47
   2  -2  -3    6.52    0.18
   2  -2  -3    6.66    0.42
  -2   2   3    5.89    0.40
  -2   2   3    6.38    0.17
  -2   2   3    6.08    0.42
  -2   2   3    7.26    0.30
   2  -1  -3   63.43    0.91
   2  -1  -3   65.07    0.98
   2  -1  -3   64.63    1.03
  -2   1   3   64.15    0.97
  -2   1   3   64.76    1.01
  -2   1   3   65.15    0.96
   2   0  -3    0.20    0.24
   2   0  -3   -0.12    0.20
   2   0  -3   -0.14    0.16
  -2   0   3   -0.13    0.19
  -2   0   3    0.09    0.18
   2   1  -3   62.82    1.01
   2   1  -3   64.40    1.02
   2   1  -3   65.08    0.93
  -2  -1   3   64.52    0.99
  -2  -1   3   64.73    0.93
  -2  -1   3   65.57    1.02
   2   2  -3    5.84    0.43
   2   2  -3    6.58    0.41
   2   2  -3    7.41    0.46
   2   2  -3    6.81    0.38
   2   2  -3    6.65    0.32
  -2  -2   3    5.88    0.37
  -2  -2   3    7.03    0.31
  -2  -2   3    6.50    0.39
   2   3  -3    0.51    0.28
   2   3  -3   -0.59    0.24
   2   3  -3    0.16    0.27
   2   3  -3   -0.37    0.27
   2   3  -3    0.14    0.22
  -2  -3   3   -0.27    0.26
  -2  -3   3    0.14    0.23
   2   4  -3   20.99    0.65
   2   4  -3   20.38    0.68
   2   4  -3   21.42    0.58
   2   4  -3   22.20    0.63
   2   4  -3   21.57    0.55
  -2  -4   3   21.94    0.60
  -2  -4   3   21.71    0.55
   2   5  -3   44.56    1.03
   2   5  -3   44.14    1.00
   2   5  -3   46.47    0.90
   2   5  -3   45.30    0.88
   2   5  -3   45.02    0.93
  -2  -5   3   45.86    1.01
  -2  -5   3   45.81    0.93
  -2  -5   3   45.25    0.86
   2   6  -3   22.09    0.82
   2   6  -3   22.98    0.80
   2   6  -3   23.31    0.64
   2   6  -3   22.43    0.67
  -2  -6   3   21.69    0.78
  -2  -6   3   22.66    0.66
  -2  -6   3   22.56    0.61
   2   7  -3   -0.56    0.39
   2   7  -3    0.97    0.31
   2   7  -3    0.52    0.45
   2   7  -3    0.49    0.33
  -2  -7   3    0.03    0.30
  -2  -7   3    0.63    0.43
  -2  -7   3   -0.02    0.26
   2   8  -3   47.88    1.27
   2   8  -3   46.23    1.11
   2   8  -3   47.37    1.26
  -2  -8   3   46.40    1.04
  -2  -8   3   47.84    1.23
  -2  -8   3   45.46    0.97
   2   9  -3    6.25    0.55
   2   9  -3    7.52    0.69
   2   9  -3    7.21    0.71
  -2  -9   3    6.43    0.49
  -2  -9   3    6.47    0.63
   2  10  -3   17.20    1.05
   2  10  -3   18.38    0.87
  -2 -10   3   18.41    1.02
   2  11  -3   -0.48    0.62
  -2 -11   3   -0.12    0.61
   2  12  -3   -0.67    0.68
  -2 -12   3    0.42    0.68
  -2 -12   3   -0.40    0.65
   2  13  -3    0.85    0.81
   1 -13  -3    4.96    0.90
  -1  13   3    5.57    1.56
  -1  13   3    5.51    0.83
   1 -12  -3    8.02    0.93
   1 -12  -3    9.59    0.93
  -1  12   3    7.61    0.87
  -1  12   3    8.01    0.82
   1 -11  -3    1.51    0.65
   1 -11  -3   -0.41    0.63
  -1  11   3    0.86    0.68
  -1  11   3    0.51    0.56
   1 -10  -3    0.16    0.59
   1 -10  -3   -0.28    0.58
  -1  10   3    0.12    0.62
  -1  10   3    0.34    0.53
   1  -9  -3   11.09    0.87
  -1   9   3   12.57    0.83
  -1   9   3   12.34    0.97
   1  -8  -3    4.99    0.56
  -1   8   3    5.31    0.58
  -1   8   3    5.75    0.56
   1  -7  -3    0.75    0.44
   1  -7  -3    0.85    0.19
  -1   7   3    0.81    0.40
  -1   7   3    0.56    0.48
   1  -6  -3    0.66    0.39
   1  -6  -3    0.24    0.16
  -1   6   3    0.36    0.14
  -1   6   3    0.30    0.35
  -1   6   3    0.11    0.41
   1  -5  -3   51.57    0.79
   1  -5  -3   51.84    1.09
  -1   5   3   51.51    1.13
  -1   5   3   52.42    0.76
  -1   5   3   51.46    1.08
   1  -4  -3    0.29    0.32
   1  -4  -3    0.43    0.13
  -1   4   3    0.25    0.12
  -1   4   3    0.44    0.32
  -1   4   3   -0.06    0.34
   1  -3  -3   56.00    1.03
   1  -3  -3   57.10    0.80
  -1   3   3   56.89    0.82
  -1   3   3   56.99    1.04
  -1   3   3   57.46    0.80
  -1   3   3   54.89    1.03
   1  -2  -3  216.44    2.79
   1  -2  -3  212.75    2.94
  -1   2   3  216.04    2.95
  -1   2   3  212.31    2.79
  -1   2   3  217.15    2.80
  -1   2   3  218.00    2.93
   1  -1  -3  103.82    1.48
   1  -1  -3  101.21    1.37
  -1   1   3  102.18    1.38
  -1   1   3  100.85    1.41
  -1   1   3  101.26    1.46
   1   0  -3    0.20    0.09
   1   0  -3   -0.27    0.16
   1   0  -3   -0.15    0.18
   1   0  -3   -0.15    0.21
  -1   0   3    0.02    0.17
  -1   0   3    0.33    0.18
  -1   0   3   -0.08    0.09
   1   1  -3  102.19    1.36
   1   1  -3  101.49    1.44
   1   1  -3  100.53    1.43
   1   1  -3   99.65    1.43
  -1  -1   3   98.41    1.38
  -1  -1   3  102.88    1.44
  -1  -1   3   99.37    1.39
   1   2  -3  219.19    2.96
   1   2  -3  219.04    2.91
   1   2  -3  214.90    2.94
   1   2  -3  219.08    2.92
   1   2  -3  213.61    2.94
  -1  -2   3  219.01    2.94
  -1  -2   3  218.46    2.90
   1   3  -3   57.59    0.96
   1   3  -3   55.66    1.02
   1   3  -3   57.42    0.98
   1   3  -3   57.16    0.98
   1   3  -3   55.89    0.94
  -1  -3   3   54.53    0.96
  -1  -3   3   55.99    0.94
   1   4  -3   -0.30    0.29
   1   4  -3    0.23    0.31
   1   4  -3    0.02    0.24
   1   4  -3    0.38    0.26
   1   4  -3    0.01    0.26
  -1  -4   3    0.44    0.25
  -1  -4   3   -0.03    0.24
   1   5  -3   52.85    1.00
   1   5  -3   52.48    1.01
   1   5  -3   51.09    0.95
   1   5  -3   52.94    1.08
   1   5  -3   52.46    1.10
  -1  -5   3   53.11    1.07
  -1  -5   3   52.27    0.95
  -1  -5   3   50.81    0.96
   1   6  -3    0.38    0.30
   1   6  -3    0.01    0.30
   1   6  -3    0.15    0.26
   1   6  -3    0.16    0.38
   1   6  -3    0.61    0.40
  -1  -6   3   -0.05    0.27
  -1  -6   3    0.36    0.35
  -1  -6   3    0.23    0.26
   1   7  -3    0.89    0.44
   1   7  -3    0.98    0.29
   1   7  -3    0.64    0.36
   1   7  -3    0.88    0.44
  -1  -7   3    0.99    0.40
  -1  -7   3    1.13    0.31
  -1  -7   3    0.58    0.28
   1   8  -3    6.29    0.52
   1   8  -3    5.89    0.59
   1   8  -3    6.18    0.62
   1   8  -3    5.96    0.42
  -1  -8   3    5.95    0.43
  -1  -8   3    4.49    0.53
  -1  -8   3    5.35    0.40
   1   9  -3   12.52    0.73
   1   9  -3   12.40    0.89
   1   9  -3   13.00    0.92
  -1  -9   3   12.72    0.61
  -1  -9   3   11.67    0.83
   1  10  -3    0.65    0.59
   1  10  -3   -0.04    0.45
  -1 -10   3    0.27    0.51
   1  11  -3    0.62    0.50
   1  11  -3    0.35    0.63
  -1 -11   3   -0.47    0.56
  -1 -11   3    0.67    0.60
   1  12  -3   10.04    0.94
  -1 -12   3    9.44    0.88
  -1 -12   3    7.58    0.88
   1  13  -3    5.10    0.92
  -1 -13   3    5.10    0.80
   0 -13  -3    1.35    0.82
   0  13   3    3.88    1.54
   0 -12  -3    2.77    0.77
   0 -12  -3    1.61    0.70
   0  12   3    2.02    0.78
   0  12   3    0.53    0.59
   0 -11  -3    1.28    0.67
   0 -11  -3    1.31    0.65
   0  11   3    1.20    0.71
   0  11   3    0.72    0.54
   0 -10  -3    6.33    0.74
   0  10   3    6.34    0.68
   0  10   3    7.18    0.80
   0  -9  -3   11.21    0.78
   0   9   3   10.16    0.79
   0   9   3   12.30    0.80
   0  -8  -3    0.07    0.47
   0   8   3    0.43    0.42
   0   8   3   -0.46    0.49
   0  -7  -3    2.18    0.24
   0  -7  -3    2.12    0.48
   0   7   3    2.86    0.45
   0   7   3    1.59    0.50
   0  -6  -3   16.23    0.44
   0  -6  -3   15.67    0.73
   0   6   3   16.34    0.68
   0   6   3   15.93    0.70
   0  -5  -3   51.66    0.83
   0  -5  -3   51.85    1.10
   0   5   3   51.55    1.13
   0   5   3   53.48    1.08
   0  -4  -3  119.88    1.67
   0  -4  -3  120.12    1.89
   0   4   3  123.42    1.88
   0   4   3  123.66    1.92
   0  -3  -3   10.66    0.31
   0  -3  -3   10.49    0.53
   0   3   3   10.35    0.50
   0   3   3   10.02    0.47
   0  -2  -3  399.60    5.27
   0  -2  -3  396.88    5.22
   0   2   3  397.26    5.13
   0   2   3  400.50    5.27
   0   2   3  403.05    5.12
   0   2   3  401.59    5.26
   0  -1  -3  102.14    1.44
   0  -1  -3  101.92    1.36
   0  -1  -3   99.26    1.38
   0   1   3  101.38    1.40
   0   1   3  100.49    1.45
   0   1   3  102.89    1.36
   0   0  -3   -0.18    0.08
   0   0  -3    0.27    0.17
   0   0  -3   -0.07    0.19
   0   0  -3   -0.18    0.17
   0   0   3    0.17    0.18
   0   0   3    0.02    0.08
   0   1  -3  104.59    1.46
   0   1  -3  102.73    1.37
   0   1  -3  101.22    1.44
   0   1  -3  101.63    1.42
   0  -1   3  100.92    1.44
   0  -1   3  100.93    1.37
   0  -1   3  104.54    1.37
   0   2  -3  401.43    5.28
   0   2  -3  409.45    5.28
   0   2  -3  408.10    5.28
   0   2  -3  398.02    5.25
   0   2  -3  399.71    5.27
   0  -2   3  399.20    5.27
   0   3  -3   10.42    0.47
   0   3  -3    9.98    0.46
   0   3  -3    9.99    0.45
   0   3  -3   10.11    0.44
   0   3  -3    9.82    0.46
   0   4  -3  121.95    1.85
   0   4  -3  120.91    1.79
   0   4  -3  119.80    1.82
   0   4  -3  118.52    1.85
   0   4  -3  122.64    1.78
   0  -4   3  121.00    1.78
   0  -4   3  121.22    1.83
   0   5  -3   52.14    1.04
   0   5  -3   51.37    0.97
   0   5  -3   52.12    0.96
   0   5  -3   50.52    1.08
   0   5  -3   51.80    1.08
   0  -5   3   52.68    1.03
   0  -5   3   51.73    0.95
   0   6  -3   17.25    0.59
   0   6  -3   15.51    0.64
   0   6  -3   16.53    0.72
   0   6  -3   16.34    0.70
   0   6  -3   16.48    0.56
   0  -6   3   16.51    0.56
   0  -6   3   15.94    0.54
   0  -6   3   16.23    0.66
   0   7  -3    1.90    0.44
   0   7  -3    2.25    0.47
   0   7  -3    1.93    0.34
   0   7  -3    2.28    0.33
   0   7  -3    2.68    0.42
   0  -7   3    2.23    0.33
   0  -7   3    2.33    0.33
   0  -7   3    2.17    0.43
   0   8  -3    0.26    0.30
   0   8  -3    0.41    0.45
   0   8  -3   -0.26    0.39
   0   8  -3    0.46    0.49
   0  -8   3   -0.58    0.29
   0  -8   3    0.38    0.41
   0  -8   3   -0.10    0.30
   0   9  -3   11.78    0.80
   0   9  -3   12.31    0.82
   0  -9   3   11.96    0.84
   0  -9   3   11.49    0.81
   0  10  -3    6.28    0.77
   0  10  -3    5.28    0.62
   0 -10   3    6.42    0.66
   0 -10   3    4.84    0.68
   0  11  -3    0.64    0.54
   0  11  -3   -0.24    0.64
   0 -11   3    0.88    0.64
   0 -11   3    1.23    0.58
   0  12  -3    1.21    0.75
   0 -12   3    2.59    0.70
   0 -12   3    2.13    0.73
   0  13  -3    0.62    0.82
   0 -13   3    0.72    0.71
  -1 -13  -3    2.08    0.84
   1  13   3   -0.35    1.40
  -1 -12  -3   -0.17    0.68
  -1 -12  -3    0.28    0.70
   1  12   3   -1.41    0.69
   1  12   3    0.80    0.56
  -1 -11  -3    1.09    0.66
   1  11   3    0.52    0.54
   1  11   3    1.53    0.73
  -1 -10  -3    4.08    0.69
   1  10   3    3.03    0.71
   1  10   3    3.16    0.57
  -1  -9  -3   11.73    0.88
   1   9   3   12.69    0.78
   1   9   3    9.73    0.78
  -1  -8  -3   10.62    0.80
   1   8   3   10.79    0.86
   1   8   3   10.27    0.70
  -1  -7  -3    2.59    0.47
  -1  -7  -3    3.15    0.29
   1   7   3    1.91    0.45
   1   7   3    2.74    0.42
  -1  -6  -3    8.26    0.58
  -1  -6  -3    7.90    0.38
   1   6   3    6.53    0.47
   1   6   3    7.52    0.59
  -1  -5  -3    5.07    0.42
  -1  -5  -3    6.60    0.35
   1   5   3    6.13    0.43
   1   5   3    6.76    0.49
  -1  -4  -3   37.00    0.66
  -1  -4  -3   35.99    0.86
   1   4   3   36.32    0.81
   1   4   3   35.99    0.87
  -1  -3  -3   30.63    0.74
  -1  -3  -3   30.06    0.57
   1   3   3   30.26    0.70
   1   3   3   29.45    0.68
  -1  -2  -3  540.48    6.91
  -1  -2  -3  536.19    7.09
  -1  -2  -3  537.59    7.01
   1   2   3  537.33    6.90
   1   2   3  542.20    7.00
   1   2   3  528.32    7.00
  -1  -1  -3    1.29    0.20
  -1  -1  -3    1.52    0.15
  -1  -1  -3    2.07    0.25
   1   1   3    1.46    0.21
   1   1   3    1.43    0.24
  -1   0  -3    0.12    0.14
  -1   0  -3    0.09    0.18
  -1   0  -3   -0.04    0.18
  -1   0  -3   -0.23    0.17
   1   0   3   -0.07    0.21
   1   0   3   -0.02    0.13
  -1   1  -3    1.76    0.18
  -1   1  -3    1.64    0.24
  -1   1  -3    1.33    0.21
  -1   1  -3    1.82    0.25
   1  -1   3    1.69    0.19
   1  -1   3    1.31    0.23
  -1   2  -3  533.60    7.17
  -1   2  -3  538.58    7.22
  -1   2  -3  542.41    7.05
  -1   2  -3  549.42    7.06
  -1   2  -3  532.80    7.10
   1  -2   3  549.11    7.02
  -1   3  -3   30.00    0.66
  -1   3  -3   29.90    0.65
  -1   3  -3   30.10    0.66
  -1   3  -3   30.72    0.69
  -1   3  -3   31.14    0.70
   1  -3   3   29.78    0.67
  -1   4  -3   36.06    0.81
  -1   4  -3   37.55    0.82
  -1   4  -3   35.55    0.76
  -1   4  -3   36.60    0.81
  -1   4  -3   36.12    0.74
   1  -4   3   36.38    0.76
  -1   5  -3    6.45    0.46
  -1   5  -3    5.87    0.42
  -1   5  -3    6.29    0.44
  -1   5  -3    6.22    0.45
  -1   5  -3    7.01    0.43
   1  -5   3    6.02    0.41
   1  -5   3    6.35    0.41
  -1   6  -3    7.24    0.46
  -1   6  -3    6.54    0.49
  -1   6  -3    7.79    0.61
  -1   6  -3    8.46    0.48
  -1   6  -3    7.49    0.57
   1  -6   3    8.14    0.44
   1  -6   3    6.57    0.51
  -1   7  -3    2.35    0.42
  -1   7  -3    2.67    0.44
  -1   7  -3    2.96    0.35
  -1   7  -3    2.82    0.34
  -1   7  -3    2.44    0.47
   1  -7   3    2.84    0.47
   1  -7   3    2.86    0.41
   1  -7   3    2.57    0.32
  -1   8  -3   11.99    0.83
  -1   8  -3   10.95    0.72
  -1   8  -3   11.64    0.57
   1  -8   3   10.66    0.69
   1  -8   3   10.73    0.58
   1  -8   3   12.07    0.80
   1  -8   3   12.09    0.56
  -1   9  -3   12.42    0.84
  -1   9  -3   12.27    0.83
   1  -9   3   12.11    0.90
   1  -9   3   10.76    0.81
  -1  10  -3    3.44    0.59
  -1  10  -3    2.84    0.67
   1 -10   3    3.68    0.66
   1 -10   3    2.74    0.56
  -1  11  -3    2.34    0.72
  -1  11  -3    0.60    0.55
   1 -11   3    0.53    0.64
   1 -11   3    0.60    0.56
  -1  12  -3    0.29    0.59
  -1  12  -3    1.78    0.74
   1 -12   3   -0.32    0.67
   1 -12   3   -0.04    0.61
  -1  13  -3    2.16    0.83
  -2 -12  -3    2.87    0.75
   2  12   3    1.19    0.76
  -2 -11  -3    1.15    0.67
   2  11   3    1.37    0.55
   2  11   3    2.17    0.73
  -2 -10  -3    0.05    0.59
   2  10   3    0.82    0.67
   2  10   3    0.34    0.48
  -2  -9  -3   21.25    1.03
   2   9   3   21.76    1.08
   2   9   3   20.00    0.90
  -2  -8  -3    1.43    0.31
  -2  -8  -3    0.61    0.49
   2   8   3    1.03    0.53
   2   8   3    1.04    0.41
  -2  -7  -3   -0.31    0.37
  -2  -7  -3    0.16    0.26
   2   7   3    0.01    0.35
   2   7   3    0.06    0.45
  -2  -6  -3    2.89    0.29
  -2  -6  -3    2.89    0.46
   2   6   3    3.10    0.38
   2   6   3    2.75    0.48
  -2  -5  -3   26.82    0.62
  -2  -5  -3   27.55    0.82
   2   5   3   27.56    0.80
   2   5   3   27.89    0.73
  -2  -4  -3   17.39    0.49
  -2  -4  -3   16.70    0.65
   2   4   3   15.85    0.60
   2   4   3   16.44    0.56
  -2  -3  -3   -0.12    0.31
  -2  -3  -3    0.79    0.23
  -2  -3  -3    0.54    0.09
   2   3   3    0.42    0.09
   2   3   3    0.43    0.26
   2   3   3    0.70    0.34
  -2  -2  -3   28.67    0.60
  -2  -2  -3   28.43    0.65
  -2  -2  -3   28.41    0.46
   2   2   3   29.26    0.50
   2   2   3   28.29    0.61
   2   2   3   28.51    0.66
  -2  -1  -3   15.41    0.36
  -2  -1  -3   15.77    0.44
  -2  -1  -3   16.21    0.45
   2   1   3   16.03    0.45
   2   1   3   15.23    0.44
  -2   0  -3   -0.05    0.22
  -2   0  -3    0.44    0.16
  -2   0  -3    0.23    0.19
   2   0   3    0.21    0.20
   2   0   3    0.22    0.24
  -2   1  -3   15.89    0.45
  -2   1  -3   15.20    0.47
  -2   1  -3   15.36    0.31
   2  -1   3   15.53    0.30
   2  -1   3   15.36    0.49
   2  -1   3   14.87    0.42
  -2   2  -3   28.79    0.54
  -2   2  -3   29.21    0.67
  -2   2  -3   29.39    0.64
  -2   2  -3   28.04    0.59
  -2   2  -3   28.59    0.62
   2  -2   3   28.52    0.60
  -2   3  -3    0.32    0.30
  -2   3  -3    0.49    0.29
  -2   3  -3    0.65    0.25
  -2   3  -3    0.51    0.24
  -2   3  -3    0.77    0.26
   2  -3   3    0.80    0.28
   2  -3   3    0.18    0.23
  -2   4  -3   16.89    0.56
  -2   4  -3   18.04    0.54
  -2   4  -3   17.48    0.62
  -2   4  -3   16.54    0.62
  -2   4  -3   16.90    0.51
   2  -4   3   16.81    0.60
   2  -4   3   17.32    0.54
  -2   5  -3   27.47    0.72
  -2   5  -3   27.60    0.80
  -2   5  -3   28.45    0.79
  -2   5  -3   27.44    0.69
  -2   5  -3   27.41    0.66
   2  -5   3   26.84    0.71
   2  -5   3   26.35    0.78
  -2   6  -3    2.91    0.43
  -2   6  -3    2.75    0.39
  -2   6  -3    2.77    0.45
  -2   6  -3    3.02    0.34
  -2   6  -3    2.86    0.31
   2  -6   3    3.05    0.30
   2  -6   3    3.24    0.37
   2  -6   3    2.46    0.44
  -2   7  -3   -0.27    0.39
  -2   7  -3   -0.49    0.40
  -2   7  -3   -0.05    0.27
  -2   7  -3   -0.07    0.30
   2  -7   3    0.82    0.39
   2  -7   3   -0.10    0.25
   2  -7   3    0.02    0.35
  -2   8  -3    1.00    0.51
  -2   8  -3    1.27    0.46
  -2   8  -3    1.12    0.35
  -2   8  -3    1.22    0.32
   2  -8   3    0.92    0.41
   2  -8   3    1.67    0.51
   2  -8   3    0.80    0.31
  -2   9  -3   21.44    0.95
  -2   9  -3   21.14    1.04
   2  -9   3   21.08    1.01
   2  -9   3   21.55    0.91
  -2  10  -3   -0.64    0.58
  -2  10  -3    0.00    0.52
   2 -10   3   -0.49    0.45
   2 -10   3   -0.20    0.55
  -2  11  -3    1.95    0.70
  -2  11  -3    1.57    0.60
   2 -11   3    1.30    0.65
   2 -11   3    0.77    0.56
  -2  12  -3    2.35    0.65
  -2  12  -3    1.99    0.75
   2 -12   3    2.39    0.73
   2 -12   3    3.15    0.65
  -2  13  -3    5.67    1.02
  -2  13  -3    5.20    0.90
  -3 -12  -3   -0.91    0.65
   3  12   3   -0.63    0.68
  -3 -11  -3    7.86    0.85
   3  11   3    6.05    0.81
   3  11   3    5.67    0.77
  -3 -10  -3   13.00    1.03
   3  10   3   12.44    0.92
   3  10   3   12.11    0.84
  -3  -9  -3    5.87    0.65
   3   9   3    8.88    0.76
   3   9   3    8.55    0.62
  -3  -8  -3    1.33    0.51
  -3  -8  -3    1.57    0.34
   3   8   3    0.20    0.52
   3   8   3    1.46    0.40
  -3  -7  -3    9.90    0.73
  -3  -7  -3    9.43    0.52
   3   7   3    8.11    0.57
   3   7   3    8.45    0.64
  -3  -6  -3    7.37    0.54
  -3  -6  -3    9.65    0.47
   3   6   3    8.69    0.69
   3   6   3    7.94    0.56
  -3  -5  -3    4.13    0.18
  -3  -5  -3    4.18    0.33
  -3  -5  -3    4.63    0.45
   3   5   3    3.15    0.46
   3   5   3    3.40    0.34
  -3  -4  -3    1.40    0.36
  -3  -4  -3    1.75    0.27
  -3  -4  -3    1.51    0.14
   3   4   3    1.27    0.28
   3   4   3    1.88    0.39
  -3  -3  -3   23.17    0.42
  -3  -3  -3   23.58    0.59
  -3  -3  -3   23.85    0.67
   3   3   3   23.72    0.59
   3   3   3   23.63    0.69
  -3  -2  -3    0.04    0.26
  -3  -2  -3    0.44    0.27
  -3  -2  -3   -0.04    0.16
   3   2   3    0.19    0.22
   3   2   3    0.23    0.30
  -3  -1  -3    3.50    0.25
  -3  -1  -3    2.45    0.26
  -3  -1  -3    3.18    0.23
   3   1   3    2.89    0.30
   3   1   3    3.49    0.27
  -3   0  -3   -0.13    0.24
  -3   0  -3   -0.15    0.24
  -3   0  -3   -0.09    0.15
   3   0   3   -0.16    0.25
   3   0   3    0.16    0.25
  -3   1  -3    2.77    0.27
  -3   1  -3    3.82    0.31
  -3   1  -3    2.87    0.28
   3  -1   3    2.58    0.28
   3  -1   3    3.44    0.27
  -3   2  -3   -0.32    0.27
  -3   2  -3    0.18    0.27
  -3   2  -3    0.08    0.22
  -3   2  -3    0.53    0.17
   3  -2   3    0.36    0.16
   3  -2   3    0.31    0.26
  -3   3  -3   23.45    0.65
  -3   3  -3   23.30    0.64
  -3   3  -3   23.60    0.61
  -3   3  -3   23.21    0.53
  -3   3  -3   23.40    0.56
   3  -3   3   24.17    0.53
   3  -3   3   23.50    0.64
  -3   4  -3    1.76    0.37
  -3   4  -3    1.54    0.25
  -3   4  -3    2.14    0.35
  -3   4  -3    1.24    0.28
  -3   4  -3    1.02    0.26
   3  -4   3    1.18    0.26
   3  -4   3    1.23    0.30
  -3   5  -3    3.15    0.33
  -3   5  -3    3.14    0.39
  -3   5  -3    4.02    0.31
  -3   5  -3    4.07    0.44
   3  -5   3    3.77    0.41
   3  -5   3    3.48    0.34
  -3   6  -3    8.34    0.65
  -3   6  -3    9.04    0.63
  -3   6  -3    8.53    0.46
  -3   6  -3    8.99    0.52
   3  -6   3    8.51    0.58
   3  -6   3    7.55    0.53
  -3   7  -3    7.47    0.56
  -3   7  -3    9.82    0.72
  -3   7  -3    8.35    0.55
  -3   7  -3    9.11    0.49
   3  -7   3    7.71    0.57
   3  -7   3    8.66    0.47
   3  -7   3    8.65    0.60
  -3   8  -3    0.83    0.34
  -3   8  -3    0.03    0.34
  -3   8  -3    1.27    0.47
  -3   8  -3    1.25    0.53
   3  -8   3    0.21    0.50
   3  -8   3    1.18    0.31
   3  -8   3    1.00    0.41
  -3   9  -3    8.52    0.73
  -3   9  -3    8.12    0.69
   3  -9   3    7.92    0.70
   3  -9   3    8.28    0.60
  -3  10  -3   12.87    1.00
  -3  10  -3   13.38    0.99
   3 -10   3   11.31    0.84
   3 -10   3   11.42    0.84
  -3  11  -3    5.65    0.71
  -3  11  -3    6.72    0.80
   3 -11   3    5.60    0.66
   3 -11   3    5.49    0.76
  -3  12  -3   -0.16    0.67
  -3  12  -3   -0.04    0.62
   3 -12   3    0.68    0.59
   3 -12   3    0.78    0.69
  -4 -12  -3    1.31    0.73
   4  12   3    0.44    0.76
  -4 -11  -3    1.73    0.71
   4  11   3    1.72    0.67
  -4 -10  -3    1.69    0.57
   4  10   3    0.65    0.63
   4  10   3    1.38    0.48
  -4  -9  -3    7.50    0.74
   4   9   3    7.61    0.75
   4   9   3    8.33    0.60
  -4  -8  -3   12.63    0.86
  -4  -8  -3   12.69    0.65
   4   8   3   12.53    0.70
   4   8   3   11.31    0.87
  -4  -7  -3   33.26    0.82
  -4  -7  -3   32.04    1.03
   4   7   3   31.84    0.88
   4   7   3   32.34    1.07
  -4  -6  -3    2.11    0.45
  -4  -6  -3    2.52    0.34
  -4  -6  -3    2.27    0.16
   4   6   3    2.35    0.36
   4   6   3    1.74    0.46
  -4  -5  -3    9.53    0.29
  -4  -5  -3   10.58    0.52
  -4  -5  -3    8.29    0.61
   4   5   3    9.96    0.50
   4   5   3    9.73    0.64
  -4  -4  -3   24.33    0.65
  -4  -4  -3   24.22    0.73
  -4  -4  -3   24.09    0.46
   4   4   3   23.69    0.72
   4   4   3   24.41    0.62
   4   4   3   23.99    0.72
  -4  -3  -3   61.40    1.12
  -4  -3  -3   64.15    0.95
  -4  -3  -3   62.72    1.09
   4   3   3   64.20    1.04
   4   3   3   63.05    1.15
   4   3   3   62.32    1.17
  -4  -2  -3   30.75    0.69
  -4  -2  -3   30.70    0.69
  -4  -2  -3   30.42    0.58
   4   2   3   31.50    0.64
   4   2   3   32.57    0.75
   4   2   3   30.91    0.70
  -4  -1  -3   19.90    0.57
  -4  -1  -3   20.25    0.49
  -4  -1  -3   19.01    0.48
   4   1   3   18.65    0.59
   4   1   3   24.14    0.54
   4   1   3   20.47    0.51
  -4   0  -3   -0.39    0.24
  -4   0  -3   -0.34    0.25
  -4   0  -3   -0.11    0.15
   4   0   3    0.65    0.26
   4   0   3    0.30    0.29
  -4   1  -3   19.78    0.53
  -4   1  -3   19.97    0.58
  -4   1  -3   19.65    0.57
   4  -1   3   19.40    0.56
   4  -1   3   19.30    0.57
  -4   2  -3   31.48    0.72
  -4   2  -3   31.38    0.68
  -4   2  -3   31.28    0.66
   4  -2   3   30.47    0.51
   4  -2   3   31.24    0.49
   4  -2   3   31.46    0.71
  -4   3  -3   62.55    1.10
  -4   3  -3   64.76    1.06
  -4   3  -3   64.23    1.18
   4  -3   3   64.80    1.15
   4  -3   3   64.79    0.98
  -4   4  -3   25.35    0.74
  -4   4  -3   24.27    0.66
  -4   4  -3   24.32    0.58
  -4   4  -3   22.72    0.75
   4  -4   3   24.95    0.58
   4  -4   3   23.88    0.72
  -4   5  -3    8.79    0.54
  -4   5  -3    9.43    0.56
  -4   5  -3    9.50    0.63
  -4   5  -3    9.76    0.44
   4  -5   3    9.39    0.61
   4  -5   3    9.68    0.47
  -4   6  -3    2.30    0.29
  -4   6  -3    2.48    0.45
  -4   6  -3    2.10    0.44
  -4   6  -3    2.23    0.34
   4  -6   3    1.36    0.41
   4  -6   3    1.63    0.34
  -4   7  -3   31.75    1.01
  -4   7  -3   32.60    0.85
  -4   7  -3   32.62    0.76
  -4   7  -3   32.40    0.98
   4  -7   3   30.79    0.96
   4  -7   3   33.49    0.76
   4  -7   3   31.87    0.87
  -4   8  -3   13.76    0.84
  -4   8  -3   13.39    0.67
  -4   8  -3   13.39    0.87
   4  -8   3   12.69    0.87
   4  -8   3   11.30    0.69
  -4   9  -3    9.64    0.73
  -4   9  -3    6.77    0.69
   4  -9   3    6.42    0.67
[truncated: 1,628,952 more chars]
