# Supplementary material for: Bis(N,N-diethyl-4-methyl-4-piperazine-1-carboxamide) tetra­kis­(iso­thio­cyanato-κN)­cobalt(II), a model compound for the blue color developed in the Scott test
Source: Acta Crystallogr E Crystallogr Commun. 2023 Feb 9;79(Pt 3):163–6. doi: 10.1107/S2056989023000981 (PMC9993914; doi:10.1107/S2056989023000981)
Supplement: Supplementary file 2 [file e-79-00163-Isup2.hkl]

data_I                                                                          
_shelx_title ' ml1801_a.res in P2(1)/c'                                         
_shelx_refln_list_code          4                                               
_shelx_F_calc_maximum      353.81                                               
_exptl_crystal_F_000      1460.00                                               
_reflns_d_resolution_high  0.7463                                               
                                                                                
loop_                                                                           
 _space_group_symop_operation_xyz                                               
 'x, y, z'                                                                      
 '-x, y+1/2, -z+1/2'                                                            
 '-x, -y, -z'                                                                   
 'x, -y-1/2, z-1/2'                                                             
                                                                                
_cell_length_a    17.9151                                                       
_cell_length_b     9.8192                                                       
_cell_length_c    19.9538                                                       
_cell_angle_alpha  90.000                                                       
_cell_angle_beta   91.150                                                       
_cell_angle_gamma  90.000                                                       
                                                                                
_shelx_F_squared_multiplier     1.000                                           
                                                                                
loop_                                                                           
 _refln_index_h                                                                 
 _refln_index_k                                                                 
 _refln_index_l                                                                 
 _refln_F_squared_calc                                                          
 _refln_F_squared_meas                                                          
 _refln_F_squared_sigma                                                         
 _refln_observed_status                                                         
   1   0   0          0.12         -1.62         1.62 o                         
   2   0   0       1074.19       1023.85        11.01 o                         
   3   0   0       2849.71       2916.17        26.09 o                         
   4   0   0      40962.95      42209.43       276.10 o                         
   5   0   0       6762.34       6702.70        50.83 o                         
   6   0   0      36162.79      35424.53       230.12 o                         
   7   0   0        264.35        190.49        17.70 o                         
   8   0   0       1778.98       1821.28        36.25 o                         
   9   0   0       4809.39       5229.16        44.74 o                         
  10   0   0       1660.03       1453.90        27.06 o                         
  11   0   0        103.31         97.35        15.91 o                         
  12   0   0       2207.56       2128.42        33.59 o                         
  13   0   0       1569.41       1508.67        31.98 o                         
  14   0   0         96.31         93.61        18.92 o                         
  15   0   0       7300.65       7335.13        64.67 o                         
  16   0   0       7044.18       6933.45        90.86 o                         
  17   0   0       1223.41       1231.09        56.02 o                         
  18   0   0        561.00        645.67        65.00 o                         
  19   0   0       1030.51       1096.53        99.03 o                         
  20   0   0         23.42          4.75        53.55 o                         
  21   0   0       1210.33       1374.33        67.14 o                         
  22   0   0         76.79         79.63        49.37 o                         
  23   0   0        250.88        260.07        56.67 o                         
   1   1   0       4782.21       5339.54        19.51 o                         
   2   1   0          5.05          1.64         4.95 o                         
   3   1   0       8302.99       8443.70        40.63 o                         
   4   1   0       3307.90       3592.74        20.10 o                         
   5   1   0       4817.03       4787.19        28.97 o                         
   6   1   0          0.16         11.01        11.08 o                         
   7   1   0        748.09        813.63        15.15 o                         
   8   1   0         44.74         35.40        15.58 o                         
   9   1   0       1321.57       1456.69        19.26 o                         
  10   1   0       9120.03       8918.94        47.87 o                         
  11   1   0       1711.20       1753.38        22.13 o                         
  12   1   0       1177.12       1158.11        23.04 o                         
  13   1   0        855.13        922.59        20.39 o                         
  14   1   0        237.23        259.21        15.31 o                         
  15   1   0        477.93        454.45        19.50 o                         
  16   1   0       3219.03       3207.39        39.88 o                         
  17   1   0       1462.65       1478.00        44.01 o                         
  18   1   0         48.59         72.53        28.67 o                         
  19   1   0          3.60          6.15        30.11 o                         
  20   1   0         38.84         70.19        32.59 o                         
  21   1   0        107.65        115.18        35.00 o                         
  22   1   0          7.45         16.88        34.32 o                         
  23   1   0          3.89        -17.42        35.99 o                         
   0   2   0       2649.64       2912.79        23.03 o                         
   1   2   0       3765.67       3822.19        21.28 o                         
   2   2   0      10315.04      10114.16        45.31 o                         
   3   2   0       3403.03       3360.81        22.32 o                         
   4   2   0      13817.80      13552.20        62.34 o                         
   5   2   0       1794.26       1814.25        19.60 o                         
   6   2   0       2093.80       2198.10        20.45 o                         
   7   2   0         22.89         40.84         9.88 o                         
   8   2   0       2164.15       2530.11        23.73 o                         
   9   2   0       1066.86       1152.03        19.71 o                         
  10   2   0         88.36        119.49        11.73 o                         
  11   2   0        188.94        203.03        13.30 o                         
  12   2   0          1.34         -2.14        12.52 o                         
  13   2   0          6.70         -0.08        15.37 o                         
  14   2   0       1150.04       1101.10        28.02 o                         
  15   2   0        334.06        298.77        22.67 o                         
  16   2   0        620.59        667.73        24.63 o                         
  17   2   0        363.96        357.37        22.80 o                         
  18   2   0         40.24         47.40        25.08 o                         
  19   2   0        310.56        287.67        33.29 o                         
  20   2   0        253.70        280.93        35.38 o                         
  21   2   0         28.56         67.25        34.61 o                         
  22   2   0          2.81         25.79        43.09 o                         
  23   2   0        243.66        227.89        45.54 o                         
   1   3   0        991.46        836.02        12.65 o                         
   2   3   0      22504.65      23533.38        99.78 o                         
   3   3   0       2133.62       2376.28        19.20 o                         
   4   3   0       1208.85       1138.90        15.85 o                         
   5   3   0        823.07        660.15        16.03 o                         
   6   3   0       3864.13       3775.08        29.31 o                         
   7   3   0      20864.09      21802.28        99.74 o                         
   8   3   0        416.11        374.49        12.95 o                         
   9   3   0       3412.67       3536.77        28.65 o                         
  10   3   0        239.23        290.67        13.13 o                         
  11   3   0        227.79        278.17        15.74 o                         
  12   3   0       1363.00       1284.91        25.96 o                         
  13   3   0        773.17        796.48        26.32 o                         
  14   3   0        918.68        943.96        27.88 o                         
  15   3   0        448.15        452.46        24.71 o                         
  16   3   0        126.04        137.38        22.76 o                         
  17   3   0        120.29         94.11        22.05 o                         
  18   3   0        155.04        105.28        23.35 o                         
  19   3   0        639.79        753.94        36.15 o                         
  20   3   0         51.47         57.12        39.36 o                         
  21   3   0        111.54        196.30        41.97 o                         
  22   3   0        667.66        726.97        47.98 o                         
  23   3   0        437.69        536.12        49.47 o                         
   0   4   0       4827.60       4726.70        39.27 o                         
   1   4   0       1062.60       1050.72        14.24 o                         
   2   4   0       1091.02       1270.34        15.26 o                         
   3   4   0        493.82        517.69        12.11 o                         
   4   4   0       3050.84       2986.60        24.41 o                         
   5   4   0        186.40        261.18        11.05 o                         
   6   4   0      25059.04      25350.99       109.43 o                         
   7   4   0        215.74        186.33        11.39 o                         
   8   4   0       7369.52       7728.88        45.87 o                         
   9   4   0       1434.60       1465.27        27.12 o                         
  10   4   0        929.06        910.52        21.97 o                         
  11   4   0        518.21        513.66        18.67 o                         
  12   4   0       1865.40       1802.44        32.11 o                         
  13   4   0        466.88        439.90        22.44 o                         
  14   4   0        157.81        156.95        21.36 o                         
  15   4   0        123.28         78.43        21.71 o                         
  16   4   0        233.99        221.59        27.54 o                         
  17   4   0        292.36        276.45        27.13 o                         
  18   4   0         92.84        114.76        26.80 o                         
  19   4   0        801.28        815.70        33.31 o                         
  20   4   0        104.72         96.11        33.59 o                         
  21   4   0         13.82        -39.90        39.97 o                         
  22   4   0        516.21        476.97        47.91 o                         
   1   5   0         18.26         20.34         9.23 o                         
   2   5   0       2832.49       3152.52        22.89 o                         
   3   5   0       4369.98       4269.11        27.49 o                         
   4   5   0         25.01         58.02        10.16 o                         
   5   5   0        885.75        851.38        16.42 o                         
   6   5   0       1436.92       1607.66        20.98 o                         
   7   5   0        403.31        412.94        13.52 o                         
   8   5   0        371.72        427.82        16.66 o                         
   9   5   0       2257.02       2172.20        28.18 o                         
  10   5   0       7808.92       7923.29        52.36 o                         
  11   5   0       1129.41       1195.17        25.55 o                         
  12   5   0         17.06         21.47        20.70 o                         
  13   5   0       1046.91        930.49        29.02 o                         
  14   5   0         91.31        128.07        23.73 o                         
  15   5   0         49.18         -6.38        23.56 o                         
  16   5   0          2.57         29.02        24.73 o                         
  17   5   0         40.76         22.69        26.18 o                         
  18   5   0        372.06        405.14        30.89 o                         
  19   5   0        469.36        495.53        35.60 o                         
  20   5   0        253.63        287.13        35.47 o                         
  21   5   0         21.62         18.39        41.02 o                         
  22   5   0        594.91        601.99        56.06 o                         
   0   6   0          9.98          1.03        13.10 o                         
   1   6   0        224.18        301.61        12.23 o                         
   2   6   0       1073.77       1058.47        22.55 o                         
   3   6   0       1860.96       1835.88        19.55 o                         
   4   6   0         19.00         16.22        10.67 o                         
   5   6   0        110.29        106.19        10.23 o                         
   6   6   0         12.73         20.57        11.74 o                         
   7   6   0          2.14         15.25        12.95 o                         
   8   6   0        622.99        685.30        36.80 o                         
   9   6   0        803.56        936.54        25.33 o                         
  10   6   0        597.74        573.30        28.03 o                         
  11   6   0         19.27          4.41        20.49 o                         
  12   6   0          7.48         12.53        21.94 o                         
  13   6   0          0.44        -12.53        23.10 o                         
  14   6   0          6.73         35.71        24.31 o                         
  15   6   0        145.41        100.81        27.49 o                         
  16   6   0         22.26         25.64        26.30 o                         
  17   6   0        122.90        211.78        28.87 o                         
  18   6   0         55.73         50.37        28.60 o                         
  19   6   0        121.23         74.64        32.88 o                         
  20   6   0         32.82         22.12        30.94 o                         
  21   6   0          1.88        -37.67        37.67 o                         
   1   7   0       8592.30       8531.29        50.94 o                         
   2   7   0       1624.62       1612.05        22.20 o                         
   3   7   0         45.49         19.09        11.55 o                         
   4   7   0       1315.63       1315.40        23.91 o                         
   5   7   0        233.00        228.54        15.23 o                         
   6   7   0        628.00        625.47        24.45 o                         
   7   7   0       4490.09       4342.57        47.72 o                         
   8   7   0       4175.71       4016.67        42.44 o                         
   9   7   0       1460.37       1436.64        31.25 o                         
  10   7   0        318.72        379.63        28.23 o                         
  11   7   0        328.24        304.89        27.23 o                         
  12   7   0        467.72        498.12        30.76 o                         
  13   7   0        549.61        627.83        35.86 o                         
  14   7   0       1030.55       1074.96        38.11 o                         
  15   7   0       1035.66        971.09        38.33 o                         
  16   7   0         42.11        -29.46        29.46 o                         
  17   7   0        625.69        615.10        37.35 o                         
  18   7   0        370.36        385.34        49.55 o                         
  19   7   0         52.88         -2.38        39.23 o                         
  20   7   0        390.38        447.24        39.39 o                         
   0   8   0       2471.06       2529.28        49.29 o                         
   1   8   0        600.68        624.20        24.72 o                         
   2   8   0       2647.65       2587.73        38.21 o                         
   3   8   0        242.70        232.19        20.74 o                         
   4   8   0       3567.25       3619.93        38.91 o                         
   5   8   0        410.31        411.06        20.10 o                         
   6   8   0        222.68        232.70        20.78 o                         
   7   8   0         90.05        134.63        25.12 o                         
   8   8   0       1271.49       1163.53        32.04 o                         
   9   8   0          2.64        -16.17        21.74 o                         
  10   8   0         14.73         26.19        24.79 o                         
  11   8   0        513.54        487.17        30.90 o                         
  12   8   0        426.94        465.53        32.25 o                         
  13   8   0         13.58         -9.10        28.64 o                         
  14   8   0       1888.48       1776.36        49.74 o                         
  15   8   0        336.29        268.61        32.35 o                         
  16   8   0        122.99        126.44        38.98 o                         
  17   8   0       1942.19       1860.17        52.32 o                         
  18   8   0        130.81        176.79        35.73 o                         
  19   8   0        251.44        367.29       112.51 o                         
   1   9   0         17.76          1.18        23.82 o                         
   2   9   0          3.57          4.60        24.08 o                         
   3   9   0       2057.14       2107.38        39.93 o                         
   4   9   0        124.98        154.78        23.18 o                         
   5   9   0         65.84         71.70        24.23 o                         
   6   9   0        295.75        297.87        32.75 o                         
   7   9   0         13.13          7.20        24.51 o                         
   8   9   0        199.82        199.18        28.86 o                         
   9   9   0        267.32        306.98        32.74 o                         
  10   9   0         17.98         14.43        31.67 o                         
  11   9   0         53.21         25.08        32.98 o                         
  12   9   0         99.08        147.21        34.67 o                         
  13   9   0        249.80        194.30        36.71 o                         
  14   9   0          0.45        -15.76        38.62 o                         
  15   9   0         94.87         86.76        37.19 o                         
  16   9   0          0.19        -36.74        36.74 o                         
  17   9   0          5.46        -33.75        38.47 o                         
   0  10   0       1442.12       1370.09        93.09 o                         
   1  10   0        496.09        520.10        38.71 o                         
   2  10   0        943.38       1041.61        36.57 o                         
   3  10   0        180.79        251.14        28.35 o                         
   4  10   0          3.42        -15.23        29.78 o                         
   5  10   0        544.31        563.77        42.29 o                         
   6  10   0        602.75        641.96        38.04 o                         
   7  10   0        176.07        169.06        29.39 o                         
   8  10   0        164.93        191.88        33.71 o                         
   9  10   0         91.16         97.26        34.10 o                         
  10  10   0          5.41         13.10        33.81 o                         
  11  10   0         69.27         56.36        34.93 o                         
  12  10   0         36.70         40.14        42.61 o                         
  13  10   0          1.92          3.82        35.70 o                         
  14  10   0        284.84        363.32        41.25 o                         
  15  10   0        160.81        188.99        43.47 o                         
   1  11   0       1835.68       1960.05        53.26 o                         
   2  11   0        477.87        517.44        33.84 o                         
   3  11   0          6.50         -3.09        31.93 o                         
   4  11   0        101.53        135.80        34.20 o                         
   5  11   0        240.21        233.87        48.87 o                         
   6  11   0        101.08         62.90        34.83 o                         
   7  11   0        773.39        802.03        54.23 o                         
   8  11   0        479.53        571.32        51.90 o                         
   9  11   0        388.09        399.12        50.27 o                         
  10  11   0         20.02        -45.11        45.11 o                         
  11  11   0        535.64        619.22        52.77 o                         
  12  11   0        189.30        256.09        44.56 o                         
  13  11   0         11.34         26.96        63.43 o                         
   0  12   0          2.08         62.74        41.55 o                         
   1  12   0        101.65         66.35        33.15 o                         
   2  12   0        242.41        303.78        39.18 o                         
   3  12   0        821.08        802.74        50.70 o                         
   4  12   0        441.25        473.50        42.09 o                         
   5  12   0          0.59         28.40        36.18 o                         
   6  12   0         12.02        -49.98        49.98 o                         
   7  12   0        301.73        255.87        49.92 o                         
   8  12   0        751.31        776.89        58.69 o                         
   9  12   0        434.48        504.86        74.11 o                         
   1  13   0          3.88         39.73        38.20 o                         
   2  13   0        614.44        610.21        42.52 o                         
   3  13   0        320.21        314.52        62.43 o                         
 -23   1   1        365.54        463.01        41.46 o                         
 -22   1   1        102.72        105.93        35.00 o                         
 -21   1   1        170.75        252.83        47.52 o                         
 -20   1   1          6.42        -31.35        31.35 o                         
 -19   1   1       1733.09       1773.63        52.07 o                         
 -18   1   1        453.58        376.61        41.16 o                         
 -17   1   1       1106.09       1175.08        59.18 o                         
 -16   1   1         15.13         36.19        18.62 o                         
 -15   1   1        195.90        212.11        17.62 o                         
 -14   1   1        589.80        578.83        20.81 o                         
 -13   1   1       2392.41       2276.92        26.18 o                         
 -12   1   1        737.64        721.11        17.01 o                         
 -11   1   1         66.92         61.19        11.39 o                         
 -10   1   1        920.59       1005.91        18.09 o                         
  -9   1   1         86.90         35.69        10.23 o                         
  -8   1   1        193.09        349.22        11.43 o                         
  -7   1   1       2074.79       2184.24        19.41 o                         
  -6   1   1       1594.54       1699.64        16.84 o                         
  -5   1   1       1691.62       1687.79        14.36 o                         
  -4   1   1       8157.29       8686.70        42.23 o                         
  -3   1   1         42.53         31.00         8.90 o                         
  -2   1   1        748.84        555.90         9.96 o                         
  -1   1   1       1135.29       1150.05         8.74 o                         
   0   1   1       9779.36      10518.61        45.32 o                         
   1   1   1       1091.40       1096.70         8.25 o                         
   2   1   1      42601.09      42308.74       162.05 o                         
   3   1   1       2657.07       2682.16        17.90 o                         
   4   1   1        506.84        550.35        10.88 o                         
   5   1   1        889.11        897.77        17.73 o                         
   6   1   1       8533.64       8594.01        44.44 o                         
   7   1   1         37.50         44.94        10.37 o                         
   8   1   1        597.10        567.71        16.72 o                         
   9   1   1       1312.99       1352.53        20.59 o                         
  10   1   1       2407.82       2384.63        25.40 o                         
  11   1   1        345.31        341.54        13.66 o                         
  12   1   1       4098.01       4264.13        33.21 o                         
  13   1   1          1.31         -6.84        12.67 o                         
  14   1   1       1212.14       1165.16        23.24 o                         
  15   1   1         52.24         41.38        17.62 o                         
  16   1   1        713.45        755.27        33.94 o                         
  17   1   1         95.95         87.47        22.47 o                         
  18   1   1         55.41         62.14        29.21 o                         
  19   1   1        531.26        669.49        37.86 o                         
  20   1   1        230.32        190.92        34.33 o                         
  21   1   1        291.03        295.87        37.05 o                         
  22   1   1        132.46         72.76        36.36 o                         
  23   1   1         18.28        -16.91        36.82 o                         
 -23   2   1          8.75         50.66        41.96 o                         
 -22   2   1        281.70        402.45        44.19 o                         
 -21   2   1        935.00        979.59        46.21 o                         
 -20   2   1         80.50         83.60        32.87 o                         
 -19   2   1         27.49         15.55        29.79 o                         
 -18   2   1       1830.74       1838.09        46.09 o                         
 -17   2   1         14.54         50.16        20.35 o                         
 -16   2   1       1738.71       1825.04        37.82 o                         
 -15   2   1       4903.55       4924.17        50.05 o                         
 -14   2   1        256.00        241.62        18.62 o                         
 -13   2   1       3290.77       3039.86        35.57 o                         
 -12   2   1       5765.03       5654.80        40.41 o                         
 -11   2   1        164.24        196.32        12.82 o                         
 -10   2   1       5294.87       4929.81        34.81 o                         
  -9   2   1       6061.98       5886.29        37.45 o                         
  -8   2   1       2236.50       2177.72        19.15 o                         
  -7   2   1       7730.90       7548.29        45.71 o                         
  -6   2   1       6869.59       7242.35        43.74 o                         
  -5   2   1        939.73       1080.64        26.40 o                         
  -4   2   1      28333.08      29552.83       119.63 o                         
  -3   2   1      73493.42      74181.21       269.51 o                         
  -2   2   1        127.43        213.87        11.61 o                         
  -1   2   1       5180.73       5508.71        24.98 o                         
   0   2   1       1688.01       1836.00        15.53 o                         
   1   2   1       3947.80       4159.51        19.19 o                         
   2   2   1        132.03        176.38         9.81 o                         
   3   2   1      93179.93      93300.80       371.37 o                         
   4   2   1      11657.96      12444.76        55.66 o                         
   5   2   1       4925.25       5057.94        30.79 o                         
   6   2   1        924.68       1019.43        16.74 o                         
   7   2   1       2048.17       2430.35        22.71 o                         
   8   2   1       8468.71       8811.83        48.19 o                         
   9   2   1      14788.02      14734.02        72.94 o                         
  10   2   1        714.39        767.35        17.65 o                         
  11   2   1       1488.69       1577.68        25.01 o                         
  12   2   1          2.08        -12.51        12.51 o                         
  13   2   1       3810.16       3660.84        34.16 o                         
  14   2   1       1453.81       1327.18        30.47 o                         
  15   2   1        618.57        661.52        23.25 o                         
  16   2   1       2091.60       1928.92        35.65 o                         
  17   2   1         56.86         78.64        21.71 o                         
  18   2   1         45.22         67.18        23.94 o                         
  19   2   1       4154.50       4168.49        67.27 o                         
  20   2   1        268.81        328.24        34.68 o                         
  21   2   1         24.77          8.85        33.39 o                         
  22   2   1        238.63        153.07        38.85 o                         
  23   2   1        107.38         49.64        41.85 o                         
 -23   3   1        259.82        276.76        45.64 o                         
 -22   3   1         24.62         33.10        40.21 o                         
 -21   3   1         73.42         85.41        52.25 o                         
 -20   3   1          3.43         -9.16        37.34 o                         
 -19   3   1         94.64        104.08        37.32 o                         
 -18   3   1        701.37        695.20        30.94 o                         
 -17   3   1        851.59        871.74        30.34 o                         
 -16   3   1         67.69         35.03        21.89 o                         
 -15   3   1        240.58        329.25        23.26 o                         
 -14   3   1         98.56        113.17        23.16 o                         
 -13   3   1       4602.95       4591.48        42.79 o                         
 -12   3   1       2365.59       2364.73        32.38 o                         
 -11   3   1        256.48        279.74        16.52 o                         
 -10   3   1         77.75        137.79        14.53 o                         
  -9   3   1       1012.50       1139.94        22.57 o                         
  -8   3   1       1998.30       1846.64        31.28 o                         
  -7   3   1       5737.00       5555.36        45.19 o                         
  -6   3   1       4390.09       4510.34        27.35 o                         
  -5   3   1        279.09        279.28        12.76 o                         
  -4   3   1        169.13        135.71        10.92 o                         
  -3   3   1       3483.76       3445.13        21.75 o                         
  -2   3   1      18198.22      18155.98        72.98 o                         
  -1   3   1        168.88        145.59         8.18 o                         
   0   3   1        585.80        485.52        11.47 o                         
   1   3   1       3222.51       3306.66        21.37 o                         
   2   3   1        879.39       1022.21        15.00 o                         
   3   3   1        178.53        230.74         9.78 o                         
   4   3   1      12608.84      13068.42        65.13 o                         
   5   3   1        454.80        411.14        11.45 o                         
   6   3   1      13360.35      13538.61        63.06 o                         
   7   3   1       5074.50       5143.36        32.52 o                         
   8   3   1        520.12        497.95        18.11 o                         
   9   3   1       1976.61       1972.65        23.06 o                         
  10   3   1       1226.21       1237.61        24.27 o                         
  11   3   1        241.81        252.67        13.41 o                         
  12   3   1        206.89        167.74        15.88 o                         
  13   3   1       3311.70       3066.64        39.93 o                         
  14   3   1       2082.91       1990.62        38.83 o                         
  15   3   1        189.24        210.51        22.28 o                         
  16   3   1        699.02        692.02        25.68 o                         
  17   3   1        528.78        527.20        23.88 o                         
  18   3   1          1.63          7.43        24.23 o                         
  19   3   1       1406.99       1514.63        39.96 o                         
  20   3   1        116.67         99.37        38.87 o                         
  21   3   1        219.65        248.33        41.66 o                         
  22   3   1        163.07        124.90        41.76 o                         
  23   3   1         79.91         17.06        45.29 o                         
 -22   4   1          1.81         49.94        40.93 o                         
 -21   4   1         13.64        -41.77        43.03 o                         
 -20   4   1         80.27         44.77        43.60 o                         
 -19   4   1        106.75         95.84        30.23 o                         
 -18   4   1         17.40          6.32        28.06 o                         
 -17   4   1        402.24        478.48        31.54 o                         
 -16   4   1        145.97        141.77        27.18 o                         
 -15   4   1         10.62         -8.07        24.32 o                         
 -14   4   1        504.89        437.96        26.54 o                         
 -13   4   1        149.51        200.34        18.53 o                         
 -12   4   1       2157.64       2018.30        31.45 o                         
 -11   4   1       1051.94       1141.83        25.52 o                         
 -10   4   1         59.64         50.55        17.23 o                         
  -9   4   1        338.43        310.67        15.37 o                         
  -8   4   1       1256.14       1113.43        22.61 o                         
  -7   4   1        449.16        493.15        14.12 o                         
  -6   4   1        165.42        207.60        10.96 o                         
  -5   4   1        570.96        608.34        18.31 o                         
  -4   4   1        171.62        232.79         9.81 o                         
  -3   4   1       1374.15       1426.37        16.32 o                         
  -2   4   1       1540.24       1571.61        17.43 o                         
  -1   4   1        426.25        319.06        10.87 o                         
   0   4   1         10.67         13.52         8.62 o                         
   1   4   1          6.87         13.00         8.63 o                         
   2   4   1       3546.95       3558.24        24.16 o                         
   3   4   1        533.78        475.90        11.59 o                         
   4   4   1       2554.40       2725.48        22.97 o                         
   5   4   1       4578.53       4337.44        29.40 o                         
   6   4   1       1614.21       1769.52        20.76 o                         
   7   4   1       2280.31       2296.18        23.34 o                         
   8   4   1       1397.12       1423.51        27.37 o                         
   9   4   1        312.44        291.18        12.85 o                         
  10   4   1        862.00        885.45        18.33 o                         
  11   4   1        573.85        653.07        25.95 o                         
  12   4   1        499.19        529.69        20.69 o                         
  13   4   1        362.16        370.55        20.82 o                         
  14   4   1        509.59        514.77        23.11 o                         
  15   4   1         50.71         69.40        20.32 o                         
  16   4   1        600.28        591.99        26.30 o                         
  17   4   1        199.40        246.19        25.25 o                         
  18   4   1         17.74         25.81        24.32 o                         
  19   4   1        176.14        202.10        31.52 o                         
  20   4   1        253.36        265.63        32.63 o                         
  21   4   1         50.14         32.57        45.63 o                         
  22   4   1        273.38        271.44        59.64 o                         
 -22   5   1        329.71        446.57        52.07 o                         
 -21   5   1          3.19        -26.67        39.61 o                         
 -20   5   1        327.31        413.49        33.55 o                         
 -19   5   1        404.43        423.82        32.26 o                         
 -18   5   1         83.46         40.05        27.52 o                         
 -17   5   1       1490.92       1616.81        42.64 o                         
 -16   5   1       1088.95       1100.27        34.18 o                         
 -15   5   1          3.40        -25.09        25.09 o                         
 -14   5   1        349.09        339.71        27.55 o                         
 -13   5   1        198.14        182.88        24.75 o                         
 -12   5   1        238.58        233.72        21.21 o                         
 -11   5   1       4906.72       4940.50        60.25 o                         
 -10   5   1       4492.57       4445.66        39.76 o                         
  -9   5   1       3865.12       3808.45        35.52 o                         
  -8   5   1       1318.62       1326.49        20.51 o                         
  -7   5   1       4571.49       4560.87        32.30 o                         
  -6   5   1       1821.74       1738.54        22.24 o                         
  -5   5   1        265.52        239.07        11.75 o                         
  -4   5   1       5970.27       5971.96        32.55 o                         
  -3   5   1      10492.99      10362.76        52.28 o                         
  -2   5   1       1449.61       1541.04        18.74 o                         
  -1   5   1       4148.15       4146.73        26.91 o                         
   0   5   1        588.61        531.10        11.66 o                         
   1   5   1          1.33         -3.14         8.19 o                         
   2   5   1       3998.59       3847.20        25.49 o                         
   3   5   1       6434.39       6682.65        37.10 o                         
   4   5   1       1586.83       1498.60        19.33 o                         
   5   5   1       4114.56       4302.34        29.91 o                         
   6   5   1      10478.29      11030.97        56.94 o                         
   7   5   1         41.34         38.31        11.68 o                         
   8   5   1       3661.54       3602.52        30.13 o                         
   9   5   1        350.37        310.05        14.17 o                         
  10   5   1       5362.50       5326.45        41.80 o                         
  11   5   1          0.37          0.61        16.10 o                         
  12   5   1       6656.67       6753.59        54.35 o                         
  13   5   1          5.31         -4.84        21.19 o                         
  14   5   1         19.28         58.18        22.62 o                         
  15   5   1       1256.22       1234.13        34.22 o                         
  16   5   1          6.70          3.22        25.16 o                         
  17   5   1         42.98         14.77        26.11 o                         
  18   5   1       2123.44       2318.44        47.00 o                         
  19   5   1          8.11        -21.98        26.18 o                         
  20   5   1         14.57         29.14        40.99 o                         
  21   5   1        561.52        489.52        38.97 o                         
  22   5   1          5.42         41.66        52.21 o                         
 -21   6   1        115.89        123.14        39.56 o                         
 -20   6   1        595.72        559.50        36.77 o                         
 -19   6   1         49.74         55.16        29.93 o                         
 -18   6   1        389.60        417.33        32.30 o                         
 -17   6   1        237.01        242.54        29.32 o                         
 -16   6   1        145.49        209.22        28.14 o                         
 -15   6   1        495.07        502.77        32.42 o                         
 -14   6   1       1290.96       1252.18        39.26 o                         
 -13   6   1       1031.25        976.67        31.10 o                         
 -12   6   1        143.87        155.79        22.95 o                         
 -11   6   1       1469.61       1448.66        32.83 o                         
 -10   6   1       1610.54       1573.01        32.87 o                         
  -9   6   1       5684.75       5580.85        48.16 o                         
  -8   6   1       1697.27       1693.91        30.83 o                         
  -7   6   1       2288.64       2386.17        28.95 o                         
  -6   6   1        828.16        884.15        17.43 o                         
  -5   6   1         49.18         21.28         8.93 o                         
  -4   6   1        309.74        278.60        11.94 o                         
  -3   6   1       6913.26       7152.37        40.50 o                         
  -2   6   1        438.72        462.14        13.49 o                         
  -1   6   1       2116.43       2066.52        21.28 o                         
   0   6   1        792.12        735.87        20.82 o                         
   1   6   1       5832.06       6177.12        39.23 o                         
   2   6   1       1853.08       1767.90        20.03 o                         
   3   6   1         10.03          2.12         9.75 o                         
   4   6   1        264.12        310.88        11.55 o                         
   5   6   1       3889.01       3664.49        28.93 o                         
   6   6   1         37.32         22.65        11.61 o                         
   7   6   1       2419.01       2349.57        26.24 o                         
   8   6   1        141.83        168.06        13.87 o                         
   9   6   1        730.67        772.04        26.06 o                         
  10   6   1          0.55         18.28        18.96 o                         
  11   6   1        923.26        918.92        29.51 o                         
  12   6   1         13.23         -0.77        21.69 o                         
  13   6   1       3370.93       3130.74        47.51 o                         
  14   6   1        591.53        585.90        29.19 o                         
  15   6   1        101.67        125.18        26.51 o                         
  16   6   1        943.64        866.23        33.48 o                         
  17   6   1        150.43        193.11        29.04 o                         
  18   6   1        623.95        573.85        36.50 o                         
  19   6   1        116.37        155.40        30.93 o                         
  20   6   1        303.35        297.85        40.14 o                         
  21   6   1        488.54        544.05        45.43 o                         
 -20   7   1          0.83         -1.71        34.45 o                         
 -19   7   1        139.37        187.14        35.66 o                         
 -18   7   1        143.02        133.89        34.11 o                         
 -17   7   1        133.48        143.01        32.97 o                         
 -16   7   1         38.01         82.80        30.64 o                         
 -15   7   1        428.98        434.75        33.56 o                         
 -14   7   1        682.23        738.32        36.25 o                         
 -13   7   1         44.95         54.12        25.66 o                         
 -12   7   1        124.63        111.34        24.39 o                         
 -11   7   1       1017.60       1043.51        34.49 o                         
 -10   7   1       1208.78       1122.35        29.83 o                         
  -9   7   1       1699.29       1710.75        33.56 o                         
  -8   7   1        132.03        157.14        19.22 o                         
  -7   7   1        506.65        578.74        21.32 o                         
  -6   7   1        653.09        654.15        21.72 o                         
  -5   7   1        841.49        862.68        21.34 o                         
  -4   7   1         60.22         57.13        13.88 o                         
  -3   7   1         12.69          1.42        14.27 o                         
  -2   7   1        732.73        830.87        18.16 o                         
  -1   7   1        137.93        150.56        11.77 o                         
   0   7   1       1801.22       1702.08        24.46 o                         
   1   7   1        144.00        168.50        12.98 o                         
   2   7   1          6.50        -12.39        12.39 o                         
   3   7   1        191.06        169.61        12.05 o                         
   4   7   1         24.22         25.73        11.09 o                         
   5   7   1        817.92        842.28        28.88 o                         
   6   7   1       3375.40       3365.80        39.70 o                         
   7   7   1        330.02        355.03        19.59 o                         
   8   7   1        520.92        482.30        33.17 o                         
   9   7   1       1120.02       1132.29        30.81 o                         
  10   7   1        740.31        737.32        30.69 o                         
  11   7   1         65.52         92.94        25.78 o                         
  12   7   1        266.42        253.73        28.44 o                         
  13   7   1        210.74        148.15        28.06 o                         
  14   7   1         10.62         34.03        27.65 o                         
  15   7   1          0.51         41.32        29.50 o                         
  16   7   1        859.25        893.24        56.02 o                         
  17   7   1         73.41         19.37        31.51 o                         
  18   7   1         20.39          2.06        36.48 o                         
  19   7   1         95.67         69.63        33.97 o                         
  20   7   1          0.38         42.69        33.32 o                         
 -19   8   1         31.48        259.95       103.46 o                         
 -18   8   1         52.14          6.51        32.84 o                         
 -17   8   1        385.80        412.21        36.92 o                         
 -16   8   1        426.79        430.77        38.93 o                         
 -15   8   1          2.34         48.19        30.72 o                         
 -14   8   1          6.34        -26.65        29.09 o                         
 -13   8   1        243.90        180.79        30.65 o                         
 -12   8   1         48.14        -11.65        28.04 o                         
 -11   8   1        193.35        190.42        27.52 o                         
 -10   8   1         11.80         20.35        25.56 o                         
  -9   8   1        166.49        172.23        23.64 o                         
  -8   8   1        231.11        233.15        23.50 o                         
  -7   8   1         31.87         29.47        20.47 o                         
  -6   8   1         98.02         83.57        20.88 o                         
  -5   8   1        244.48        310.97        21.41 o                         
  -4   8   1         50.04         48.70        19.14 o                         
  -3   8   1         14.01         10.29        18.19 o                         
  -2   8   1         75.79         83.88        18.48 o                         
  -1   8   1       2724.32       2662.81        40.94 o                         
   0   8   1         37.55         39.11        21.54 o                         
   1   8   1        293.00        227.34        17.94 o                         
   2   8   1        429.94        453.42        20.12 o                         
   3   8   1        725.15        691.86        23.42 o                         
   4   8   1        707.94        685.14        23.07 o                         
   5   8   1       1037.02       1045.09        25.81 o                         
   6   8   1         55.17         75.29        17.97 o                         
   7   8   1         15.86        -11.16        20.69 o                         
   8   8   1        236.65        271.68        40.28 o                         
   9   8   1        451.83        504.64        33.85 o                         
  10   8   1         54.86         70.28        26.46 o                         
  11   8   1        712.14        759.74        46.20 o                         
  12   8   1        953.61       1037.23        38.01 o                         
  13   8   1        123.46        108.83        29.62 o                         
  14   8   1         45.01         31.59        29.22 o                         
  15   8   1         37.93          7.86        30.83 o                         
  16   8   1        563.02        575.45        37.61 o                         
  17   8   1        464.08        483.55        38.63 o                         
  18   8   1        219.23        216.22        35.73 o                         
 -17   9   1        417.30        326.18        60.87 o                         
 -16   9   1         59.67         43.36        37.73 o                         
 -15   9   1        624.42        647.22        43.49 o                         
 -14   9   1        699.24        657.70        42.55 o                         
 -13   9   1         49.04         18.82        34.62 o                         
 -12   9   1        200.17        215.30        36.08 o                         
 -11   9   1       2207.37       2125.26        58.89 o                         
 -10   9   1         29.22         35.64        31.20 o                         
  -9   9   1         58.87         46.20        37.17 o                         
  -8   9   1         47.00         30.02        27.13 o                         
  -7   9   1        430.12        548.58        38.88 o                         
  -6   9   1       1370.73       1502.52        38.75 o                         
  -5   9   1       4221.78       4217.80        53.09 o                         
  -4   9   1       2086.56       2073.45        38.55 o                         
  -3   9   1        232.43        230.56        23.49 o                         
  -2   9   1        427.86        470.29        24.90 o                         
  -1   9   1        632.31        643.03        30.23 o                         
   0   9   1        982.91        952.49        37.88 o                         
   1   9   1        600.71        628.06        29.92 o                         
   2   9   1       4059.15       4075.59        53.79 o                         
   3   9   1         26.96         34.97        24.27 o                         
   4   9   1       4150.68       4081.50        49.42 o                         
   5   9   1          7.77         -8.60        22.27 o                         
   6   9   1         25.43         42.01        25.01 o                         
   7   9   1         36.41         32.62        27.43 o                         
   8   9   1        264.71        340.67        38.73 o                         
   9   9   1         50.75         70.98        31.91 o                         
  10   9   1         92.85        136.73        33.06 o                         
  11   9   1        238.92        212.53        34.30 o                         
  12   9   1        859.89        942.08        43.20 o                         
  13   9   1         16.09         19.40        34.20 o                         
  14   9   1       1121.14       1054.99        46.42 o                         
  15   9   1        635.89        569.72        42.64 o                         
  16   9   1        173.86        202.67        45.69 o                         
  17   9   1        174.57        179.87        41.14 o                         
 -15  10   1        109.25         36.33        39.74 o                         
 -14  10   1        439.86        492.19        43.06 o                         
 -13  10   1         61.59         67.97        38.04 o                         
 -12  10   1        269.56        256.25        38.84 o                         
 -11  10   1        690.94        717.21        42.70 o                         
 -10  10   1        464.16        435.36        38.73 o                         
  -9  10   1        331.16        279.88        45.31 o                         
  -8  10   1        400.35        394.95        36.24 o                         
  -7  10   1         37.75         63.05        27.31 o                         
  -6  10   1         31.30         55.08        26.82 o                         
  -5  10   1         90.28        144.08        39.43 o                         
  -4  10   1         21.15         57.32        31.08 o                         
  -3  10   1       1022.95        952.24        52.97 o                         
  -2  10   1        194.47        168.55        28.30 o                         
  -1  10   1       6035.12       6128.43        69.00 o                         
   0  10   1        346.61        377.62        30.16 o                         
   1  10   1        135.49        145.12        28.12 o                         
   2  10   1         82.97         90.32        26.98 o                         
   3  10   1          2.95         18.45        26.46 o                         
   4  10   1         67.95        116.52        31.02 o                         
   5  10   1       3023.98       3227.33        72.97 o                         
   6  10   1         62.06        112.34        31.14 o                         
   7  10   1        951.30        971.71        48.02 o                         
   8  10   1         14.69         -5.68        34.48 o                         
   9  10   1          2.45         -1.99        35.89 o                         
  10  10   1         31.55         54.06        37.55 o                         
  11  10   1        424.68        461.93        44.03 o                         
  12  10   1        259.59        301.09        38.55 o                         
  13  10   1        623.33        704.09        44.77 o                         
  14  10   1         27.09         20.69        47.52 o                         
  15  10   1         75.15         93.92        40.63 o                         
 -13  11   1        215.07        163.00        59.96 o                         
 -12  11   1        156.31        193.00        54.08 o                         
 -11  11   1         32.27         62.25        38.47 o                         
 -10  11   1          0.06          0.13        40.41 o                         
  -9  11   1        294.68        272.91        49.94 o                         
  -8  11   1         95.31         97.86        45.92 o                         
  -7  11   1        111.33        165.29        56.88 o                         
  -6  11   1        833.96        939.98        46.14 o                         
  -5  11   1          7.91         25.79        33.26 o                         
  -4  11   1         10.38         -5.97        32.92 o                         
  -3  11   1        440.52        442.89        37.12 o                         
  -2  11   1        302.32        311.76        36.24 o                         
  -1  11   1         63.72         57.63        29.97 o                         
   0  11   1        343.46        386.89        31.35 o                         
   1  11   1          1.95        -22.66        30.51 o                         
   2  11   1        216.99        262.57        31.76 o                         
   3  11   1         36.20         24.51        32.56 o                         
   4  11   1          6.13         11.54        31.37 o                         
   5  11   1          0.35         75.61        34.80 o                         
   6  11   1          0.22         33.34        37.94 o                         
   7  11   1         43.03         -1.48        42.97 o                         
   8  11   1         26.29         -4.54        43.04 o                         
   9  11   1        249.66        271.87        63.65 o                         
  10  11   1         18.95         34.43        46.32 o                         
  11  11   1        124.65        177.30        49.60 o                         
  12  11   1         89.13         61.28        57.49 o                         
  13  11   1         98.71        109.93       115.10 o                         
  -9  12   1        355.17        441.99        53.40 o                         
  -8  12   1        146.56        179.94        50.19 o                         
  -7  12   1         64.64         64.05        48.53 o                         
  -6  12   1        332.32        387.71        46.58 o                         
  -5  12   1        334.47        378.77        40.79 o                         
  -4  12   1          1.02         53.70        37.32 o                         
  -3  12   1        323.11        394.45        46.56 o                         
  -2  12   1         72.82         40.38        36.18 o                         
  -1  12   1         94.16         56.32        32.93 o                         
   0  12   1         14.73          5.60        29.87 o                         
   1  12   1        100.58        110.09        35.14 o                         
   2  12   1        116.64        101.07        35.74 o                         
   3  12   1         19.64         -3.70        34.91 o                         
   4  12   1         39.60         97.85        36.75 o                         
   5  12   1        197.04        237.74        43.23 o                         
   6  12   1        160.41        203.87        43.59 o                         
   7  12   1        242.80        356.54        51.95 o                         
   8  12   1          1.76         19.44        48.47 o                         
   9  12   1        119.44        116.79        50.21 o                         
  -3  13   1        135.31        125.47        63.99 o                         
  -2  13   1        950.82        932.09        45.75 o                         
  -1  13   1        341.68        317.62        38.33 o                         
   0  13   1         11.94        -38.35        38.35 o                         
   1  13   1          5.89         37.49        39.26 o                         
   2  13   1         24.95        122.71        36.69 o                         
   3  13   1        503.25        478.14        65.07 o                         
 -23   0   2          5.93        -53.95        53.95 o                         
 -22   0   2        328.09        340.40        55.61 o                         
 -21   0   2        471.44        476.62        54.37 o                         
 -20   0   2        659.97        719.69        57.46 o                         
 -19   0   2       2866.53       3003.69       108.35 o                         
 -18   0   2       3779.31       3688.29        87.17 o                         
 -17   0   2       2447.77       2355.68        59.73 o                         
 -16   0   2         24.91         71.83        29.54 o                         
 -15   0   2       2771.83       2748.34        48.90 o                         
 -14   0   2       1599.48       1499.87        35.96 o                         
 -13   0   2       3223.85       3108.65        44.56 o                         
 -12   0   2       3338.15       3407.14        45.07 o                         
 -11   0   2        626.89        702.53        25.85 o                         
 -10   0   2       8989.44       8724.54        70.97 o                         
  -9   0   2       1316.54       1084.48        40.55 o                         
  -8   0   2       1261.06       1393.79        27.87 o                         
  -7   0   2       1859.46       1726.87        29.31 o                         
  -6   0   2       1729.00       1757.19        29.76 o                         
  -5   0   2       2788.01       2967.61        32.23 o                         
  -4   0   2      24541.02      24359.13       147.57 o                         
  -3   0   2       4855.68       5171.27        43.67 o                         
  -2   0   2      25549.62      25922.49       139.29 o                         
  -1   0   2       3131.88       3074.10        32.00 o                         
   0   0   2       2527.74       2690.60        21.25 o                         
   1   0   2       7077.75       7085.87        44.12 o                         
   2   0   2      32691.87      32586.85       190.04 o                         
   3   0   2       4540.55       5119.74        29.44 o                         
   4   0   2       1907.28       1838.37        20.87 o                         
   5   0   2      28852.75      30085.79       166.16 o                         
   6   0   2       3752.69       3418.65        39.81 o                         
   7   0   2         52.97         12.91        12.72 o                         
   8   0   2       1473.41       1633.99        26.12 o                         
   9   0   2       3442.14       3410.09        36.03 o                         
  10   0   2        630.98        488.42        24.61 o                         
  11   0   2       8472.16       8249.76        63.40 o                         
  12   0   2      11268.33      11147.38        80.12 o                         
  13   0   2          0.18         12.30        17.22 o                         
  14   0   2       3434.79       3511.58        44.24 o                         
  15   0   2       4350.04       4231.21        56.81 o                         
  16   0   2       6089.53       6106.69        79.97 o                         
  17   0   2       3016.11       3238.03        78.55 o                         
  18   0   2        531.01        446.94        48.10 o                         
  19   0   2          3.46          8.06        42.79 o                         
  20   0   2         76.79         67.82        46.47 o                         
  21   0   2          0.64         20.67        76.81 o                         
  22   0   2       1434.90       1619.93       101.38 o                         
  23   0   2         57.23        123.70        52.87 o                         
 -23   1   2        219.61        197.49        41.04 o                         
 -22   1   2        247.90        236.89        37.22 o                         
 -21   1   2        419.91        383.08        47.85 o                         
 -20   1   2        428.64        460.10        36.36 o                         
 -19   1   2        184.13        197.03        32.46 o                         
 -18   1   2         55.99         48.80        26.96 o                         
 -17   1   2        186.69        114.79        25.54 o                         
 -16   1   2       1409.33       1321.28        28.76 o                         
 -15   1   2       1510.33       1412.88        30.66 o                         
 -14   1   2       1220.09       1173.15        32.92 o                         
 -13   1   2          3.04         10.71        12.22 o                         
 -12   1   2       3227.93       3085.75        33.46 o                         
 -11   1   2       1324.04       1302.76        21.17 o                         
 -10   1   2        573.83        499.62        13.53 o                         
  -9   1   2       4568.46       4807.62        31.01 o                         
  -8   1   2        109.71        131.95        11.31 o                         
  -7   1   2        548.12        618.18        13.97 o                         
  -6   1   2         40.77         27.07         9.42 o                         
  -5   1   2       1776.80       1773.21        15.91 o                         
  -4   1   2      13967.82      13621.27        61.02 o                         
  -3   1   2        644.70        567.94         9.28 o                         
  -2   1   2        230.82        360.63         8.87 o                         
  -1   1   2      27313.41      26826.96        98.47 o                         
   0   1   2       3869.60       3750.38        15.74 o                         
   1   1   2        515.82        588.97         8.57 o                         
   2   1   2       2288.86       2718.15        15.98 o                         
   3   1   2      16261.62      16985.82        71.37 o                         
   4   1   2       5994.13       5966.60        51.51 o                         
   5   1   2         44.05         69.58         7.28 o                         
   6   1   2        476.72        478.61        12.71 o                         
   7   1   2       5929.61       5706.89        33.05 o                         
   8   1   2         19.23         30.99        10.18 o                         
   9   1   2        238.21        362.94        12.66 o                         
  10   1   2          8.25          4.61        11.00 o                         
  11   1   2        868.66        860.68        18.47 o                         
  12   1   2       1116.90       1207.29        21.88 o                         
  13   1   2        834.78        827.59        22.04 o                         
  14   1   2         85.05         82.19        16.05 o                         
  15   1   2       1733.46       1803.20        36.83 o                         
  16   1   2        285.71        396.75        24.50 o                         
  17   1   2        329.47        333.69        24.77 o                         
  18   1   2         14.19          6.17        29.79 o                         
  19   1   2       1415.47       1309.70        43.73 o                         
  20   1   2         51.54         77.07        31.68 o                         
  21   1   2          2.28         29.09        46.85 o                         
  22   1   2        601.51        626.09        42.16 o                         
  23   1   2         59.14         78.94        51.87 o                         
 -23   2   2        646.94        720.67       101.30 o                         
 -22   2   2        159.66         99.82        41.65 o                         
 -21   2   2          7.56         20.25        38.64 o                         
 -20   2   2         88.63        103.94        32.35 o                         
 -19   2   2         23.08         21.64        30.45 o                         
 -18   2   2          8.12          1.63        24.57 o                         
 -17   2   2        487.42        448.47        26.34 o                         
 -16   2   2         62.76         50.40        21.63 o                         
 -15   2   2         11.85         13.72        18.06 o                         
 -14   2   2        414.57        404.73        20.17 o                         
 -13   2   2        153.64        158.58        17.26 o                         
 -12   2   2         25.94         -5.49        14.77 o                         
 -11   2   2        246.64        278.84        15.31 o                         
 -10   2   2          0.56          4.45        13.58 o                         
  -9   2   2       6530.97       6566.17        44.34 o                         
  -8   2   2       3168.62       3328.55        30.31 o                         
  -7   2   2        760.88        755.26        17.40 o                         
  -6   2   2        354.82        413.80        13.64 o                         
  -5   2   2      15536.86      16078.43        78.38 o                         
  -4   2   2      13220.84      14097.86        69.20 o                         
  -3   2   2        337.46        441.18         9.88 o                         
  -2   2   2       9853.86       9993.07        45.68 o                         
  -1   2   2       1088.64        948.11        10.76 o                         
   0   2   2       2584.64       2662.13        20.97 o                         
   1   2   2        966.37       1002.81        15.45 o                         
   2   2   2       1378.76       1423.00        13.01 o                         
   3   2   2      12922.15      12619.73        55.80 o                         
   4   2   2       2028.68       2081.39        18.47 o                         
   5   2   2       2428.65       2383.57        20.13 o                         
   6   2   2       6554.04       6926.62        36.99 o                         
   7   2   2         64.40        107.06        10.07 o                         
   8   2   2        924.81        850.75        19.19 o                         
   9   2   2        723.73        745.30        15.83 o                         
  10   2   2       1107.54       1154.40        20.11 o                         
  11   2   2         29.10         48.94        11.84 o                         
  12   2   2         54.84         34.65        15.40 o                         
  13   2   2        121.87         95.67        15.52 o                         
  14   2   2        401.51        330.85        20.14 o                         
  15   2   2         70.98         97.20        19.27 o                         
  16   2   2        135.84        175.41        19.48 o                         
  17   2   2         41.57         30.81        22.72 o                         
  18   2   2          2.42        -15.36        23.37 o                         
  19   2   2        201.20        209.50        33.45 o                         
  20   2   2          2.68         29.19        31.45 o                         
  21   2   2          4.47          7.53        34.31 o                         
  22   2   2         15.59         60.64        35.52 o                         
  23   2   2         11.52         -9.16        41.32 o                         
 -23   3   2         31.60         58.43        43.51 o                         
 -22   3   2        244.14        140.95        48.63 o                         
 -21   3   2          6.71          2.39        39.72 o                         
 -20   3   2       1171.85       1165.97        51.39 o                         
 -19   3   2          0.46         -1.91        30.88 o                         
 -18   3   2        104.75         93.47        27.83 o                         
 -17   3   2          1.60        -21.73        21.73 o                         
 -16   3   2        993.37        958.32        29.82 o                         
 -15   3   2         25.65         23.41        20.46 o                         
 -14   3   2       1254.84       1329.97        35.09 o                         
 -13   3   2        281.88        297.66        18.94 o                         
 -12   3   2         50.08         16.68        15.37 o                         
 -11   3   2       2359.26       2313.70        30.68 o                         
 -10   3   2        476.27        455.22        17.09 o                         
  -9   3   2        108.14         86.56        13.69 o                         
  -8   3   2       3704.01       3751.49        32.44 o                         
  -7   3   2       4253.04       4456.65        34.14 o                         
  -6   3   2      15288.95      15581.41        78.85 o                         
  -5   3   2      10687.24      10965.68        79.53 o                         
  -4   3   2        993.35       1059.82        17.45 o                         
  -3   3   2       4188.32       3972.50        27.46 o                         
  -2   3   2       4763.38       5022.22        28.11 o                         
  -1   3   2       4450.96       4600.52        23.96 o                         
   0   3   2      13736.41      13619.95        54.76 o                         
   1   3   2       1611.41       1751.25        19.34 o                         
   2   3   2       4917.21       5158.15        24.78 o                         
   3   3   2       6545.32       6184.07        32.43 o                         
   4   3   2       2818.94       2882.04        22.28 o                         
   5   3   2      10132.60      10521.45        51.04 o                         
   6   3   2       9392.73       9618.12        48.48 o                         
   7   3   2        739.98        914.71        30.93 o                         
   8   3   2        652.49        643.96        14.65 o                         
   9   3   2       6029.83       6064.81        37.68 o                         
  10   3   2        604.97        568.27        15.60 o                         
  11   3   2       1836.11       1746.93        22.89 o                         
  12   3   2          5.99          4.38        14.09 o                         
  13   3   2        336.39        316.92        19.86 o                         
  14   3   2         49.83         59.76        17.57 o                         
  15   3   2       2938.12       3132.84        38.48 o                         
  16   3   2          1.48         15.90        19.28 o                         
  17   3   2         79.59         89.18        20.80 o                         
  18   3   2        509.53        564.98        29.42 o                         
  19   3   2         32.41         24.02        25.65 o                         
  20   3   2          0.95        -29.65        37.68 o                         
  21   3   2        984.72       1171.88        53.51 o                         
  22   3   2          7.04        -41.29        41.29 o                         
  23   3   2        150.98        186.38        45.86 o                         
 -22   4   2        103.86         60.84        43.13 o                         
 -21   4   2        940.25        986.53        52.80 o                         
 -20   4   2        213.63        208.93        36.42 o                         
 -19   4   2        221.58        294.74        31.97 o                         
 -18   4   2        232.58        215.99        30.54 o                         
 -17   4   2         40.28         16.55        26.86 o                         
 -16   4   2        115.86         87.72        26.28 o                         
 -15   4   2       2326.52       2259.67        46.86 o                         
 -14   4   2        402.76        470.78        28.81 o                         
 -13   4   2       2255.79       2237.61        34.31 o                         
 -12   4   2       5060.00       4930.25        43.80 o                         
 -11   4   2       5569.21       5597.60        44.92 o                         
 -10   4   2       1133.81       1072.97        23.28 o                         
  -9   4   2       3599.93       3495.32        33.52 o                         
  -8   4   2       2154.32       2267.17        28.91 o                         
  -7   4   2       8865.14       9070.26        54.18 o                         
  -6   4   2       2383.43       2305.61        21.64 o                         
  -5   4   2          7.69         26.63        13.71 o                         
  -4   4   2       7245.93       7420.59        43.14 o                         
  -3   4   2      10032.77      10226.27        53.60 o                         
  -2   4   2       1666.78       1482.71        15.25 o                         
  -1   4   2        362.62        448.60        12.49 o                         
   0   4   2         16.43          0.90         8.30 o                         
   1   4   2        917.92       1087.54        13.36 o                         
   2   4   2        121.58        205.75         9.58 o                         
   3   4   2       5311.64       5410.57        31.11 o                         
   4   4   2       8843.20       8918.62        44.20 o                         
   5   4   2         44.74         67.98        10.59 o                         
   6   4   2      18479.82      19180.23        86.41 o                         
   7   4   2       1476.36       1403.67        21.62 o                         
   8   4   2       3924.94       3911.37        29.93 o                         
   9   4   2       2142.81       2122.44        25.14 o                         
  10   4   2       6639.85       6360.41        53.16 o                         
  11   4   2        161.94        153.29        15.84 o                         
  12   4   2       2522.57       2499.93        44.10 o                         
  13   4   2          8.75         21.86        18.22 o                         
  14   4   2        339.34        384.82        21.94 o                         
  15   4   2        470.16        487.94        24.14 o                         
  16   4   2        401.08        396.45        22.94 o                         
  17   4   2        292.47        389.84        26.39 o                         
  18   4   2        452.70        379.73        29.32 o                         
  19   4   2         64.68         35.94        29.50 o                         
  20   4   2        872.30        816.00        39.62 o                         
  21   4   2        285.84        270.52        44.39 o                         
  22   4   2        863.50        980.18        54.63 o                         
 -22   5   2        119.69         81.63        54.32 o                         
 -21   5   2        243.99        240.43        44.43 o                         
 -20   5   2        492.92        464.91        33.28 o                         
 -19   5   2         81.96         65.05        30.88 o                         
 -18   5   2          0.84        -28.76        28.76 o                         
 -17   5   2          0.09        -18.71        27.46 o                         
 -16   5   2         86.42         52.58        27.21 o                         
 -15   5   2       1583.22       1581.08        44.26 o                         
 -14   5   2         39.69        -14.48        24.55 o                         
 -13   5   2        565.47        592.87        28.57 o                         
 -12   5   2       1646.05       1603.40        40.73 o                         
 -11   5   2        242.50        287.90        21.43 o                         
 -10   5   2         21.32          9.12        17.81 o                         
  -9   5   2        610.67        605.08        19.54 o                         
  -8   5   2         11.71         10.74        13.90 o                         
  -7   5   2        902.46        780.17        26.30 o                         
  -6   5   2       4912.53       4894.46        36.42 o                         
  -5   5   2       3166.07       3101.31        28.84 o                         
  -4   5   2       1515.38       1534.76        21.53 o                         
  -3   5   2         28.36         48.41         8.73 o                         
  -2   5   2        534.36        584.89        13.05 o                         
  -1   5   2        187.57        254.33         9.97 o                         
   0   5   2        404.96        430.98        12.34 o                         
   1   5   2       7430.11       7597.69        39.55 o                         
   2   5   2        770.50        716.83        17.06 o                         
   3   5   2       1845.05       1849.22        20.19 o                         
   4   5   2        160.07        191.59        12.16 o                         
   5   5   2       2796.81       2886.72        24.76 o                         
   6   5   2        503.59        585.69        16.11 o                         
   7   5   2       8882.35       9366.19        51.69 o                         
   8   5   2        417.96        453.68        15.00 o                         
   9   5   2       2878.51       2763.97        27.97 o                         
  10   5   2         63.73         54.56        22.89 o                         
  11   5   2          2.68        -17.08        17.08 o                         
  12   5   2         70.43        101.14        18.91 o                         
  13   5   2        420.64        484.24        22.97 o                         
  14   5   2        130.37        161.82        24.08 o                         
  15   5   2         22.44          2.39        26.74 o                         
  16   5   2        958.94       1007.29        35.94 o                         
  17   5   2         65.50         33.68        24.53 o                         
  18   5   2        182.53        205.06        27.19 o                         
  19   5   2        158.37        210.06        38.51 o                         
  20   5   2          3.27         -0.24        32.82 o                         
  21   5   2         59.31         68.24        36.34 o                         
  22   5   2        259.13        361.48        90.99 o                         
 -21   6   2         85.94         97.89        33.76 o                         
 -20   6   2          3.86         23.34        30.77 o                         
 -19   6   2        559.12        558.63        34.66 o                         
 -18   6   2         23.95         -5.46        28.69 o                         
 -17   6   2        395.19        423.59        31.01 o                         
 -16   6   2          7.19         29.20        26.13 o                         
 -15   6   2         54.35         35.66        25.18 o                         
 -14   6   2        628.94        633.92        29.57 o                         
 -13   6   2       2463.78       2520.68        44.47 o                         
 -12   6   2          9.53          6.03        19.54 o                         
 -11   6   2       3096.97       3121.64        40.46 o                         
 -10   6   2          1.39         20.11        18.36 o                         
  -9   6   2        880.01        822.98        26.89 o                         
  -8   6   2        537.11        599.19        21.46 o                         
  -7   6   2        458.48        469.95        16.70 o                         
  -6   6   2        391.42        381.77        15.33 o                         
  -5   6   2       4027.90       3792.76        32.26 o                         
  -4   6   2         30.54         60.63        16.80 o                         
  -3   6   2       8104.52       8042.90        43.48 o                         
  -2   6   2         35.89          1.06         9.84 o                         
  -1   6   2        888.89       1081.25        17.44 o                         
   0   6   2         33.11         33.51         8.49 o                         
   1   6   2        480.51        426.64        12.73 o                         
   2   6   2       3220.18       2972.68        26.71 o                         
   3   6   2         14.54         14.72        10.85 o                         
   4   6   2          8.54         13.15        10.64 o                         
   5   6   2        314.79        327.75        16.11 o                         
   6   6   2        561.53        611.11        16.43 o                         
   7   6   2         66.09         52.68        12.83 o                         
   8   6   2       8820.35       8777.13        53.92 o                         
   9   6   2        142.79         98.41        15.57 o                         
  10   6   2        352.41        439.85        31.17 o                         
  11   6   2       1261.17       1138.11        30.39 o                         
  12   6   2       2093.74       2052.17        45.15 o                         
  13   6   2        935.50       1037.55        41.06 o                         
  14   6   2       1133.49       1040.69        32.74 o                         
  15   6   2        475.94        439.94        28.56 o                         
  16   6   2         36.68         70.52        29.16 o                         
  17   6   2        122.82        113.31        30.35 o                         
  18   6   2        101.60         96.49        29.24 o                         
  19   6   2          8.20         -4.27        30.01 o                         
  20   6   2        631.81        737.82        46.35 o                         
  21   6   2          0.58         10.24        39.99 o                         
 -20   7   2         46.25         57.89        35.57 o                         
 -19   7   2        506.95        450.04        38.62 o                         
 -18   7   2        387.97        470.34        36.84 o                         
 -17   7   2         27.20         14.18        31.15 o                         
 -16   7   2        304.64        272.98        33.07 o                         
 -15   7   2        836.46        777.40        34.69 o                         
 -14   7   2       1075.14       1015.13        43.50 o                         
 -13   7   2       1430.46       1266.35        39.59 o                         
 -12   7   2       1562.48       1502.66        42.28 o                         
 -11   7   2       1724.55       1771.06        36.25 o                         
 -10   7   2         53.55         54.59        20.04 o                         
  -9   7   2        577.16        540.83        22.98 o                         
  -8   7   2        914.82        969.43        25.84 o                         
  -7   7   2        110.34         95.84        20.11 o                         
  -6   7   2       3489.64       3691.33        34.56 o                         
  -5   7   2        252.78        285.15        17.38 o                         
  -4   7   2         21.29        -10.33        13.18 o                         
  -3   7   2       4530.03       4373.32        35.17 o                         
  -2   7   2        204.87        150.38        12.06 o                         
  -1   7   2       3318.38       3314.41        25.50 o                         
   0   7   2       3582.57       3618.99        31.08 o                         
   1   7   2        176.53        201.87        14.30 o                         
   2   7   2         24.74         15.21        12.66 o                         
   3   7   2       7770.65       8065.96        48.70 o                         
   4   7   2        954.81        993.45        24.92 o                         
   5   7   2       6048.01       6137.15        41.75 o                         
   6   7   2        590.44        643.17        20.34 o                         
   7   7   2         89.85         82.42        17.85 o                         
   8   7   2        587.66        572.74        24.84 o                         
   9   7   2       1386.31       1454.46        40.70 o                         
  10   7   2        406.14        418.19        28.08 o                         
  11   7   2       1069.72       1094.99        36.13 o                         
  12   7   2        469.92        418.23        30.71 o                         
  13   7   2         34.85          6.60        27.44 o                         
  14   7   2        330.31        356.98        31.99 o                         
  15   7   2       1264.77       1321.23        41.06 o                         
  16   7   2        126.20         77.50        31.26 o                         
  17   7   2        315.64        307.66        34.52 o                         
  18   7   2        939.66        955.33        39.40 o                         
  19   7   2        272.68        260.48        33.94 o                         
  20   7   2          7.05         -1.06        39.89 o                         
 -18   8   2         12.62         38.50        34.16 o                         
 -17   8   2        384.86        394.63        36.77 o                         
 -16   8   2         39.44         24.08        31.91 o                         
 -15   8   2        510.72        442.67        34.57 o                         
 -14   8   2        198.70        207.84        31.66 o                         
 -13   8   2       1220.15       1238.92        41.29 o                         
 -12   8   2        271.51        215.17        29.26 o                         
 -11   8   2         27.22         30.18        33.39 o                         
 -10   8   2          0.97        -22.61        22.61 o                         
  -9   8   2        387.20        373.44        26.90 o                         
  -8   8   2        326.38        332.81        27.94 o                         
  -7   8   2       1084.47       1141.78        32.27 o                         
  -6   8   2        747.63        753.04        28.27 o                         
  -5   8   2       6737.65       6576.73        64.23 o                         
  -4   8   2        957.92       1043.65        28.08 o                         
  -3   8   2        508.96        528.84        20.82 o                         
  -2   8   2        768.11        769.55        22.36 o                         
  -1   8   2        148.28        114.16        15.96 o                         
   0   8   2       1123.96       1160.73        25.99 o                         
   1   8   2       2390.71       2399.54        28.90 o                         
   2   8   2       6421.44       6482.46        60.40 o                         
   3   8   2       3161.06       3025.84        37.42 o                         
   4   8   2        886.33        872.94        24.34 o                         
   5   8   2        110.46        111.76        18.55 o                         
   6   8   2          5.20          5.67        23.64 o                         
   7   8   2        662.51        595.42        25.66 o                         
   8   8   2        574.38        578.43        26.61 o                         
   9   8   2         27.57          8.74        25.24 o                         
  10   8   2       2999.21       2871.99        51.73 o                         
  11   8   2        211.08        275.94        29.33 o                         
  12   8   2        152.10        110.78        33.44 o                         
  13   8   2        585.58        640.63        35.31 o                         
  14   8   2        238.28        271.85        33.96 o                         
  15   8   2         38.06         33.83        31.34 o                         
  16   8   2       2269.60       2308.46        58.59 o                         
  17   8   2          0.13         22.93        32.75 o                         
  18   8   2        414.05        416.73        37.94 o                         
 -17   9   2          3.15          2.84        38.70 o                         
 -16   9   2        249.30        277.85        41.18 o                         
 -15   9   2          9.16         71.69        36.58 o                         
 -14   9   2         86.03         72.23        35.68 o                         
 -13   9   2        219.25        228.63        36.60 o                         
 -12   9   2        530.79        528.68        38.83 o                         
 -11   9   2        190.27        173.67        34.82 o                         
 -10   9   2        129.41         89.14        32.85 o                         
  -9   9   2         74.65        104.88        28.05 o                         
  -8   9   2         71.88         70.94        26.44 o                         
  -7   9   2          5.25          9.77        24.96 o                         
  -6   9   2        407.02        387.60        26.74 o                         
  -5   9   2          0.12          1.05        23.16 o                         
  -4   9   2         16.39         37.37        20.56 o                         
  -3   9   2          1.07          1.62        20.30 o                         
  -2   9   2        217.06        223.79        25.12 o                         
  -1   9   2        658.50        650.70        28.53 o                         
   0   9   2       1898.64       1955.89        47.88 o                         
   1   9   2         12.97          2.85        24.15 o                         
   2   9   2        319.60        295.53        34.89 o                         
   3   9   2        375.45        367.21        33.71 o                         
   4   9   2        122.30        103.01        22.24 o                         
   5   9   2        243.81        228.16        23.11 o                         
   6   9   2         73.34         51.69        24.74 o                         
   7   9   2        810.71        843.24        35.44 o                         
   8   9   2        919.30       1059.40        44.58 o                         
   9   9   2        633.10        572.58        53.90 o                         
  10   9   2         75.38         92.86        31.78 o                         
  11   9   2         87.52         67.34        29.75 o                         
  12   9   2        169.72        269.43        32.87 o                         
  13   9   2         10.97         67.12        31.18 o                         
  14   9   2         10.28          4.02        31.23 o                         
  15   9   2         24.01        -13.16        32.35 o                         
  16   9   2          5.94         20.05        33.90 o                         
  17   9   2          3.82         28.95        34.93 o                         
 -15  10   2          3.62        -38.09        38.09 o                         
 -14  10   2          0.96        -29.47        37.54 o                         
 -13  10   2         90.30         -2.06        37.10 o                         
 -12  10   2         28.06          9.62        35.87 o                         
 -11  10   2          9.41          2.28        35.06 o                         
 -10  10   2         70.24         76.64        35.32 o                         
  -9  10   2        247.11        254.03        36.05 o                         
  -8  10   2          1.81          0.95        29.40 o                         
  -7  10   2         28.94         13.17        26.56 o                         
  -6  10   2          2.39         24.75        30.37 o                         
  -5  10   2        970.73       1033.94        40.14 o                         
  -4  10   2       2559.96       2559.71        57.94 o                         
  -3  10   2          4.87         39.35        29.77 o                         
  -2  10   2          3.49         33.21        27.18 o                         
  -1  10   2          2.29         -5.46        27.10 o                         
   0  10   2          5.11         51.69        26.58 o                         
   1  10   2       1651.48       1681.88        43.68 o                         
   2  10   2        948.69        927.22        34.64 o                         
   3  10   2         44.48         38.47        25.88 o                         
   4  10   2        118.61         99.36        28.01 o                         
   5  10   2        239.33        218.64        31.81 o                         
   6  10   2         63.33         69.93        30.47 o                         
   7  10   2        155.36        132.31        42.15 o                         
   8  10   2        276.48        369.57        39.76 o                         
   9  10   2          3.41          5.42        35.82 o                         
  10  10   2        221.66        180.74        38.67 o                         
  11  10   2         56.71         49.81        40.54 o                         
  12  10   2        162.48        240.20        48.46 o                         
  13  10   2         50.33         34.32        39.27 o                         
  14  10   2        553.07        573.64        49.13 o                         
  15  10   2         67.10         67.59        43.36 o                         
 -13  11   2        196.33        195.28       104.76 o                         
 -12  11   2        912.54        861.64        47.99 o                         
 -11  11   2        116.04        159.52        39.01 o                         
 -10  11   2        132.35        173.03        38.46 o                         
  -9  11   2         25.86        -15.35        40.44 o                         
  -8  11   2        415.97        424.54        44.71 o                         
  -7  11   2         48.42          4.58        32.64 o                         
  -6  11   2        174.40        259.25        36.56 o                         
  -5  11   2        469.06        432.34        37.35 o                         
  -4  11   2        200.52        159.95        35.06 o                         
  -3  11   2       2074.62       2077.34        58.34 o                         
  -2  11   2       1344.53       1291.21        46.06 o                         
  -1  11   2        444.69        499.41        32.20 o                         
   0  11   2        632.46        663.32        33.20 o                         
   1  11   2         49.69         94.51        31.16 o                         
   2  11   2        111.48        125.14        30.49 o                         
   3  11   2        214.86        267.31        35.18 o                         
   4  11   2        179.21        198.59        35.37 o                         
   5  11   2       1541.67       1581.89        49.97 o                         
   6  11   2         29.91        -15.30        38.15 o                         
   7  11   2        534.29        624.30        64.03 o                         
   8  11   2        401.03        430.33        59.55 o                         
   9  11   2        201.11        221.23        48.64 o                         
  10  11   2          2.39         22.23        46.88 o                         
  11  11   2       1064.48       1084.03        61.54 o                         
  12  11   2          2.91        -45.32        47.70 o                         
  -9  12   2        186.32        264.45        54.51 o                         
  -8  12   2         69.51         42.02        47.81 o                         
  -7  12   2        837.69        891.50        60.20 o                         
  -6  12   2        414.44        417.12        47.25 o                         
  -5  12   2        182.27        184.92        39.32 o                         
  -4  12   2        191.20        202.07        39.15 o                         
  -3  12   2          2.06        -17.74        36.72 o                         
  -2  12   2        250.45        205.73        34.56 o                         
  -1  12   2         39.32          9.35        33.25 o                         
   0  12   2        358.84        326.11        34.61 o                         
   1  12   2         16.92         90.90        30.77 o                         
   2  12   2       1603.46       1638.52        51.64 o                         
   3  12   2        535.58        513.34        41.48 o                         
   4  12   2        167.57        179.55        38.93 o                         
   5  12   2          7.01        -16.15        40.89 o                         
   6  12   2        449.57        426.85        45.76 o                         
   7  12   2         32.89        -21.83        45.30 o                         
   8  12   2        435.11        479.82        56.75 o                         
   9  12   2         25.63        -16.43        48.96 o                         
  -3  13   2         25.87         45.16        69.74 o                         
  -2  13   2         46.19         33.31        43.87 o                         
  -1  13   2        520.72        500.11        40.96 o                         
   0  13   2         52.81         19.77        40.02 o                         
   1  13   2        601.09        579.70        60.05 o                         
   2  13   2        660.24        604.56        48.90 o                         
   3  13   2          5.91        -54.32        95.70 o                         
 -23   1   3        150.22         93.03        41.39 o                         
 -22   1   3          1.05          6.18        34.74 o                         
 -21   1   3        182.71        269.33        35.25 o                         
 -20   1   3        116.51        137.52        38.30 o                         
 -19   1   3        102.73        135.91        31.82 o                         
 -18   1   3        149.79        161.43        26.97 o                         
 -17   1   3        477.44        436.43        28.72 o                         
 -16   1   3          3.12         -5.75        18.80 o                         
 -15   1   3       3021.21       3045.92        38.31 o                         
 -14   1   3         14.36         -6.55        16.90 o                         
 -13   1   3        642.39        621.70        17.04 o                         
 -12   1   3        117.44         92.19        12.09 o                         
 -11   1   3       1843.00       1821.73        31.86 o                         
 -10   1   3       2242.88       2241.92        25.15 o                         
  -9   1   3       6276.17       6489.92        40.27 o                         
  -8   1   3       2510.11       2842.40        24.97 o                         
  -7   1   3       1441.27       1227.25        19.09 o                         
  -6   1   3       1822.96       1707.60        19.22 o                         
  -5   1   3       6447.08       6675.53        34.19 o                         
  -4   1   3       1297.15       1357.77        17.49 o                         
  -3   1   3      61818.22      62699.04       228.13 o                         
  -2   1   3       8144.57       8345.32        36.50 o                         
  -1   1   3      12539.56      13081.12        52.74 o                         
   0   1   3      13264.18      13181.15        50.33 o                         
   1   1   3        158.41        205.78         8.30 o                         
   2   1   3       1965.34       2006.95        15.60 o                         
   3   1   3        489.41        407.63        16.68 o                         
   4   1   3       2596.71       2607.72        37.25 o                         
   5   1   3       4397.25       4426.05        27.85 o                         
   6   1   3          4.11         19.67        10.18 o                         
   7   1   3       1657.80       1634.78        15.61 o                         
   8   1   3       5517.92       5612.68        32.27 o                         
   9   1   3        256.75        260.67        12.85 o                         
  10   1   3        698.30        559.92        13.95 o                         
  11   1   3          4.81         12.12        10.50 o                         
  12   1   3        624.89        637.19        15.77 o                         
  13   1   3        134.51        143.69        15.13 o                         
  14   1   3        578.71        645.90        20.12 o                         
  15   1   3         21.48        -14.99        16.80 o                         
  16   1   3       3745.12       3398.42        45.23 o                         
  17   1   3          5.55        -10.02        22.09 o                         
  18   1   3       1891.27       1950.80        52.45 o                         
  19   1   3          4.64        -15.73        33.26 o                         
  20   1   3         93.13        145.59        34.19 o                         
  21   1   3        118.06        132.12        35.21 o                         
  22   1   3        362.96        401.38        39.99 o                         
  23   1   3         37.90         94.02        36.80 o                         
 -23   2   3         55.05        100.85        43.05 o                         
 -22   2   3        996.09       1021.36        51.21 o                         
 -21   2   3        310.49        376.09        42.33 o                         
 -20   2   3         37.98         27.47        36.89 o                         
 -19   2   3          5.74        -26.14        26.14 o                         
 -18   2   3        922.14        896.38        37.10 o                         
 -17   2   3        672.41        652.30        27.49 o                         
 -16   2   3        538.66        610.49        26.48 o                         
 -15   2   3        259.84        230.72        19.91 o                         
 -14   2   3       3745.67       3812.11        41.07 o                         
 -13   2   3         97.79        139.03        17.71 o                         
 -12   2   3        739.51        693.72        26.38 o                         
 -11   2   3       1016.04       1138.75        25.80 o                         
 -10   2   3       1838.33       1831.12        26.78 o                         
  -9   2   3        832.45        818.98        25.06 o                         
  -8   2   3       8750.99       8847.46        52.51 o                         
  -7   2   3       4750.53       4928.65        35.42 o                         
  -6   2   3      19545.37      19241.56        93.41 o                         
  -5   2   3        658.59        578.40        20.38 o                         
  -4   2   3       6465.30       7002.17        34.79 o                         
  -3   2   3       2671.77       2624.41        17.08 o                         
  -2   2   3        884.52        855.42        15.82 o                         
  -1   2   3      27333.75      28014.47       103.98 o                         
   0   2   3      49701.52      51892.09       195.66 o                         
   1   2   3      67696.46      69719.02       262.92 o                         
   2   2   3       3690.10       3708.94        21.80 o                         
   3   2   3         16.12         25.15         8.42 o                         
   4   2   3       3497.93       4024.30        23.69 o                         
   5   2   3        515.37        406.61        13.04 o                         
   6   2   3      10385.72      10252.34        53.21 o                         
   7   2   3      15591.23      15585.96        75.45 o                         
   8   2   3       1544.12       1617.05        21.36 o                         
   9   2   3       3547.81       3514.86        25.87 o                         
  10   2   3         76.08         83.01        10.28 o                         
  11   2   3        643.68        672.61        15.19 o                         
  12   2   3       1901.80       2020.36        26.46 o                         
  13   2   3       1354.44       1388.47        25.39 o                         
  14   2   3       2092.08       2170.57        32.27 o                         
  15   2   3       1355.33       1363.33        53.64 o                         
  16   2   3       2378.12       2302.90        42.27 o                         
  17   2   3       1117.58       1103.57        44.40 o                         
  18   2   3        382.04        437.12        31.16 o                         
  19   2   3        133.43        242.68        33.59 o                         
  20   2   3        365.70        462.16        43.76 o                         
  21   2   3        175.84        108.30        34.27 o                         
  22   2   3          1.24          7.48        35.49 o                         
  23   2   3        442.10        421.86        42.72 o                         
 -23   3   3         11.57         21.02        43.29 o                         
 -22   3   3          1.33         33.92        41.08 o                         
 -21   3   3         88.56         61.77        39.22 o                         
 -20   3   3         61.05        163.12        40.63 o                         
 -19   3   3        290.12        308.92        34.47 o                         
 -18   3   3        436.68        446.49        31.51 o                         
 -17   3   3        145.19        163.54        27.05 o                         
 -16   3   3       2414.36       2258.56        55.66 o                         
 -15   3   3        828.43        712.07        23.62 o                         
 -14   3   3        179.27        214.89        19.03 o                         
 -13   3   3        214.71        213.19        18.18 o                         
 -12   3   3       3192.50       3182.71        35.43 o                         
 -11   3   3       4858.77       5137.76        42.51 o                         
 -10   3   3        373.30        323.97        20.40 o                         
  -9   3   3       3023.01       2873.92        30.21 o                         
  -8   3   3          2.10          7.92        12.39 o                         
  -7   3   3          3.12         17.65        11.94 o                         
  -6   3   3        614.11        575.37        15.23 o                         
  -5   3   3        619.57        719.70        19.80 o                         
  -4   3   3         21.79         45.85         9.28 o                         
  -3   3   3        533.50        403.09        11.93 o                         
  -2   3   3         14.54          1.55        10.09 o                         
  -1   3   3       6851.97       7309.90        33.50 o                         
   0   3   3       1151.73       1326.51        18.95 o                         
   1   3   3       3683.42       3903.89        27.30 o                         
   2   3   3         90.93         64.66         7.29 o                         
   3   3   3       2958.90       3042.33        21.56 o                         
   4   3   3       8088.53       8228.87        42.20 o                         
   5   3   3       3256.14       3120.28        24.92 o                         
   6   3   3        547.34        550.75        16.18 o                         
   7   3   3        274.54        242.77        11.25 o                         
   8   3   3       2330.87       2590.93        23.78 o                         
   9   3   3        722.30        727.57        19.43 o                         
  10   3   3       7268.73       7240.49        42.98 o                         
  11   3   3        512.42        518.92        17.49 o                         
  12   3   3         18.57         18.84        14.03 o                         
  13   3   3       1260.83       1206.40        27.63 o                         
  14   3   3        174.96        170.74        18.48 o                         
  15   3   3        489.86        476.78        21.87 o                         
  16   3   3       1255.60       1115.20        38.97 o                         
  17   3   3        381.20        350.03        36.25 o                         
  18   3   3          1.44         12.11        24.05 o                         
  19   3   3          1.26          4.97        25.43 o                         
  20   3   3        190.62        201.61        35.22 o                         
  21   3   3          0.17         -0.53        38.37 o                         
  22   3   3        403.29        449.70        47.81 o                         
  23   3   3        190.54        262.23        54.78 o                         
 -22   4   3        351.36        380.42        46.62 o                         
 -21   4   3         25.10         72.60        44.77 o                         
 -20   4   3       1358.17       1403.88        48.68 o                         
 -19   4   3        194.37        151.14        30.43 o                         
 -18   4   3          9.53         21.86        27.75 o                         
 -17   4   3        225.56        246.29        38.19 o                         
 -16   4   3        814.81        797.77        33.18 o                         
 -15   4   3        133.81        109.31        24.22 o                         
 -14   4   3        697.26        823.57        27.25 o                         
 -13   4   3         74.30        104.88        20.39 o                         
 -12   4   3        183.20        212.76        17.73 o                         
 -11   4   3         29.19         26.96        15.28 o                         
 -10   4   3         68.53         57.04        14.48 o                         
  -9   4   3        835.28        906.80        21.24 o                         
  -8   4   3       9313.91       9282.70        56.21 o                         
  -7   4   3         40.78         26.63        14.70 o                         
  -6   4   3       5906.81       5920.68        36.55 o                         
  -5   4   3       2151.42       2162.05        24.27 o                         
  -4   4   3       3020.27       3348.15        30.96 o                         
  -3   4   3          1.77         -8.40        10.34 o                         
  -2   4   3       2885.20       2804.10        23.39 o                         
  -1   4   3         17.57         26.40         8.03 o                         
   0   4   3      15233.31      15670.69        70.97 o                         
   1   4   3       4704.24       4705.72        32.02 o                         
   2   4   3       2149.73       2198.68        22.06 o                         
   3   4   3        121.82        194.77        10.53 o                         
   4   4   3       3095.24       3133.95        23.93 o                         
   5   4   3       2761.40       2736.01        24.06 o                         
   6   4   3       1764.85       1780.61        21.49 o                         
   7   4   3          8.97          0.68        10.73 o                         
   8   4   3        187.61        159.88        12.00 o                         
   9   4   3       1821.03       1922.09        24.21 o                         
  10   4   3         96.65         96.47        14.06 o                         
  11   4   3       2861.95       2662.98        30.95 o                         
  12   4   3          3.11        -17.03        17.03 o                         
  13   4   3          2.21         -9.55        18.30 o                         
  14   4   3       2254.78       2214.71        35.11 o                         
  15   4   3        480.82        456.06        22.44 o                         
  16   4   3        444.38        425.72        23.57 o                         
  17   4   3        202.78        148.62        21.85 o                         
  18   4   3         42.23         17.23        29.05 o                         
  19   4   3        185.30        151.88        34.60 o                         
  20   4   3         36.19        -31.42        31.42 o                         
  21   4   3          0.86         -7.52        41.46 o                         
  22   4   3         45.62         65.20        44.83 o                         
 -22   5   3          0.41         85.94        53.69 o                         
 -21   5   3        702.86        853.22        47.61 o                         
 -20   5   3          0.16          1.85        31.68 o                         
 -19   5   3        669.97        619.68        37.07 o                         
 -18   5   3         40.41        -14.33        29.00 o                         
 -17   5   3         17.59         28.05        28.34 o                         
 -16   5   3        540.92        538.14        31.81 o                         
 -15   5   3       2398.59       2539.16        49.57 o                         
 -14   5   3         37.83        -18.88        26.13 o                         
 -13   5   3        546.91        538.81        25.26 o                         
 -12   5   3        795.85        787.05        26.03 o                         
 -11   5   3        567.32        598.98        24.09 o                         
 -10   5   3         25.60         16.70        18.65 o                         
  -9   5   3       6334.68       6249.49        52.23 o                         
  -8   5   3       1747.67       1855.32        36.29 o                         
  -7   5   3       5708.67       5393.49        40.16 o                         
  -6   5   3       1852.35       1848.92        24.24 o                         
  -5   5   3         76.87         94.46        12.78 o                         
  -4   5   3        986.63        998.53        20.06 o                         
  -3   5   3       3484.20       3631.37        29.94 o                         
  -2   5   3       5426.42       5901.57        32.30 o                         
  -1   5   3       6869.92       6731.26        35.00 o                         
   0   5   3       6872.44       6711.64        39.43 o                         
   1   5   3        856.36        812.87        16.53 o                         
   2   5   3       3476.15       3540.38        28.46 o                         
   3   5   3        343.70        500.00        17.87 o                         
   4   5   3       1224.41       1239.50        19.02 o                         
   5   5   3       1084.14       1222.38        19.87 o                         
   6   5   3       4708.20       4494.85        32.57 o                         
   7   5   3         32.82         33.35        11.92 o                         
   8   5   3      11896.90      12004.93        62.81 o                         
   9   5   3        637.75        606.15        22.28 o                         
  10   5   3          3.70          8.56        18.21 o                         
  11   5   3         27.12         17.29        17.14 o                         
  12   5   3       1179.53       1162.55        30.43 o                         
  13   5   3        472.65        414.94        22.81 o                         
  14   5   3        686.73        830.82        30.19 o                         
  15   5   3        120.79         97.07        24.99 o                         
  16   5   3         22.66         26.57        23.31 o                         
  17   5   3          4.85        -23.22        23.76 o                         
  18   5   3         42.23         17.40        25.92 o                         
  19   5   3         68.66         65.95        32.46 o                         
  20   5   3        689.06        854.49        41.16 o                         
  21   5   3        333.90        418.39        43.14 o                         
 -21   6   3          0.32         22.67        34.32 o                         
 -20   6   3        518.18        576.69        36.35 o                         
 -19   6   3          4.88         -2.75        29.37 o                         
 -18   6   3       1173.08       1218.98        39.15 o                         
 -17   6   3        162.55        139.25        30.80 o                         
 -16   6   3        382.42        384.72        31.94 o                         
 -15   6   3         11.69         94.85        27.49 o                         
 -14   6   3        936.82        894.34        38.58 o                         
 -13   6   3         23.81         55.38        24.69 o                         
 -12   6   3        811.82        847.20        35.61 o                         
 -11   6   3         82.24         47.80        20.54 o                         
 -10   6   3       1056.74       1065.51        47.90 o                         
  -9   6   3        548.30        510.34        22.44 o                         
  -8   6   3        625.06        603.04        24.35 o                         
  -7   6   3        896.94        913.18        23.54 o                         
  -6   6   3       4788.19       4667.59        40.34 o                         
  -5   6   3       3052.13       3059.47        29.38 o                         
  -4   6   3       3660.82       3591.29        30.68 o                         
  -3   6   3        548.30        469.18        14.75 o                         
  -2   6   3       3137.69       2899.58        23.91 o                         
  -1   6   3         44.01         34.01         9.20 o                         
   0   6   3       2160.25       2105.37        22.64 o                         
   1   6   3       1063.26        978.24        23.14 o                         
   2   6   3        336.68        378.69        13.83 o                         
   3   6   3       1105.20       1104.96        22.49 o                         
   4   6   3        331.00        285.61        12.31 o                         
   5   6   3       2028.33       1976.66        23.55 o                         
   6   6   3       5866.11       5665.93        38.50 o                         
   7   6   3       3099.77       3079.68        29.64 o                         
   8   6   3        473.39        490.78        16.39 o                         
   9   6   3       3309.87       3360.81        33.51 o                         
  10   6   3          0.70          0.96        17.18 o                         
  11   6   3        766.01        765.31        28.38 o                         
  12   6   3        516.69        517.56        26.40 o                         
  13   6   3        951.24        952.99        31.72 o                         
  14   6   3        834.35        704.16        32.98 o                         
  15   6   3        836.22        873.82        39.17 o                         
  16   6   3         34.07         12.93        26.72 o                         
  17   6   3       1007.76       1018.34        37.48 o                         
  18   6   3        702.99        731.25        35.93 o                         
  19   6   3        414.39        557.69        41.29 o                         
  20   6   3          0.01         17.77        37.67 o                         
  21   6   3         42.24         31.24        54.50 o                         
 -20   7   3         38.44         43.17        35.68 o                         
 -19   7   3        634.86        631.76        41.60 o                         
 -18   7   3         83.06         40.07        32.80 o                         
 -17   7   3        241.48        271.19        33.74 o                         
 -16   7   3          3.06        -27.22        27.22 o                         
 -15   7   3         55.97         65.93        26.57 o                         
 -14   7   3        218.41        194.57        27.30 o                         
 -13   7   3        631.44        543.97        28.62 o                         
 -12   7   3         40.81        -11.69        23.06 o                         
 -11   7   3        204.94        220.54        23.50 o                         
 -10   7   3        786.60        809.20        26.19 o                         
  -9   7   3       2421.93       2372.42        37.42 o                         
  -8   7   3       1010.92        968.13        31.43 o                         
  -7   7   3         86.79        124.82        17.77 o                         
  -6   7   3        273.88        345.78        17.75 o                         
  -5   7   3        717.29        761.43        19.92 o                         
  -4   7   3        519.68        522.58        18.30 o                         
  -3   7   3       8251.82       8416.12        51.56 o                         
  -2   7   3         14.69         31.47        15.59 o                         
  -1   7   3         74.13        108.60        12.76 o                         
   0   7   3        264.84        290.53        13.82 o                         
   1   7   3        320.54        355.93        14.51 o                         
   2   7   3          1.99         -2.48        12.71 o                         
   3   7   3       1112.66       1124.89        25.85 o                         
   4   7   3       4068.35       4188.85        34.73 o                         
   5   7   3        326.47        391.67        17.58 o                         
   6   7   3        539.69        587.84        20.00 o                         
   7   7   3        158.54        146.00        19.02 o                         
   8   7   3        303.17        274.23        20.99 o                         
   9   7   3        504.22        524.48        28.34 o                         
  10   7   3         36.40        101.63        25.13 o                         
  11   7   3         17.40         21.39        25.41 o                         
  12   7   3       6141.92       5936.09        67.77 o                         
  13   7   3        258.49        193.26        29.53 o                         
  14   7   3         33.73        -12.08        27.98 o                         
  15   7   3        200.69        120.18        30.70 o                         
  16   7   3          8.77          7.75        30.70 o                         
  17   7   3          4.10         34.56        29.51 o                         
  18   7   3         63.48         80.62        31.34 o                         
  19   7   3          0.04        -31.53        31.53 o                         
  20   7   3        268.81        170.87        69.77 o                         
 -18   8   3          0.48        -32.93        32.93 o                         
 -17   8   3        198.82        169.81        35.20 o                         
 -16   8   3         89.45         84.89        32.38 o                         
 -15   8   3         70.58         62.62        32.56 o                         
 -14   8   3        310.33        355.13        33.23 o                         
 -13   8   3        220.96        242.40        32.19 o                         
 -12   8   3         67.25         71.83        32.04 o                         
 -11   8   3         26.57         21.35        28.17 o                         
 -10   8   3        607.53        588.57        40.81 o                         
  -9   8   3        367.41        418.46        29.18 o                         
  -8   8   3       2909.02       2966.39        56.85 o                         
  -7   8   3       3025.03       2898.72        46.98 o                         
  -6   8   3       2775.35       2753.05        39.06 o                         
  -5   8   3          2.43          9.41        17.72 o                         
  -4   8   3         36.24         22.73        17.09 o                         
  -3   8   3        625.76        553.41        22.97 o                         
  -2   8   3       6049.55       6023.73        47.79 o                         
  -1   8   3        823.70        733.61        20.60 o                         
   0   8   3         13.14          4.38        15.45 o                         
   1   8   3       1474.38       1455.40        28.06 o                         
   2   8   3        125.18        146.03        15.37 o                         
   3   8   3        119.00        129.06        17.83 o                         
   4   8   3       1695.22       1638.12        32.88 o                         
   5   8   3        563.30        520.99        25.11 o                         
   6   8   3         82.62         79.91        19.47 o                         
   7   8   3        167.69        158.28        22.93 o                         
   8   8   3        280.36        259.01        33.26 o                         
   9   8   3         86.65         57.21        27.05 o                         
  10   8   3         31.38         10.11        27.99 o                         
  11   8   3       1122.73        980.00        50.14 o                         
  12   8   3        251.41        207.04        30.31 o                         
  13   8   3         71.94         82.51        29.57 o                         
  14   8   3        232.43        164.01        31.63 o                         
  15   8   3         10.26         37.30        31.40 o                         
  16   8   3         18.90         17.47        31.89 o                         
  17   8   3         31.27         15.69        31.92 o                         
  18   8   3        175.35        147.89        34.45 o                         
 -17   9   3        710.51        598.76        45.72 o                         
 -16   9   3        189.35        190.45        39.12 o                         
 -15   9   3        848.59        883.29        46.01 o                         
 -14   9   3         91.10        129.04        36.60 o                         
 -13   9   3        904.00        881.10        43.80 o                         
 -12   9   3         20.09          5.48        32.68 o                         
 -11   9   3          4.00        -25.11        31.39 o                         
 -10   9   3        345.92        319.62        32.61 o                         
  -9   9   3       2137.78       2153.39        87.56 o                         
  -8   9   3         17.43          1.00        27.23 o                         
  -7   9   3       2212.62       2232.74        45.87 o                         
  -6   9   3          1.09          0.72        27.68 o                         
  -5   9   3        153.35        155.64        24.83 o                         
  -4   9   3         26.07         70.39        22.86 o                         
  -3   9   3        357.37        358.29        23.43 o                         
  -2   9   3        832.44        823.47        26.82 o                         
  -1   9   3       1647.78       1598.31        36.88 o                         
   0   9   3       1402.38       1503.62        39.35 o                         
   1   9   3       1475.31       1516.55        41.87 o                         
   2   9   3       2753.01       2735.82        48.01 o                         
   3   9   3        981.60       1046.83        32.85 o                         
   4   9   3       1086.14       1003.92        42.07 o                         
   5   9   3        329.02        315.63        27.74 o                         
   6   9   3       1200.47       1203.35        37.09 o                         
   7   9   3        272.76        245.19        29.24 o                         
   8   9   3       2061.39       1987.48        50.21 o                         
   9   9   3        190.30        246.63        30.66 o                         
  10   9   3         30.97         18.34        29.51 o                         
  11   9   3         34.97         26.18        30.41 o                         
  12   9   3        284.98        307.43        35.03 o                         
  13   9   3        228.39        226.47        35.62 o                         
  14   9   3       1439.54       1465.25        49.17 o                         
  15   9   3         80.52         49.33        36.25 o                         
  16   9   3       1079.12        989.08        46.84 o                         
  17   9   3        175.68        180.88        38.78 o                         
 -15  10   3        121.07        123.87        40.16 o                         
 -14  10   3        183.03        155.38        38.70 o                         
 -13  10   3         98.00         23.24        36.83 o                         
 -12  10   3        311.85        403.33        47.33 o                         
 -11  10   3         43.67         74.25        35.61 o                         
 -10  10   3       2506.99       2742.23        65.57 o                         
  -9  10   3         37.81         40.91        32.40 o                         
  -8  10   3        304.68        404.76        39.06 o                         
  -7  10   3        120.69        156.31        28.23 o                         
  -6  10   3        323.14        385.60        29.60 o                         
  -5  10   3         43.22         68.08        26.10 o                         
  -4  10   3         60.09         52.54        25.95 o                         
  -3  10   3        352.01        341.92        31.08 o                         
  -2  10   3       2193.93       2405.46        49.72 o                         
  -1  10   3         13.89         21.89        26.59 o                         
   0  10   3        769.69        789.25        34.20 o                         
   1  10   3        382.59        427.88        30.70 o                         
   2  10   3          1.85         -5.38        26.21 o                         
   3  10   3       1647.07       1589.90        44.63 o                         
   4  10   3        109.39        158.97        27.19 o                         
   5  10   3         92.44         41.87        29.36 o                         
   6  10   3        907.77        751.26        41.76 o                         
   7  10   3         18.81         69.36        41.16 o                         
   8  10   3        311.07        326.97        45.30 o                         
   9  10   3        530.11        517.70        42.06 o                         
  10  10   3         21.49        -16.38        37.47 o                         
  11  10   3        530.14        585.99        46.18 o                         
  12  10   3         10.11        -38.60        38.60 o                         
  13  10   3        350.54        273.31        42.57 o                         
  14  10   3        200.14        213.08        44.06 o                         
  15  10   3        130.75         54.76        45.39 o                         
 -12  11   3        169.58        185.71        40.79 o                         
 -11  11   3         70.49         99.63        37.62 o                         
 -10  11   3        560.12        549.20        42.54 o                         
  -9  11   3         62.95         42.84        34.70 o                         
  -8  11   3          0.03         18.24        38.74 o                         
  -7  11   3          0.86        -31.65        31.65 o                         
  -6  11   3        552.48        541.61        37.19 o                         
  -5  11   3        197.76        137.07        36.17 o                         
  -4  11   3        268.75        232.76        46.37 o                         
  -3  11   3        248.35        280.28        36.88 o                         
  -2  11   3         17.62          5.02        33.08 o                         
  -1  11   3         66.95         57.05        27.13 o                         
   0  11   3         31.02        112.04        28.03 o                         
   1  11   3        144.47        127.22        30.10 o                         
   2  11   3        195.92        185.92        30.67 o                         
   3  11   3        811.27        795.59        37.07 o                         
   4  11   3          1.60         37.50        53.60 o                         
   5  11   3        117.20         87.22        37.66 o                         
   6  11   3        296.87        298.66        41.22 o                         
   7  11   3          3.72        -42.20        42.20 o                         
   8  11   3        810.46        831.95        55.28 o                         
   9  11   3        219.77        231.68        63.52 o                         
  10  11   3        263.29        229.23        66.64 o                         
  11  11   3        232.36        192.94        51.99 o                         
  12  11   3         47.54         37.66        49.53 o                         
  -9  12   3         65.96         23.90        43.53 o                         
  -8  12   3          9.82         88.07        48.58 o                         
  -7  12   3        598.94        553.29        48.97 o                         
  -6  12   3        142.49        121.50        38.49 o                         
  -5  12   3         41.75        -22.20        36.65 o                         
  -4  12   3        211.49        209.01        39.22 o                         
  -3  12   3          0.29          0.46        35.70 o                         
  -2  12   3         34.02        -20.41        33.66 o                         
  -1  12   3       1185.52       1121.16        49.17 o                         
   0  12   3        231.67        238.07        34.64 o                         
   1  12   3         24.11         19.84        31.10 o                         
   2  12   3        265.29        315.68        37.49 o                         
   3  12   3          6.62         -4.84        34.16 o                         
   4  12   3         98.45         67.38        41.00 o                         
   5  12   3          0.92        -33.99        39.96 o                         
   6  12   3        718.45        787.72        56.85 o                         
   7  12   3        248.27        298.86        50.77 o                         
   8  12   3          1.71        -26.44        47.84 o                         
   9  12   3        796.06        699.22        62.96 o                         
  -2  13   3         74.76        106.44        67.93 o                         
  -1  13   3        703.50        674.45        53.51 o                         
   0  13   3        211.98        170.72        72.61 o                         
   1  13   3        260.81        200.82        92.58 o                         
   2  13   3        693.92        700.41        87.28 o                         
 -23   0   4        106.42        166.67        53.66 o                         
 -22   0   4          1.94        132.81        50.81 o                         
 -21   0   4        431.26        474.11        55.97 o                         
 -20   0   4         69.76         70.43        44.92 o                         
 -19   0   4        282.84        329.49        67.44 o                         
 -18   0   4       3641.61       3668.21        70.38 o                         
 -17   0   4          5.62        -12.52        32.74 o                         
 -16   0   4        832.16        769.05        38.18 o                         
 -15   0   4       1609.82       1590.18        53.92 o                         
 -14   0   4       1739.70       1521.44        71.59 o                         
 -13   0   4       5446.53       5358.87        95.88 o                         
 -12   0   4       1586.01       1671.66        44.16 o                         
 -11   0   4         58.08         73.49        18.81 o                         
 -10   0   4        321.38        300.45        20.03 o                         
  -9   0   4       8920.40       8266.20        67.20 o                         
  -8   0   4       2863.03       2590.96        54.76 o                         
  -7   0   4          9.42         15.83        15.01 o                         
  -6   0   4       2924.49       2839.57        34.20 o                         
  -5   0   4      33520.01      34645.56       209.00 o                         
  -4   0   4       3184.08       3174.70        30.41 o                         
  -3   0   4      90837.07      91229.14       495.98 o                         
  -2   0   4       3032.57       3036.13        29.37 o                         
  -1   0   4       2184.03       2098.26        25.44 o                         
   0   0   4      11993.55      11086.83        63.60 o                         
   1   0   4      12038.98      12268.23        77.28 o                         
   2   0   4       2592.05       2393.44        27.23 o                         
   3   0   4     125183.05     127909.45       761.20 o                         
   4   0   4       4262.27       4137.32        40.96 o                         
   5   0   4       2446.94       2664.87        30.48 o                         
   6   0   4        435.78        402.27        21.20 o                         
   7   0   4       1723.16       1748.81        28.37 o                         
   8   0   4        868.74        821.82        19.88 o                         
   9   0   4       2764.15       2775.65        31.22 o                         
  10   0   4      11741.33      12084.66        80.57 o                         
  11   0   4       2228.44       2253.82        31.48 o                         
  12   0   4         30.30         16.19        15.03 o                         
  13   0   4       1930.07       1770.38        31.13 o                         
  14   0   4       1373.34       1324.14        46.65 o                         
  15   0   4        190.58         94.17        28.77 o                         
  16   0   4        323.05        312.54        33.82 o                         
  17   0   4        786.23        591.78        47.15 o                         
  18   0   4       4354.22       4651.06        93.57 o                         
  19   0   4       1866.44       1820.30        96.18 o                         
  20   0   4        258.05        209.79        49.50 o                         
  21   0   4         80.37        169.71        50.10 o                         
  22   0   4         10.15        -40.35        50.13 o                         
  23   0   4        389.54        347.59        58.17 o                         
 -23   1   4        228.05        186.11        41.42 o                         
 -22   1   4         24.18         16.21        51.79 o                         
 -21   1   4        184.73        199.84        34.82 o                         
 -20   1   4         55.96         11.06        36.93 o                         
 -19   1   4        252.75        277.78        30.43 o                         
 -18   1   4       2803.21       2826.64        51.89 o                         
 -17   1   4         37.53         -1.53        21.60 o                         
 -16   1   4         16.73         26.72        21.11 o                         
 -15   1   4        389.35        342.53        20.59 o                         
 -14   1   4       1147.96       1135.96        27.22 o                         
 -13   1   4       1657.09       1620.87        30.01 o                         
 -12   1   4       3386.70       3400.93        32.15 o                         
 -11   1   4         16.32         26.18        12.30 o                         
 -10   1   4        628.92        640.26        21.51 o                         
  -9   1   4        428.62        302.10        13.17 o                         
  -8   1   4       5374.54       5191.78        34.34 o                         
  -7   1   4       3233.91       3228.59        26.12 o                         
  -6   1   4       2204.93       2072.85        20.81 o                         
  -5   1   4          1.07         15.65         9.98 o                         
  -4   1   4       2884.34       2897.74        21.34 o                         
  -3   1   4       7103.03       7250.67        35.57 o                         
  -2   1   4       4742.54       4946.29        26.59 o                         
  -1   1   4       9019.55       9231.49        39.69 o                         
   0   1   4        541.67        626.24        10.80 o                         
   1   1   4      14865.03      14945.71        66.44 o                         
   2   1   4      11274.55      11485.92        51.04 o                         
   3   1   4        385.32        419.33        16.12 o                         
   4   1   4      18879.80      19610.73        88.09 o                         
   5   1   4      14299.51      14812.19        70.11 o                         
   6   1   4       1479.68       1341.44        20.66 o                         
   7   1   4       5270.91       5107.25        32.37 o                         
   8   1   4         25.30         35.59        10.99 o                         
   9   1   4       1185.66       1106.24        14.59 o                         
  10   1   4        189.79        186.55         9.57 o                         
  11   1   4        426.65        514.08        12.95 o                         
  12   1   4        159.49        147.04        11.60 o                         
  13   1   4      11808.81      11074.79        61.59 o                         
  14   1   4        555.29        545.78        18.29 o                         
  15   1   4        150.12        143.18        19.87 o                         
  16   1   4        154.13        169.38        23.15 o                         
  17   1   4         33.70         65.23        32.40 o                         
  18   1   4        198.11        272.85        30.43 o                         
  19   1   4       1495.10       1600.66        51.06 o                         
  20   1   4         64.61         40.58        32.88 o                         
  21   1   4        103.22         79.00        35.73 o                         
  22   1   4        261.51        289.05        39.40 o                         
  23   1   4         29.41         45.98        37.51 o                         
 -23   2   4          4.24         -4.35        40.78 o                         
 -22   2   4         58.00         97.73        40.35 o                         
 -21   2   4        344.20        340.09        53.02 o                         
 -20   2   4          5.76         22.63        35.66 o                         
 -19   2   4         30.11          7.85        35.60 o                         
 -18   2   4        247.72        288.97        28.63 o                         
 -17   2   4        690.51        720.89        31.25 o                         
 -16   2   4         99.62         63.37        20.08 o                         
 -15   2   4        245.24        270.51        23.80 o                         
 -14   2   4        421.34        443.78        21.07 o                         
 -13   2   4       3833.14       3784.85        39.46 o                         
 -12   2   4       1859.95       1883.27        30.00 o                         
 -11   2   4         17.26         14.82        14.86 o                         
 -10   2   4        150.37        127.34        14.63 o                         
  -9   2   4        194.80        261.09        15.07 o                         
  -8   2   4       1007.41        970.89        25.46 o                         
  -7   2   4        730.02        856.44        22.60 o                         
  -6   2   4       1880.42       1925.04        23.28 o                         
  -5   2   4       1224.73       1317.96        25.06 o                         
  -4   2   4       1049.84        998.51        15.33 o                         
  -3   2   4       6679.96       7337.37        33.64 o                         
  -2   2   4         56.01         70.20         8.78 o                         
  -1   2   4      26496.35      26709.45       104.58 o                         
   0   2   4       1948.86       1766.66        15.61 o                         
   1   2   4       1849.38       2022.03        15.87 o                         
   2   2   4      22417.87      23037.57        95.86 o                         
   3   2   4      57662.43      61087.33       241.62 o                         
   4   2   4        451.14        481.52        11.64 o                         
   5   2   4         10.55        -10.81        10.81 o                         
   6   2   4        177.60        185.49        11.95 o                         
   7   2   4       1550.19       1419.30        24.93 o                         
   8   2   4       1553.65       1791.02        25.27 o                         
   9   2   4          7.12          7.79        11.83 o                         
  10   2   4        887.37        903.14        19.73 o                         
  11   2   4       2509.26       2543.52        28.34 o                         
  12   2   4        149.54        184.37        15.01 o                         
  13   2   4          0.04        -14.23        14.23 o                         
  14   2   4       1206.54       1174.51        25.98 o                         
  15   2   4        600.37        514.15        21.13 o                         
  16   2   4          6.93          4.53        22.21 o                         
  17   2   4        197.11        289.36        25.99 o                         
  18   2   4        531.09        511.85        29.15 o                         
  19   2   4        398.47        420.10        30.31 o                         
  20   2   4         42.37        -16.16        33.57 o                         
  21   2   4          0.26         -7.77        35.09 o                         
  22   2   4        113.27        139.32        48.64 o                         
  23   2   4         40.99         63.67        37.40 o                         
 -23   3   4         43.11         71.65        44.49 o                         
 -22   3   4        274.39        260.67        43.10 o                         
 -21   3   4         19.83        -39.81        42.60 o                         
 -20   3   4        123.33        161.88        34.24 o                         
 -19   3   4        576.22        532.66        36.57 o                         
 -18   3   4       2922.82       2913.04        66.94 o                         
 -17   3   4         92.21        103.54        27.10 o                         
 -16   3   4       1306.32       1328.64        47.47 o                         
 -15   3   4        261.32        234.85        20.34 o                         
 -14   3   4       1137.79       1118.86        27.44 o                         
 -13   3   4        701.93        613.62        21.33 o                         
 -12   3   4       5228.59       5483.22        45.24 o                         
 -11   3   4        700.63        675.92        19.78 o                         
 -10   3   4       1287.50       1209.14        25.39 o                         
  -9   3   4        346.39        325.21        15.58 o                         
  -8   3   4        893.96        844.03        19.21 o                         
  -7   3   4          9.06         23.29        12.03 o                         
  -6   3   4       4634.28       4719.23        34.51 o                         
  -5   3   4        564.94        518.82        12.65 o                         
  -4   3   4       2492.44       2308.12        22.46 o                         
  -3   3   4        550.18        564.84        12.75 o                         
  -2   3   4       5354.28       5384.26        29.88 o                         
  -1   3   4       4131.67       4303.50        25.11 o                         
   0   3   4       5545.33       5755.29        34.45 o                         
   1   3   4        167.44        188.56        11.57 o                         
   2   3   4       1257.25        913.84        12.71 o                         
   3   3   4       1785.08       1669.39        17.47 o                         
   4   3   4       5869.36       5765.05        32.67 o                         
   5   3   4       1894.89       1898.74        22.59 o                         
   6   3   4        239.08        304.39        11.43 o                         
   7   3   4       1497.33       1415.99        18.13 o                         
   8   3   4       1932.51       1871.60        23.49 o                         
   9   3   4       2122.89       1889.47        24.72 o                         
  10   3   4       6634.87       6429.84        42.55 o                         
  11   3   4       5105.84       5276.06        39.17 o                         
  12   3   4        445.30        368.74        16.98 o                         
  13   3   4       4235.36       4141.69        38.36 o                         
  14   3   4         48.96         76.79        17.92 o                         
  15   3   4         66.84         83.46        18.97 o                         
  16   3   4        537.92        650.53        24.78 o                         
  17   3   4        125.23        146.66        25.61 o                         
  18   3   4        166.87        147.18        26.37 o                         
  19   3   4        529.00        525.40        30.92 o                         
  20   3   4        111.30        134.16        31.31 o                         
  21   3   4         41.22         22.47        37.22 o                         
  22   3   4          3.66        -27.36        47.48 o                         
 -22   4   4        153.44        156.51        43.32 o                         
 -21   4   4        496.60        494.26        46.06 o                         
 -20   4   4        143.01         89.35        34.76 o                         
 -19   4   4        714.27        648.88        37.66 o                         
 -18   4   4         31.96         82.04        42.36 o                         
 -17   4   4       1497.06       1511.85        44.88 o                         
 -16   4   4         19.61          9.36        25.48 o                         
 -15   4   4       1387.09       1415.20        37.15 o                         
 -14   4   4        117.26        134.40        21.67 o                         
 -13   4   4        640.95        596.48        25.13 o                         
 -12   4   4        194.04        216.46        23.83 o                         
 -11   4   4       2198.61       2094.03        30.78 o                         
 -10   4   4        154.58        139.68        15.50 o                         
  -9   4   4      13411.58      13377.91        75.33 o                         
  -8   4   4        409.32        402.57        15.91 o                         
  -7   4   4         31.27         35.65        10.39 o                         
  -6   4   4          0.43          5.68        10.99 o                         
  -5   4   4       3014.66       2907.49        24.53 o                         
  -4   4   4        684.98        735.24        21.06 o                         
  -3   4   4       7498.43       7352.71        41.21 o                         
  -2   4   4       5696.35       5858.98        34.76 o                         
  -1   4   4      10647.44      11000.23        50.54 o                         
   0   4   4          5.82         -2.61        11.20 o                         
   1   4   4       2162.06       2144.26        27.93 o                         
   2   4   4       2045.38       2193.56        23.34 o                         
   3   4   4       9252.80       9371.54        42.73 o                         
   4   4   4       5808.66       5696.68        38.17 o                         
   5   4   4       9104.31       9205.32        58.24 o                         
   6   4   4        212.67        157.28        11.74 o                         
   7   4   4        425.52        402.17        13.30 o                         
   8   4   4        765.85        667.63        16.44 o                         
   9   4   4       4764.89       4767.35        34.83 o                         
  10   4   4       2860.03       2816.91        31.45 o                         
  11   4   4        316.35        292.35        16.12 o                         
  12   4   4        304.36        292.08        18.82 o                         
  13   4   4        504.52        483.95        21.36 o                         
  14   4   4       1848.65       1665.67        33.45 o                         
  15   4   4         29.19         57.69        19.99 o                         
  16   4   4       1071.31       1144.99        31.02 o                         
  17   4   4        175.89        184.69        26.16 o                         
  18   4   4        127.08        145.20        27.16 o                         
  19   4   4        181.72        164.05        33.02 o                         
  20   4   4        618.81        616.04        37.39 o                         
  21   4   4         83.98         86.01        39.87 o                         
  22   4   4        709.83        720.09        57.14 o                         
 -21   5   4         40.91         23.59        35.94 o                         
 -20   5   4          3.45         23.26        34.32 o                         
 -19   5   4        244.38        199.67        32.41 o                         
 -18   5   4        474.58        474.05        44.69 o                         
 -17   5   4        215.30        155.44        29.75 o                         
 -16   5   4        420.52        374.08        30.39 o                         
 -15   5   4        282.40        283.58        28.68 o                         
 -14   5   4         62.17        114.65        22.76 o                         
 -13   5   4       1639.84       1520.96        36.67 o                         
 -12   5   4        253.73        256.89        22.75 o                         
 -11   5   4        257.22        283.46        21.17 o                         
 -10   5   4        122.92        109.25        18.79 o                         
  -9   5   4       1348.74       1326.56        30.96 o                         
  -8   5   4        763.29        764.28        23.38 o                         
  -7   5   4       1752.01       1865.13        22.43 o                         
  -6   5   4       1406.17       1382.32        20.69 o                         
  -5   5   4          5.97         -2.76        12.20 o                         
  -4   5   4       4159.42       4537.84        38.45 o                         
  -3   5   4       2693.72       2843.09        25.99 o                         
  -2   5   4         24.53         10.74        10.40 o                         
  -1   5   4        912.93       1073.48        20.60 o                         
   0   5   4       6754.01       6881.22        40.42 o                         
   1   5   4        375.39        476.47        14.11 o                         
   2   5   4        312.78        313.03        13.43 o                         
   3   5   4       3207.36       3175.17        27.81 o                         
   4   5   4        949.10        999.67        17.18 o                         
   5   5   4       5302.35       5475.70        37.12 o                         
   6   5   4        542.70        484.71        14.66 o                         
   7   5   4       2143.59       2026.50        25.40 o                         
   8   5   4       2147.71       2248.18        27.69 o                         
   9   5   4        200.46        178.39        15.53 o                         
  10   5   4       1350.97       1363.24        26.78 o                         
  11   5   4        178.78        167.95        18.84 o                         
  12   5   4         19.24         13.26        18.27 o                         
  13   5   4        844.04        819.70        24.80 o                         
  14   5   4        168.77        120.31        20.40 o                         
  15   5   4        417.92        413.27        24.58 o                         
  16   5   4       1287.83       1254.29        40.42 o                         
  17   5   4         10.90         15.25        24.30 o                         
  18   5   4         37.12         14.53        30.60 o                         
  19   5   4        145.32        143.74        40.94 o                         
  20   5   4        488.99        498.03        41.58 o                         
  21   5   4        139.71         53.60        38.94 o                         
 -21   6   4        273.44        333.71        47.79 o                         
 -20   6   4          6.29        -18.70        30.20 o                         
 -19   6   4         12.03        -10.80        31.93 o                         
 -18   6   4         98.88         82.18        31.10 o                         
 -17   6   4        797.43        848.99        50.04 o                         
 -16   6   4        143.58        198.01        29.41 o                         
 -15   6   4        139.74        127.02        27.76 o                         
 -14   6   4        382.12        354.42        29.13 o                         
 -13   6   4         15.42         -1.92        21.65 o                         
 -12   6   4        285.15        306.76        23.56 o                         
 -11   6   4       3820.97       3858.08        46.39 o                         
 -10   6   4       1861.40       1859.63        37.00 o                         
  -9   6   4        283.85        342.22        21.35 o                         
  -8   6   4          3.50         -4.72        17.66 o                         
  -7   6   4         43.06         39.44        17.29 o                         
  -6   6   4        347.21        336.00        16.24 o                         
  -5   6   4        981.19       1007.55        28.62 o                         
  -4   6   4         42.86         66.09        13.49 o                         
  -3   6   4       1072.84       1098.60        20.93 o                         
  -2   6   4        410.99        412.98        18.37 o                         
  -1   6   4        162.52        156.67        11.74 o                         
   0   6   4         19.94         49.61        11.45 o                         
   1   6   4       6991.83       7062.95        41.55 o                         
   2   6   4          0.05         -7.16        12.26 o                         
   3   6   4        175.02        172.45        13.83 o                         
   4   6   4       1578.16       1717.49        26.13 o                         
   5   6   4       3583.97       3590.74        30.19 o                         
   6   6   4       1501.72       1494.97        23.87 o                         
   7   6   4       1665.34       1556.04        24.70 o                         
   8   6   4         47.82         35.09        14.23 o                         
   9   6   4        694.50        689.77        21.14 o                         
  10   6   4          2.86         -2.99        19.73 o                         
  11   6   4        336.62        374.29        23.95 o                         
  12   6   4        245.08        328.41        27.74 o                         
  13   6   4        893.98       1036.57        35.56 o                         
  14   6   4         68.13        116.15        25.38 o                         
  15   6   4          0.84        -12.37        25.80 o                         
  16   6   4        137.39        135.28        28.30 o                         
  17   6   4        200.29        216.24        38.47 o                         
  18   6   4        231.79        253.67        32.08 o                         
  19   6   4         30.01         48.48        37.44 o                         
  20   6   4        234.75        182.54        40.17 o                         
 -20   7   4         52.05         44.00        64.47 o                         
 -19   7   4         35.54         35.49        33.05 o                         
 -18   7   4        146.72        160.98        31.45 o                         
 -17   7   4        204.70        221.25        30.70 o                         
 -16   7   4        740.60        703.49        34.10 o                         
 -15   7   4         12.38        -12.68        25.85 o                         
 -14   7   4        354.74        396.13        36.42 o                         
 -13   7   4          0.21          4.89        26.00 o                         
 -12   7   4       1944.40       2100.41        42.67 o                         
 -11   7   4        772.89        841.27        33.06 o                         
 -10   7   4       3607.85       3561.07        52.12 o                         
  -9   7   4        364.06        364.40        22.20 o                         
  -8   7   4        165.18        162.81        19.64 o                         
  -7   7   4       2608.54       2650.42        35.36 o                         
  -6   7   4        468.53        490.99        25.82 o                         
  -5   7   4         21.09         28.49        14.54 o                         
  -4   7   4       5708.79       5567.35        46.03 o                         
  -3   7   4        829.70        828.76        22.19 o                         
  -2   7   4        905.20        979.85        29.24 o                         
  -1   7   4       1555.33       1502.84        25.17 o                         
   0   7   4         29.53         52.35        12.47 o                         
   1   7   4        211.42        234.29        14.08 o                         
   2   7   4       5833.18       5738.55        38.98 o                         
   3   7   4        433.16        423.49        19.01 o                         
   4   7   4       1747.63       1697.21        27.96 o                         
   5   7   4       2529.11       2534.09        31.76 o                         
   6   7   4       1100.49       1121.78        28.58 o                         
   7   7   4          6.18         -6.42        16.11 o                         
   8   7   4          8.24         24.13        21.15 o                         
   9   7   4       1256.41       1277.80        37.90 o                         
  10   7   4        600.95        521.62        31.20 o                         
  11   7   4       1955.59       2058.20        54.17 o                         
  12   7   4       1113.78       1095.20        37.78 o                         
  13   7   4         15.52         -0.08        27.34 o                         
  14   7   4         19.26         70.55        29.11 o                         
  15   7   4        302.19        345.00        31.04 o                         
  16   7   4          0.95         18.45        29.00 o                         
  17   7   4        944.04       1004.14        42.83 o                         
  18   7   4        436.37        469.73        38.32 o                         
  19   7   4        177.62        183.98        40.40 o                         
 -18   8   4         19.89         50.62        53.14 o                         
 -17   8   4        280.53        350.21        66.24 o                         
 -16   8   4          4.67         17.33        35.03 o                         
 -15   8   4        707.83        764.39        47.03 o                         
 -14   8   4        468.63        443.03        38.40 o                         
 -13   8   4        218.13        179.45        34.88 o                         
 -12   8   4          9.38        -31.04        31.04 o                         
 -11   8   4        203.99        233.51        28.45 o                         
 -10   8   4        104.90        108.15        26.66 o                         
  -9   8   4       2997.97       2897.88        46.85 o                         
  -8   8   4          0.57         59.11        23.40 o                         
  -7   8   4       3005.67       2909.37        41.77 o                         
  -6   8   4        500.92        517.15        24.37 o                         
  -5   8   4        409.15        392.70        22.56 o                         
  -4   8   4        938.59        973.23        25.23 o                         
  -3   8   4        512.24        512.68        21.15 o                         
  -2   8   4        734.71        748.40        22.19 o                         
  -1   8   4       6238.05       6004.34        47.13 o                         
   0   8   4       1295.83       1278.24        26.84 o                         
   1   8   4        902.17        865.96        25.81 o                         
   2   8   4         36.56         21.76        15.07 o                         
   3   8   4         99.19        123.59        15.50 o                         
   4   8   4         35.66         72.89        16.12 o                         
   5   8   4        229.14        213.06        20.06 o                         
   6   8   4       1393.50       1294.60        32.48 o                         
   7   8   4        711.06        811.29        30.47 o                         
   8   8   4        210.18        162.76        27.58 o                         
   9   8   4         12.58          2.47        26.68 o                         
  10   8   4         97.18         85.18        29.41 o                         
  11   8   4        846.05        753.31        36.48 o                         
  12   8   4        834.21        809.84        38.50 o                         
  13   8   4        258.31        307.23        35.16 o                         
  14   8   4       1139.17       1040.98        43.73 o                         
  15   8   4          0.79        -33.46        33.46 o                         
  16   8   4         11.62         25.22        32.72 o                         
  17   8   4        616.94        542.77        38.44 o                         
  18   8   4        115.49        112.10        36.22 o                         
 -17   9   4          1.77        -10.52        41.72 o                         
 -16   9   4         44.41         13.12        37.35 o                         
 -15   9   4        217.89        183.09        37.93 o                         
 -14   9   4          6.96         29.01        35.30 o                         
 -13   9   4         76.35        -14.43        33.94 o                         
 -12   9   4        246.18        282.87        36.12 o                         
 -11   9   4        183.14        140.90        35.47 o                         
 -10   9   4        465.44        438.61        32.22 o                         
  -9   9   4         44.34         31.11        27.93 o                         
  -8   9   4          0.93         38.84        27.71 o                         
  -7   9   4         94.64         48.27        25.72 o                         
  -6   9   4        296.89        274.91        27.09 o                         
  -5   9   4         36.39         43.91        24.04 o                         
  -4   9   4       1136.00       1306.11        35.30 o                         
  -3   9   4         43.32         25.52        24.86 o                         
  -2   9   4         16.96         24.92        20.62 o                         
  -1   9   4        249.80        255.21        23.46 o                         
   0   9   4        313.29        293.75        22.32 o                         
   1   9   4        424.72        438.98        27.97 o                         
   2   9   4        200.43        149.33        24.79 o                         
   3   9   4        111.96        154.90        22.69 o                         
   4   9   4         88.36         75.95        21.36 o                         
   5   9   4        756.77        755.48        27.74 o                         
   6   9   4        507.23        527.91        26.65 o                         
   7   9   4        227.75        201.57        32.07 o                         
   8   9   4         29.03         26.56        28.40 o                         
   9   9   4        377.03        445.00        33.43 o                         
  10   9   4          7.44         26.00        33.26 o                         
  11   9   4        119.80         86.04        31.85 o                         
  12   9   4         32.02         24.94        32.87 o                         
  13   9   4        165.19        162.53        35.22 o                         
  14   9   4         23.90         13.07        34.00 o                         
  15   9   4        114.80        151.02        36.51 o                         
  16   9   4         73.07         23.84        34.09 o                         
  17   9   4        150.05        362.12       113.81 o                         
 -15  10   4         75.00         73.33        44.13 o                         
 -14  10   4        123.64         90.62        39.07 o                         
 -13  10   4          5.84        -35.33        35.33 o                         
 -12  10   4         75.43         35.55        35.86 o                         
 -11  10   4        227.19        181.04        36.65 o                         
 -10  10   4        233.84        220.94        36.45 o                         
  -9  10   4          4.22         30.71        30.75 o                         
  -8  10   4         34.49        -10.62        29.25 o                         
  -7  10   4       2215.41       2233.07        59.15 o                         
  -6  10   4        112.96        146.02        30.00 o                         
  -5  10   4        177.26        144.54        27.08 o                         
  -4  10   4        480.31        446.55        29.59 o                         
  -3  10   4        936.37        897.37        34.52 o                         
  -2  10   4        146.18        167.25        26.70 o                         
  -1  10   4        240.07        256.81        28.98 o                         
   0  10   4         48.65         73.71        26.72 o                         
   1  10   4          7.31          3.45        27.13 o                         
   2  10   4         90.44        103.04        27.15 o                         
   3  10   4        435.25        460.11        30.60 o                         
   4  10   4         90.97         89.81        26.40 o                         
   5  10   4         14.48         32.39        29.70 o                         
   6  10   4        288.30        304.62        37.32 o                         
   7  10   4         57.16        101.36        43.12 o                         
   8  10   4         38.97         60.68        41.30 o                         
   9  10   4        128.83        134.08        46.11 o                         
  10  10   4        217.82        180.37        40.91 o                         
  11  10   4        750.26        675.91        54.53 o                         
  12  10   4       1788.42       1742.69        72.23 o                         
  13  10   4         32.59        -21.40        40.70 o                         
  14  10   4        109.25         49.96        43.83 o                         
  15  10   4         16.48        -76.67        76.67 o                         
 -12  11   4         98.03        116.75        39.26 o                         
 -11  11   4        191.43        227.97        40.01 o                         
 -10  11   4        700.89        794.10        47.05 o                         
  -9  11   4         12.23        -15.33        36.19 o                         
  -8  11   4        589.49        644.80        38.73 o                         
  -7  11   4        210.22        255.73        43.58 o                         
  -6  11   4        497.57        547.93        37.92 o                         
  -5  11   4          5.17         -7.39        31.34 o                         
  -4  11   4       2696.30       2793.03        73.09 o                         
  -3  11   4          5.79        -13.69        33.01 o                         
  -2  11   4        374.65        458.60        37.74 o                         
  -1  11   4       1062.87       1126.43        42.61 o                         
   0  11   4        179.74        133.56        28.69 o                         
   1  11   4         83.08         99.57        29.89 o                         
   2  11   4       1867.46       1891.32        50.04 o                         
   3  11   4        123.50        131.55        29.53 o                         
   4  11   4        268.56        221.48        48.78 o                         
   5  11   4        647.46        527.70        43.23 o                         
   6  11   4        212.12        272.97        45.60 o                         
   7  11   4        203.75        166.94        45.42 o                         
   8  11   4        310.59        311.89        48.43 o                         
   9  11   4        195.98        262.83        49.74 o                         
  10  11   4         44.54        -31.75        46.15 o                         
  11  11   4        240.25        283.98        51.74 o                         
  12  11   4        545.25        505.51        57.10 o                         
  -9  12   4        389.13        391.15        65.92 o                         
  -8  12   4        142.90        114.38        44.09 o                         
  -7  12   4        165.51        133.68        38.74 o                         
  -6  12   4        122.24         86.68        38.92 o                         
  -5  12   4        178.72        246.44        50.91 o                         
  -4  12   4        221.93        185.89        38.71 o                         
  -3  12   4         10.27        -27.33        36.52 o                         
  -2  12   4        681.59        743.60        40.48 o                         
  -1  12   4        410.23        471.99        37.83 o                         
   0  12   4          1.59          8.33        32.53 o                         
   1  12   4        448.94        487.83        33.91 o                         
   2  12   4         22.05         39.45        34.88 o                         
   3  12   4        188.78        158.00        40.75 o                         
   4  12   4        153.53        199.11        42.42 o                         
   5  12   4        240.33        221.72        42.79 o                         
   6  12   4        690.08        637.90        56.28 o                         
   7  12   4        355.19        416.67        53.00 o                         
   8  12   4          1.47        -11.80        48.35 o                         
  -1  13   4        186.65        122.86       100.88 o                         
   0  13   4         61.94        -90.53        90.53 o                         
 -23   1   5         26.84         94.90        45.47 o                         
 -22   1   5       1093.29       1157.11        53.02 o                         
 -21   1   5       1146.20       1090.41        44.52 o                         
 -20   1   5          3.91        -31.45        31.45 o                         
 -19   1   5        216.36        213.44        29.35 o                         
 -18   1   5        191.01        182.25        25.50 o                         
 -17   1   5        135.64        139.97        23.36 o                         
 -16   1   5         11.22        -13.99        20.94 o                         
 -15   1   5       2509.28       2349.92        36.14 o                         
 -14   1   5       1370.90       1433.97        30.99 o                         
 -13   1   5        914.35        960.10        26.15 o                         
 -12   1   5        142.05        150.78        18.02 o                         
 -11   1   5       1408.69       1359.48        23.85 o                         
 -10   1   5       2929.81       2969.70        28.40 o                         
  -9   1   5       1163.16       1151.80        20.22 o                         
  -8   1   5       1222.57       1328.38        20.40 o                         
  -7   1   5       1000.96        951.12        19.16 o                         
  -6   1   5       1075.31       1026.77        18.08 o                         
  -5   1   5      20966.48      20924.57        85.62 o                         
  -4   1   5       6717.49       6687.47        33.71 o                         
  -3   1   5      12593.27      12547.53        56.37 o                         
  -2   1   5       5372.60       5277.28        27.66 o                         
  -1   1   5        613.63        753.41        14.42 o                         
   0   1   5        494.30        401.62        12.96 o                         
   1   1   5      29269.56      29152.31       124.08 o                         
   2   1   5        942.81       1026.10        22.24 o                         
   3   1   5         28.48         17.94         9.62 o                         
   4   1   5       1051.51        987.87        14.22 o                         
   5   1   5        506.29        650.93        18.88 o                         
   6   1   5        108.46         99.90        12.10 o                         
   7   1   5      17291.59      17459.26        83.52 o                         
   8   1   5          7.11         12.52        11.79 o                         
   9   1   5        834.43        776.67        18.92 o                         
  10   1   5       4995.32       5025.31        40.18 o                         
  11   1   5        275.26        226.89        15.15 o                         
  12   1   5        307.09        417.23        15.85 o                         
  13   1   5       3405.23       3487.15        33.08 o                         
  14   1   5       1460.24       1477.66        31.89 o                         
  15   1   5        126.62        124.63        21.24 o                         
  16   1   5       4225.87       4406.76        56.19 o                         
  17   1   5         13.47        -15.86        25.29 o                         
  18   1   5          9.50         22.11        27.76 o                         
  19   1   5        634.09        634.49        38.77 o                         
  20   1   5         84.64         80.76        33.51 o                         
  21   1   5          0.25         47.14        34.07 o                         
  22   1   5        169.81        206.48        59.96 o                         
  23   1   5         16.13         89.93        37.82 o                         
 -23   2   5         34.60        -31.66        41.67 o                         
 -22   2   5        159.96        120.04        41.53 o                         
 -21   2   5        670.38        821.20        50.31 o                         
 -20   2   5         77.26         92.03        32.67 o                         
 -19   2   5        282.24        295.67        33.26 o                         
 -18   2   5       1018.52       1034.11        35.61 o                         
 -17   2   5         38.89         82.05        23.24 o                         
 -16   2   5       3263.51       3155.64        41.75 o                         
 -15   2   5       4083.38       3942.67        43.85 o                         
 -14   2   5        419.10        413.28        20.99 o                         
 -13   2   5        703.62        679.88        27.35 o                         
 -12   2   5      10665.64      10449.44        65.96 o                         
 -11   2   5       3429.31       3354.80        35.01 o                         
 -10   2   5       7427.74       7109.97        48.94 o                         
  -9   2   5       7697.46       7955.38        51.45 o                         
  -8   2   5         83.26         63.47         9.60 o                         
  -7   2   5       4247.83       4043.02        30.05 o                         
  -6   2   5       7902.17       7864.46        43.33 o                         
  -5   2   5       4000.08       4059.64        27.06 o                         
  -4   2   5       2997.52       3023.24        22.00 o                         
  -3   2   5          8.51         -8.92         9.50 o                         
  -2   2   5         20.18         58.61         9.05 o                         
  -1   2   5       1050.57       1032.45        15.85 o                         
   0   2   5      36303.66      36449.48       140.70 o                         
   1   2   5       2058.98       2264.57        18.45 o                         
   2   2   5         25.07         25.63         9.55 o                         
   3   2   5        234.45        225.96        10.39 o                         
   4   2   5        500.07        507.85        12.16 o                         
   5   2   5       1672.51       1593.51        21.09 o                         
   6   2   5      20023.60      20102.66        93.93 o                         
   7   2   5       1493.88       1523.01        26.59 o                         
   8   2   5        262.15        278.46        14.66 o                         
   9   2   5       1867.91       1846.83        24.07 o                         
  10   2   5        690.01        570.60        16.37 o                         
  11   2   5       4560.16       4256.94        34.95 o                         
  12   2   5       3066.54       2980.21        31.37 o                         
  13   2   5       3473.64       3410.41        34.31 o                         
  14   2   5       1266.99       1400.01        27.42 o                         
  15   2   5        814.44        849.23        41.30 o                         
  16   2   5       1027.45        909.09        35.32 o                         
  17   2   5         77.16         84.98        24.99 o                         
  18   2   5        182.26        168.23        26.66 o                         
  19   2   5        658.52        625.39        35.04 o                         
  20   2   5          1.58         53.09        33.17 o                         
  21   2   5       1223.75       1335.96        47.64 o                         
  22   2   5        792.35        932.82        46.28 o                         
  23   2   5        325.57        508.25        47.81 o                         
 -22   3   5         60.48         70.28        41.63 o                         
 -21   3   5        888.77        884.96        48.99 o                         
 -20   3   5         45.21         37.09        31.84 o                         
 -19   3   5          3.53         -7.96        31.15 o                         
 -18   3   5        324.68        311.06        33.29 o                         
 -17   3   5        332.11        288.19        28.15 o                         
 -16   3   5          2.38        -22.01        22.01 o                         
 -15   3   5       1892.82       1785.10        44.32 o                         
 -14   3   5       1025.35        965.00        25.86 o                         
 -13   3   5         41.61         15.98        17.22 o                         
 -12   3   5        341.95        356.32        22.38 o                         
 -11   3   5       2731.33       2591.36        32.29 o                         
 -10   3   5        829.41        870.40        21.14 o                         
  -9   3   5       1970.02       1967.94        26.99 o                         
  -8   3   5       1962.18       1949.82        25.64 o                         
  -7   3   5        287.10        331.62        14.01 o                         
  -6   3   5        102.40        120.09         9.91 o                         
  -5   3   5       2415.10       2040.73        19.77 o                         
  -4   3   5      13343.14      13576.21        57.15 o                         
  -3   3   5       2229.70       2102.94        18.95 o                         
  -2   3   5       1648.15       1784.76        16.42 o                         
  -1   3   5       9587.67       9914.58        45.75 o                         
   0   3   5        336.54        273.64         8.89 o                         
   1   3   5      31908.93      33259.23       125.12 o                         
   2   3   5        783.12        831.44        14.95 o                         
   3   3   5       4222.60       4277.14        28.04 o                         
   4   3   5        885.08        916.58        15.53 o                         
   5   3   5       1244.67       1394.34        19.59 o                         
   6   3   5         27.45         15.94         9.51 o                         
   7   3   5       3815.57       3562.91        30.73 o                         
   8   3   5          1.57         19.57        13.09 o                         
   9   3   5       1487.46       1364.47        28.19 o                         
  10   3   5       1430.10       1245.53        23.26 o                         
  11   3   5        595.54        664.99        18.78 o                         
  12   3   5        913.53        938.53        21.92 o                         
  13   3   5         59.38         53.85        15.83 o                         
  14   3   5         53.93         14.90        17.71 o                         
  15   3   5         68.86         64.25        19.02 o                         
  16   3   5       1026.40        993.43        31.59 o                         
  17   3   5        340.03        365.17        37.13 o                         
  18   3   5         23.43         36.48        25.39 o                         
  19   3   5        687.53        714.18        33.28 o                         
  20   3   5         11.86          0.36        27.68 o                         
  21   3   5        184.27        127.66        50.84 o                         
  22   3   5        368.62        471.83        46.93 o                         
 -22   4   5         17.59         69.83        46.43 o                         
 -21   4   5         65.00        105.15        53.50 o                         
 -20   4   5         22.86         24.66        34.01 o                         
 -19   4   5          2.12         46.20        32.92 o                         
 -18   4   5         65.32         98.12        29.06 o                         
 -17   4   5          3.23        -14.25        26.49 o                         
 -16   4   5         54.76         -4.97        25.66 o                         
 -15   4   5         34.80         27.92        22.07 o                         
 -14   4   5        863.15        814.37        27.07 o                         
 -13   4   5        143.51        145.32        20.87 o                         
 -12   4   5         86.26         96.65        19.87 o                         
 -11   4   5       1657.06       1508.64        32.17 o                         
 -10   4   5        109.29         84.57        14.70 o                         
  -9   4   5       2960.32       2977.25        31.51 o                         
  -8   4   5         27.04         30.35        12.15 o                         
  -7   4   5        258.57        257.64        11.98 o                         
  -6   4   5       3116.10       2867.20        28.38 o                         
  -5   4   5       3342.13       3298.50        28.68 o                         
  -4   4   5        389.27        418.62        16.00 o                         
  -3   4   5       1897.22       1902.44        21.97 o                         
  -2   4   5        904.89        868.11        13.79 o                         
  -1   4   5        129.08        208.72         9.10 o                         
   0   4   5          0.66         -8.45        10.89 o                         
   1   4   5        879.49        914.44        19.18 o                         
   2   4   5       2161.01       2057.70        23.35 o                         
   3   4   5        439.36        439.25         9.93 o                         
   4   4   5        568.65        560.14        13.27 o                         
   5   4   5       5251.85       5169.61        34.97 o                         
   6   4   5       6154.48       6051.57        38.94 o                         
   7   4   5        151.24        217.97        18.31 o                         
   8   4   5       2208.26       2394.60        24.63 o                         
   9   4   5       4253.17       4339.11        37.01 o                         
  10   4   5       1620.40       1499.15        25.66 o                         
  11   4   5        823.91        807.56        20.53 o                         
  12   4   5         58.54         83.43        15.60 o                         
  13   4   5         47.48          8.41        17.54 o                         
  14   4   5        330.42        431.82        22.18 o                         
  15   4   5        200.53        256.13        27.56 o                         
  16   4   5        343.56        289.30        22.70 o                         
  17   4   5         14.51        -25.94        25.94 o                         
  18   4   5          0.10          8.49        26.26 o                         
  19   4   5        360.66        390.53        34.24 o                         
  20   4   5         88.35         93.75        33.52 o                         
  21   4   5          6.79        -30.75        32.60 o                         
  22   4   5        181.01        130.03        44.83 o                         
 -21   5   5         32.20         49.95        36.82 o                         
 -20   5   5         23.87         23.50        34.83 o                         
 -19   5   5        545.47        622.88        36.24 o                         
 -18   5   5        282.85        334.87        32.03 o                         
 -17   5   5        363.60        379.29        35.62 o                         
 -16   5   5       1282.17       1339.01        39.56 o                         
 -15   5   5        358.57        352.22        28.68 o                         
 -14   5   5        669.27        701.25        28.32 o                         
 -13   5   5       2741.54       2766.52        48.84 o                         
 -12   5   5        202.15        164.57        22.12 o                         
 -11   5   5         42.02         77.74        20.16 o                         
 -10   5   5       1688.85       1617.69        33.76 o                         
  -9   5   5        327.99        330.10        20.25 o                         
  -8   5   5        822.54        868.85        24.41 o                         
  -7   5   5       4844.60       4748.03        40.13 o                         
  -6   5   5       4177.65       4074.95        31.08 o                         
  -5   5   5       4638.90       4750.14        33.57 o                         
  -4   5   5       6627.15       6491.88        38.55 o                         
  -3   5   5        864.80        889.30        16.32 o                         
  -2   5   5       1102.20       1338.35        16.53 o                         
  -1   5   5        585.69        443.76        14.10 o                         
   0   5   5       8984.51       9225.06        52.24 o                         
   1   5   5       2320.57       2403.89        26.48 o                         
   2   5   5       1237.68       1190.68        21.85 o                         
   3   5   5       7174.77       7238.64        43.23 o                         
   4   5   5       3113.21       3207.55        24.68 o                         
   5   5   5       6020.55       5887.78        38.97 o                         
   6   5   5        398.42        401.09        14.96 o                         
   7   5   5       3412.36       3284.23        30.00 o                         
   8   5   5          1.63         -6.33        14.78 o                         
   9   5   5        962.31        916.35        24.05 o                         
  10   5   5        143.58        106.30        15.76 o                         
  11   5   5        733.50        654.52        27.37 o                         
  12   5   5        285.42        231.01        19.58 o                         
  13   5   5       1662.34       1766.35        34.23 o                         
  14   5   5         39.52         29.87        19.55 o                         
  15   5   5       1454.60       1587.85        34.50 o                         
  16   5   5         18.23         24.33        23.41 o                         
  17   5   5         83.05        147.35        27.98 o                         
  18   5   5        766.60        724.52        41.81 o                         
  19   5   5         29.28         16.92        36.92 o                         
  20   5   5        185.68        176.37        39.13 o                         
  21   5   5        357.46        424.51        43.01 o                         
 -20   6   5         69.12         53.57        33.88 o                         
 -19   6   5          3.83        -23.96        31.79 o                         
 -18   6   5        468.50        478.29        35.04 o                         
 -17   6   5        463.58        429.92        33.47 o                         
 -16   6   5        120.96        113.09        28.87 o                         
 -15   6   5        250.04        222.51        29.13 o                         
 -14   6   5        387.66        419.23        29.34 o                         
 -13   6   5        136.61        180.09        23.54 o                         
 -12   6   5       6276.92       6147.02        58.86 o                         
 -11   6   5       1048.34       1017.03        34.90 o                         
 -10   6   5         47.12         93.82        20.55 o                         
  -9   6   5        719.72        733.68        25.16 o                         
  -8   6   5        532.46        526.90        22.08 o                         
  -7   6   5        905.76        872.54        24.74 o                         
  -6   6   5       4787.28       4711.79        35.62 o                         
  -5   6   5        809.65        799.72        22.32 o                         
  -4   6   5      12372.62      12663.43        69.20 o                         
  -3   6   5        189.80        200.76        13.11 o                         
  -2   6   5       1947.17       1799.51        22.03 o                         
  -1   6   5         42.49         58.11        11.27 o                         
   0   6   5         91.94         55.57        11.81 o                         
   1   6   5         32.54         15.23        11.81 o                         
   2   6   5       3478.03       3357.94        30.54 o                         
   3   6   5        366.43        344.70        15.24 o                         
   4   6   5       6816.32       6935.27        46.79 o                         
   5   6   5        180.06        194.41        16.06 o                         
   6   6   5        438.82        409.06        18.16 o                         
   7   6   5       7299.40       7598.00        53.78 o                         
   8   6   5       2400.31       2382.38        35.31 o                         
   9   6   5        269.82        278.82        20.55 o                         
  10   6   5       2149.10       2059.76        41.22 o                         
  11   6   5       1165.30       1060.79        49.69 o                         
  12   6   5        554.60        568.79        27.98 o                         
  13   6   5         82.32        100.14        27.42 o                         
  14   6   5        193.91        211.16        29.24 o                         
  15   6   5        115.12        128.91        31.35 o                         
  16   6   5        234.12        225.05        31.82 o                         
  17   6   5        739.44        746.72        37.88 o                         
  18   6   5         30.17        -31.14        35.22 o                         
  19   6   5        891.54        866.60        46.72 o                         
  20   6   5         64.16         97.22        39.29 o                         
 -19   7   5         31.05         54.35        32.14 o                         
 -18   7   5          0.81         -4.85        29.50 o                         
 -17   7   5         20.91         58.33        30.94 o                         
 -16   7   5         48.86         12.14        29.66 o                         
 -15   7   5        246.80        247.23        30.53 o                         
 -14   7   5        243.51        239.73        29.47 o                         
 -13   7   5        830.22        734.45        31.33 o                         
 -12   7   5         26.35         34.16        22.84 o                         
 -11   7   5        676.97        624.21        26.97 o                         
 -10   7   5        483.63        496.11        25.24 o                         
  -9   7   5        714.51        696.06        26.21 o                         
  -8   7   5       1007.88       1074.07        29.01 o                         
  -7   7   5       6331.72       6204.70        60.88 o                         
  -6   7   5         75.30         87.63        20.63 o                         
  -5   7   5       2096.26       2158.45        29.37 o                         
  -4   7   5        325.24        347.75        18.71 o                         
  -3   7   5         13.38         15.57        15.90 o                         
  -2   7   5         21.57          2.25        14.34 o                         
  -1   7   5        790.17        808.93        24.70 o                         
   0   7   5       1211.40       1189.04        21.59 o                         
   1   7   5       1144.89       1184.58        27.52 o                         
   2   7   5       1272.11       1290.31        23.32 o                         
   3   7   5        735.78        697.99        18.68 o                         
   4   7   5        124.17        139.77        16.30 o                         
   5   7   5        280.84        239.92        17.25 o                         
   6   7   5        287.48        228.79        26.92 o                         
   7   7   5        924.21        979.88        25.80 o                         
   8   7   5       2422.16       2465.63        38.06 o                         
   9   7   5        719.60        686.60        45.11 o                         
  10   7   5        805.54        731.55        34.17 o                         
  11   7   5        165.16        184.47        29.88 o                         
  12   7   5          3.04        -20.56        28.75 o                         
  13   7   5        811.73        749.49        43.71 o                         
  14   7   5        751.65        756.09        47.47 o                         
  15   7   5         52.51         47.49        30.29 o                         
  16   7   5          0.90         57.81        32.15 o                         
  17   7   5        662.85        605.29        38.64 o                         
  18   7   5        155.00        127.83        34.84 o                         
  19   7   5        545.92        523.90        44.77 o                         
 -18   8   5         67.29         19.11        43.13 o                         
 -17   8   5          2.05         22.41        36.50 o                         
 -16   8   5          8.38        -28.51        35.08 o                         
 -15   8   5         20.52          4.24        33.95 o                         
 -14   8   5       1620.16       1548.93        48.76 o                         
 -13   8   5         15.95        -20.87        31.34 o                         
 -12   8   5         60.12         71.33        27.05 o                         
 -11   8   5        107.13         78.89        25.36 o                         
 -10   8   5       1499.71       1551.60        39.71 o                         
  -9   8   5        160.19        118.87        24.28 o                         
  -8   8   5          1.84        -22.37        22.37 o                         
  -7   8   5        704.19        652.78        26.48 o                         
  -6   8   5        701.38        688.33        30.93 o                         
  -5   8   5        106.19        111.16        20.71 o                         
  -4   8   5        299.63        314.62        19.83 o                         
  -3   8   5        907.21        872.59        24.44 o                         
  -2   8   5        919.23        952.63        23.02 o                         
  -1   8   5        566.84        564.33        19.58 o                         
   0   8   5        328.24        321.13        16.94 o                         
   1   8   5        163.39        180.23        16.04 o                         
   2   8   5       4915.73       4965.67        45.66 o                         
   3   8   5        218.51        280.55        24.75 o                         
   4   8   5        762.10        791.29        21.10 o                         
   5   8   5        452.60        421.14        21.61 o                         
   6   8   5         39.95         -5.21        19.64 o                         
   7   8   5        102.34        104.56        22.99 o                         
   8   8   5        793.01        872.16        35.23 o                         
   9   8   5       2940.97       3020.73        55.54 o                         
  10   8   5          1.60        -28.30        28.30 o                         
  11   8   5        744.49        661.26        37.11 o                         
  12   8   5         20.80         11.77        29.65 o                         
  13   8   5          5.30        -13.77        31.55 o                         
  14   8   5        314.27        356.89        34.32 o                         
  15   8   5       1138.80       1328.12        45.57 o                         
  16   8   5          2.92        -32.13        32.13 o                         
  17   8   5         53.58         61.87        34.52 o                         
  18   8   5          0.35          1.67        34.87 o                         
 -16   9   5         13.91         53.92        38.19 o                         
 -15   9   5         13.69          7.65        36.28 o                         
 -14   9   5        710.57        696.25        42.93 o                         
 -13   9   5        671.06        676.06        41.40 o                         
 -12   9   5          2.48         27.42        33.43 o                         
 -11   9   5       2940.87       2996.75        59.85 o                         
 -10   9   5        245.92        294.71        31.04 o                         
  -9   9   5         43.72         70.18        28.96 o                         
  -8   9   5       1089.21       1015.04        35.94 o                         
  -7   9   5        804.69        865.92        32.84 o                         
  -6   9   5        493.52        587.52        31.99 o                         
  -5   9   5        855.53        850.81        31.68 o                         
  -4   9   5       1649.36       1786.27        41.26 o                         
  -3   9   5        627.32        616.53        30.01 o                         
  -2   9   5         64.73         52.21        20.87 o                         
  -1   9   5       5987.21       6070.97        56.27 o                         
   0   9   5          1.80         11.95        17.23 o                         
   1   9   5        587.51        570.99        20.13 o                         
   2   9   5         33.38         30.47        19.91 o                         
   3   9   5         99.76         87.86        21.94 o                         
   4   9   5        713.71        671.69        27.49 o                         
   5   9   5       3062.07       3183.72        46.72 o                         
   6   9   5         18.41         33.84        26.33 o                         
   7   9   5        674.48        714.55        36.34 o                         
   8   9   5         16.54         43.24        28.59 o                         
   9   9   5        192.16        204.67        31.20 o                         
  10   9   5        518.56        508.46        35.52 o                         
  11   9   5        352.07        361.41        35.85 o                         
  12   9   5        972.47        959.21        42.51 o                         
  13   9   5         41.58         35.92        36.39 o                         
  14   9   5        713.48        720.66        40.82 o                         
  15   9   5        261.28        279.15        43.91 o                         
  16   9   5         38.03         52.97        38.47 o                         
 -14  10   5        446.15        546.63        72.91 o                         
 -13  10   5          2.68         30.36        36.71 o                         
 -12  10   5        247.67        329.14        55.43 o                         
 -11  10   5        367.03        439.50        39.61 o                         
 -10  10   5          9.02         -4.17        31.57 o                         
  -9  10   5         22.00         46.63        30.57 o                         
  -8  10   5        468.91        489.31        34.51 o                         
  -7  10   5        103.04        126.92        28.60 o                         
  -6  10   5       1483.69       1526.93        40.95 o                         
  -5  10   5        154.87        148.53        27.40 o                         
  -4  10   5       1266.75       1294.42        37.95 o                         
  -3  10   5         23.17         11.40        32.65 o                         
  -2  10   5         62.53         82.11        26.66 o                         
  -1  10   5          2.83          8.75        23.81 o                         
   0  10   5         17.04          2.63        26.25 o                         
   1  10   5         43.72         67.09        26.19 o                         
   2  10   5       4479.55       4366.97        59.99 o                         
   3  10   5         58.72         55.57        26.24 o                         
   4  10   5       2574.84       2636.01        51.04 o                         
   5  10   5        108.47        100.97        34.26 o                         
   6  10   5          2.25         -0.09        38.20 o                         
   7  10   5        124.03        190.23        43.25 o                         
   8  10   5        669.97        619.68        50.11 o                         
   9  10   5         82.02         96.55        44.10 o                         
  10  10   5        359.90        369.67        48.83 o                         
  11  10   5         28.94        -12.32        38.50 o                         
  12  10   5          1.54          7.05        39.62 o                         
  13  10   5         65.83         88.81        41.35 o                         
  14  10   5         59.44         28.97        38.32 o                         
 -12  11   5          4.76         76.56        40.25 o                         
 -11  11   5        135.81        216.38        40.09 o                         
 -10  11   5         16.21         22.47        35.94 o                         
  -9  11   5        500.22        516.15        42.17 o                         
  -8  11   5         34.16         36.91        32.67 o                         
  -7  11   5         28.69         22.59        30.33 o                         
  -6  11   5        115.28        137.65        34.10 o                         
  -5  11   5        821.98        822.44        51.27 o                         
  -4  11   5          0.87          1.02        31.36 o                         
  -3  11   5        423.89        487.01        35.48 o                         
  -2  11   5          6.71         53.51        33.52 o                         
  -1  11   5         32.02         21.74        30.44 o                         
   0  11   5          0.16         50.77        27.70 o                         
   1  11   5          3.02          3.12        28.57 o                         
   2  11   5         70.58        120.65        29.34 o                         
   3  11   5          0.43         -4.24        28.08 o                         
   4  11   5        126.06        112.70        37.45 o                         
   5  11   5        594.84        590.99        44.03 o                         
   6  11   5        247.90        362.11        48.10 o                         
   7  11   5          7.62         54.01        44.52 o                         
   8  11   5         26.18         44.94        45.72 o                         
   9  11   5          3.51          2.78        44.76 o                         
  10  11   5          0.47         32.82        46.42 o                         
  11  11   5         13.04         48.26        55.81 o                         
  12  11   5         85.73        130.75        67.31 o                         
  -8  12   5          5.53        -41.27        41.27 o                         
  -7  12   5        212.87        197.29        37.73 o                         
  -6  12   5        246.64        188.34        44.38 o                         
  -5  12   5         50.98         -1.61        36.76 o                         
  -4  12   5       1382.44       1325.19        51.29 o                         
  -3  12   5          9.48         -9.56        32.72 o                         
  -2  12   5         67.55         34.66        32.88 o                         
  -1  12   5         26.08         35.20        33.20 o                         
   0  12   5          2.76         16.93        32.95 o                         
   1  12   5         66.27         63.11        30.54 o                         
   2  12   5        494.76        577.37        39.01 o                         
   3  12   5        142.92        124.44        61.20 o                         
   4  12   5         29.36         20.80        39.22 o                         
   5  12   5         28.97         28.00        39.86 o                         
   6  12   5          2.63        -29.73        52.45 o                         
   7  12   5         76.01         99.71        48.60 o                         
   8  12   5        741.57        698.90        58.63 o                         
 -23   0   6        441.29        519.56        60.44 o                         
 -22   0   6       2161.25       2431.50        92.70 o                         
 -21   0   6         39.18         83.58        48.54 o                         
 -20   0   6         64.22         60.89        44.11 o                         
 -19   0   6          1.04         22.60        35.62 o                         
 -18   0   6        559.11        576.30        40.94 o                         
 -17   0   6        793.92        808.92        42.17 o                         
 -16   0   6       3106.37       3168.68        64.61 o                         
 -15   0   6       2251.31       2239.05        63.09 o                         
 -14   0   6       1827.03       1791.57        51.35 o                         
 -13   0   6       2307.83       2190.99        56.15 o                         
 -12   0   6       7567.95       7621.34        70.38 o                         
 -11   0   6         15.44         30.83        18.83 o                         
 -10   0   6       5473.58       5416.19        54.64 o                         
  -9   0   6       3718.02       3576.00        43.35 o                         
  -8   0   6       3822.93       3997.80        43.64 o                         
  -7   0   6      55935.48      58034.68       346.76 o                         
  -6   0   6      41993.86      43490.76       239.94 o                         
  -5   0   6        168.07        272.56        15.34 o                         
  -4   0   6       3765.98       3397.38        40.87 o                         
  -3   0   6        610.29        507.48        17.96 o                         
  -2   0   6       8773.85       8884.13        50.57 o                         
  -1   0   6         26.93         28.00        21.03 o                         
   0   0   6       2830.27       2965.45        29.27 o                         
   1   0   6       8141.10       7837.53        56.89 o                         
   2   0   6        945.64        820.73        21.84 o                         
   3   0   6      36432.70      36355.85       313.17 o                         
   4   0   6       1910.81       2072.28        29.69 o                         
   5   0   6        487.86        397.16        17.58 o                         
   6   0   6       1633.02       1614.60        28.86 o                         
   7   0   6       4550.77       4535.81        44.82 o                         
   8   0   6      10451.29      10424.18        78.88 o                         
   9   0   6      29344.23      29218.52       186.67 o                         
  10   0   6        300.94        319.42        30.52 o                         
  11   0   6         63.90         73.67        17.40 o                         
  12   0   6          4.15         -8.13        24.40 o                         
  13   0   6        859.06        842.11        36.62 o                         
  14   0   6        550.42        624.90        34.89 o                         
  15   0   6       2656.85       2454.02        58.57 o                         
  16   0   6        785.53        686.54        39.79 o                         
  17   0   6        800.06        795.73        46.29 o                         
  18   0   6        206.17        253.30        47.96 o                         
  19   0   6       1270.98       1650.72        69.20 o                         
  20   0   6        287.68        356.08        53.48 o                         
  21   0   6        343.77        365.64        55.12 o                         
  22   0   6          5.93        142.31        51.25 o                         
  23   0   6         33.74         94.23        66.19 o                         
 -23   1   6         44.32         33.96        39.75 o                         
 -22   1   6          9.93          1.74        38.66 o                         
 -21   1   6        330.65        415.20        43.73 o                         
 -20   1   6         33.52         58.66        31.31 o                         
 -19   1   6         23.59        -29.77        30.32 o                         
 -18   1   6        191.76        180.32        25.50 o                         
 -17   1   6        249.49        292.99        34.10 o                         
 -16   1   6          2.57         -9.93        21.20 o                         
 -15   1   6       1997.04       1859.77        40.65 o                         
 -14   1   6        465.36        487.51        23.27 o                         
 -13   1   6        140.24        124.27        17.68 o                         
 -12   1   6       4908.89       4594.71        37.81 o                         
 -11   1   6        957.17        969.48        26.74 o                         
 -10   1   6        269.83        256.87        14.04 o                         
  -9   1   6       5736.39       5567.14        38.02 o                         
  -8   1   6       1646.68       1595.94        22.26 o                         
  -7   1   6         98.34         57.76        11.58 o                         
  -6   1   6      12656.45      12445.59        59.21 o                         
  -5   1   6        894.44        937.03        16.01 o                         
  -4   1   6       3354.79       3835.67        24.49 o                         
  -3   1   6       1928.56       1971.94        20.34 o                         
  -2   1   6      19998.94      20172.24        77.98 o                         
  -1   1   6        423.39        470.87         9.97 o                         
   0   1   6       2494.91       2434.94        17.69 o                         
   1   1   6        428.85        512.07        14.83 o                         
   2   1   6       2249.84       2245.36        20.20 o                         
   3   1   6       2110.80       2101.42        22.38 o                         
   4   1   6      15370.30      15208.79        71.51 o                         
   5   1   6       8857.84       9165.99        48.26 o                         
   6   1   6       8116.08       8438.92        50.05 o                         
   7   1   6        539.76        517.52        15.47 o                         
   8   1   6          2.33        -12.71        12.71 o                         
   9   1   6       6695.15       6845.28        49.44 o                         
  10   1   6       2214.88       2047.48        27.95 o                         
  11   1   6        245.59        236.70        16.41 o                         
  12   1   6        566.13        577.64        23.77 o                         
  13   1   6         49.79         30.47        17.33 o                         
  14   1   6        473.26        508.13        27.36 o                         
  15   1   6        292.24        295.48        22.25 o                         
  16   1   6       2065.15       1872.83        38.83 o                         
  17   1   6       1402.03       1251.33        37.91 o                         
  18   1   6         70.87         49.86        36.41 o                         
  19   1   6        507.37        670.73        39.14 o                         
  20   1   6        356.84        423.00        37.01 o                         
  21   1   6         23.23         -9.10        37.59 o                         
  22   1   6        457.05        432.31        40.46 o                         
  23   1   6          7.76         54.49        37.79 o                         
 -23   2   6        150.10        157.56        43.54 o                         
 -22   2   6          5.95          5.64        38.41 o                         
 -21   2   6         38.22         24.54        46.69 o                         
 -20   2   6        196.82        160.38        33.61 o                         
 -19   2   6        301.62        314.63        34.06 o                         
 -18   2   6         19.26         -4.10        29.52 o                         
 -17   2   6        115.37        100.81        23.54 o                         
 -16   2   6          0.18        -19.63        19.63 o                         
 -15   2   6        359.70        352.79        21.72 o                         
 -14   2   6         59.36         58.86        19.48 o                         
 -13   2   6        124.24        141.00        18.06 o                         
 -12   2   6        134.45        133.22        17.18 o                         
 -11   2   6         26.40          5.81        15.40 o                         
 -10   2   6        180.51        201.28        12.18 o                         
  -9   2   6       1230.41       1291.28        29.75 o                         
  -8   2   6       4655.58       4794.26        40.57 o                         
  -7   2   6        413.20        436.47        13.84 o                         
  -6   2   6       1029.69       1169.02        18.14 o                         
  -5   2   6       1339.84       1500.52        17.61 o                         
  -4   2   6         55.57         80.73         9.21 o                         
  -3   2   6       5917.26       6336.25        33.34 o                         
  -2   2   6       1400.93       1379.82        16.38 o                         
  -1   2   6        872.87        937.70        16.06 o                         
   0   2   6       1318.38       1201.87        15.07 o                         
   1   2   6       5136.75       5494.05        30.83 o                         
   2   2   6       2078.66       2274.60        20.61 o                         
   3   2   6        660.60        814.50        18.43 o                         
   4   2   6       2681.31       2977.07        23.67 o                         
   5   2   6       1401.57       1601.64        18.53 o                         
   6   2   6       3807.37       3864.87        31.05 o                         
   7   2   6       1258.66       1246.84        22.25 o                         
   8   2   6       2399.92       2364.02        27.36 o                         
   9   2   6        597.53        612.76        19.98 o                         
  10   2   6        763.51        691.99        18.67 o                         
  11   2   6        113.17         79.31        15.20 o                         
  12   2   6         32.47         12.35        15.34 o                         
  13   2   6       1895.07       1797.53        30.43 o                         
  14   2   6       1791.50       1639.90        32.31 o                         
  15   2   6        444.25        432.65        23.70 o                         
  16   2   6        309.27        294.73        25.13 o                         
  17   2   6        321.46        279.96        28.87 o                         
  18   2   6        168.84        202.26        28.94 o                         
  19   2   6          4.93        -28.63        28.63 o                         
  20   2   6        754.56        706.64        40.49 o                         
  21   2   6          0.03         28.97        34.81 o                         
  22   2   6        119.34        147.46        45.02 o                         
 -22   3   6         24.04         55.94        40.76 o                         
 -21   3   6        203.03        254.15        37.09 o                         
 -20   3   6        152.78        105.41        33.87 o                         
 -19   3   6        371.57        379.79        41.38 o                         
 -18   3   6         70.48          8.92        29.62 o                         
 -17   3   6        377.62        436.64        31.63 o                         
 -16   3   6        582.26        623.07        27.72 o                         
 -15   3   6          2.93         21.92        28.47 o                         
 -14   3   6       2865.48       2735.06        37.63 o                         
 -13   3   6        729.28        694.42        28.09 o                         
 -12   3   6        665.75        659.47        21.06 o                         
 -11   3   6       1424.34       1533.08        28.26 o                         
 -10   3   6       1863.14       1891.11        28.64 o                         
  -9   3   6       4967.22       4677.34        43.45 o                         
  -8   3   6       6281.00       6081.59        43.28 o                         
  -7   3   6       2006.26       2107.55        21.98 o                         
  -6   3   6       2843.91       2732.12        23.82 o                         
  -5   3   6        476.71        525.33        17.84 o                         
  -4   3   6       1391.40       1327.86        19.38 o                         
  -3   3   6      20353.54      21235.79        85.04 o                         
  -2   3   6      16859.30      17096.78        72.84 o                         
  -1   3   6         52.40         63.63        10.29 o                         
   0   3   6      11835.47      12057.50        55.08 o                         
   1   3   6       4121.11       4482.20        25.50 o                         
   2   3   6       3162.94       3105.71        24.10 o                         
   3   3   6        817.33        836.08        16.70 o                         
   4   3   6        331.66        475.98        15.17 o                         
   5   3   6          1.88          9.60         9.36 o                         
   6   3   6         22.06         19.85         9.89 o                         
   7   3   6        571.77        675.83        18.84 o                         
   8   3   6       1811.47       1650.79        25.09 o                         
   9   3   6         24.39         30.89        14.05 o                         
  10   3   6       3052.12       3067.73        38.53 o                         
  11   3   6         24.51         17.47        15.31 o                         
  12   3   6       1648.15       1886.54        30.53 o                         
  13   3   6          3.25         29.08        17.36 o                         
  14   3   6         14.62          6.03        19.44 o                         
  15   3   6        714.32        628.34        36.89 o                         
  16   3   6        257.04        264.74        26.08 o                         
  17   3   6         79.75         45.86        25.08 o                         
  18   3   6        426.88        454.54        29.69 o                         
  19   3   6          3.45         25.94        27.45 o                         
  20   3   6         83.60         71.67        31.63 o                         
  21   3   6        435.00        520.29        41.26 o                         
  22   3   6         12.48        -25.09        42.21 o                         
 -22   4   6        276.36        366.03        46.59 o                         
 -21   4   6        149.78        154.75        40.23 o                         
 -20   4   6         35.98         81.21        37.21 o                         
 -19   4   6        964.52        974.83        42.51 o                         
 -18   4   6       1103.50       1132.16        38.76 o                         
 -17   4   6         32.85         66.37        27.22 o                         
 -16   4   6       2763.80       2823.98        46.60 o                         
 -15   4   6       1484.03       1453.08        36.47 o                         
 -14   4   6        461.33        441.45        24.69 o                         
 -13   4   6        989.71        956.79        28.13 o                         
 -12   4   6       2536.60       2504.84        39.17 o                         
 -11   4   6       1104.57       1052.00        30.36 o                         
 -10   4   6         38.73         14.47        17.71 o                         
  -9   4   6       3650.82       3548.27        42.97 o                         
  -8   4   6         19.44         31.51        12.40 o                         
  -7   4   6       2596.31       2390.74        22.95 o                         
  -6   4   6         18.75         12.32        12.19 o                         
  -5   4   6        136.82        173.96        12.47 o                         
  -4   4   6       1358.13       1396.88        20.80 o                         
  -3   4   6      11676.18      11720.41        50.70 o                         
  -2   4   6          3.76         -8.58         8.58 o                         
  -1   4   6      13775.90      14029.14        62.80 o                         
   0   4   6         28.75         17.67        11.49 o                         
   1   4   6       8098.12       7995.64        44.37 o                         
   2   4   6         19.79         39.53        11.73 o                         
   3   4   6       2221.12       2121.00        21.53 o                         
   4   4   6        770.36        767.23        18.62 o                         
   5   4   6         86.52         75.09        10.18 o                         
   6   4   6          8.88         23.23        11.04 o                         
   7   4   6      13535.04      13341.24        66.39 o                         
   8   4   6       1053.61       1023.51        37.04 o                         
   9   4   6        469.47        442.34        23.11 o                         
  10   4   6          6.58         -4.81        14.92 o                         
  11   4   6        165.96        236.62        17.72 o                         
  12   4   6         35.33         34.32        16.84 o                         
  13   4   6       1328.14       1329.72        39.43 o                         
  14   4   6        418.28        504.70        24.10 o                         
  15   4   6       1338.79       1200.89        31.31 o                         
  16   4   6        471.91        465.68        28.45 o                         
  17   4   6       1474.42       1626.42        41.32 o                         
  18   4   6        116.64         89.24        27.39 o                         
  19   4   6        116.79        182.92        29.81 o                         
  20   4   6        249.17        348.73        35.87 o                         
  21   4   6         16.42         82.76        34.67 o                         
  22   4   6         13.63        -67.57        88.32 o                         
 -21   5   6         84.88        132.65        37.98 o                         
 -20   5   6         45.62         82.57        35.04 o                         
 -19   5   6         55.42         21.37        30.73 o                         
 -18   5   6        582.01        623.26        46.15 o                         
 -17   5   6       1330.08       1212.44        39.34 o                         
 -16   5   6         65.07         64.27        27.07 o                         
 -15   5   6        236.27        226.55        25.23 o                         
 -14   5   6        147.91        134.26        23.43 o                         
 -13   5   6        229.01        228.02        23.36 o                         
 -12   5   6        363.74        352.64        24.12 o                         
 -11   5   6          1.60         25.12        20.00 o                         
 -10   5   6        111.37        109.50        19.88 o                         
  -9   5   6       2349.13       2240.87        41.55 o                         
  -8   5   6        111.73        109.93        17.82 o                         
  -7   5   6         24.75         17.14        13.30 o                         
  -6   5   6       1167.22       1098.28        22.36 o                         
  -5   5   6        379.18        387.29        14.59 o                         
  -4   5   6        271.03        317.58        13.04 o                         
  -3   5   6       1605.85       1504.66        20.00 o                         
  -2   5   6      13314.08      13634.11        60.36 o                         
  -1   5   6       1337.85       1353.04        19.67 o                         
   0   5   6          2.93         -0.76        11.36 o                         
   1   5   6         18.73         34.50        12.07 o                         
   2   5   6          4.53         -4.84        11.66 o                         
   3   5   6         74.70         65.84        12.09 o                         
   4   5   6       5256.38       5187.31        37.93 o                         
   5   5   6        138.03         93.48        10.63 o                         
   6   5   6        561.17        485.77        15.07 o                         
   7   5   6         12.07         35.78        12.11 o                         
   8   5   6         64.61         58.29        14.48 o                         
   9   5   6          1.21        -14.83        14.83 o                         
  10   5   6       1636.41       1683.19        29.09 o                         
  11   5   6        649.50        693.29        26.18 o                         
  12   5   6       1687.39       1579.54        34.40 o                         
  13   5   6         84.32         75.48        20.21 o                         
  14   5   6        430.02        372.62        24.40 o                         
  15   5   6          7.41         -1.06        24.60 o                         
  16   5   6        359.29        383.23        28.68 o                         
  17   5   6        736.64        727.04        40.23 o                         
  18   5   6        163.04        107.42        35.99 o                         
  19   5   6          1.90        -15.13        35.18 o                         
  20   5   6        156.56        178.33        51.52 o                         
  21   5   6         10.90         18.41        38.11 o                         
 -20   6   6         12.83         36.14        33.46 o                         
 -19   6   6          5.62         -3.24        31.79 o                         
 -18   6   6         76.76         56.76        32.74 o                         
 -17   6   6         45.99         98.94        30.50 o                         
 -16   6   6        448.46        437.05        32.14 o                         
 -15   6   6          2.30         53.90        27.16 o                         
 -14   6   6        654.23        659.76        34.09 o                         
 -13   6   6        632.06        620.23        27.64 o                         
 -12   6   6        435.01        466.23        25.38 o                         
 -11   6   6        271.88        265.23        23.08 o                         
 -10   6   6       4319.00       4053.38        46.83 o                         
  -9   6   6         60.75         49.15        19.41 o                         
  -8   6   6         27.71         41.57        18.71 o                         
  -7   6   6       1534.52       1495.50        31.55 o                         
  -6   6   6       8026.15       7682.56        47.69 o                         
  -5   6   6       1397.18       1340.92        23.32 o                         
  -4   6   6       1066.49       1108.85        20.44 o                         
  -3   6   6        446.70        462.47        14.81 o                         
  -2   6   6       3620.11       3596.41        32.41 o                         
  -1   6   6        718.86        646.57        16.08 o                         
   0   6   6       4317.17       4428.96        32.81 o                         
   1   6   6        252.03        249.54        14.47 o                         
   2   6   6        635.62        641.81        17.21 o                         
   3   6   6       2190.56       2195.96        26.35 o                         
   4   6   6       1036.83       1078.86        21.98 o                         
   5   6   6       6963.47       6984.11        50.41 o                         
   6   6   6        569.51        585.25        19.44 o                         
   7   6   6        372.44        419.69        18.58 o                         
   8   6   6        226.54        241.82        23.01 o                         
   9   6   6        542.97        563.47        21.99 o                         
  10   6   6         11.32         -9.76        18.08 o                         
  11   6   6          1.34        -20.80        21.20 o                         
  12   6   6        864.78        837.67        29.02 o                         
  13   6   6        277.31        306.84        33.81 o                         
  14   6   6        589.81        495.68        32.44 o                         
  15   6   6         32.49         21.85        30.10 o                         
  16   6   6          0.28         -0.71        30.18 o                         
  17   6   6        139.42        162.80        33.40 o                         
  18   6   6        458.66        525.10        56.11 o                         
  19   6   6        290.82        271.17        40.64 o                         
  20   6   6        450.52        437.34        43.86 o                         
 -19   7   6        144.42        185.83        34.76 o                         
 -18   7   6        251.40        307.02        34.52 o                         
 -17   7   6         16.67        -12.84        29.85 o                         
 -16   7   6        981.79       1042.16        39.45 o                         
 -15   7   6        756.70        785.57        36.04 o                         
 -14   7   6        702.75        656.32        33.18 o                         
 -13   7   6        144.04        150.60        25.24 o                         
 -12   7   6          6.33        -21.02        22.17 o                         
 -11   7   6        580.02        542.57        26.86 o                         
 -10   7   6       2696.53       2708.69        43.25 o                         
  -9   7   6       1576.31       1565.68        37.73 o                         
  -8   7   6       3911.34       3826.04        50.66 o                         
  -7   7   6        166.22        163.22        22.25 o                         
  -6   7   6        243.08        216.99        22.21 o                         
  -5   7   6        776.01        746.65        21.05 o                         
  -4   7   6        803.02        845.34        22.83 o                         
  -3   7   6       1203.43       1221.63        23.89 o                         
  -2   7   6       1284.00       1314.04        25.48 o                         
  -1   7   6          2.43        -14.29        14.29 o                         
   0   7   6       4560.48       4394.69        36.00 o                         
   1   7   6          0.98         11.98        13.32 o                         
   2   7   6       4291.39       4243.99        34.65 o                         
   3   7   6       1194.90       1216.62        28.34 o                         
   4   7   6        145.95        147.48        16.52 o                         
   5   7   6        151.84        139.78        17.38 o                         
   6   7   6       1426.88       1368.28        29.26 o                         
   7   7   6        294.54        347.15        21.91 o                         
   8   7   6       4058.64       3950.42        46.12 o                         
   9   7   6        541.71        500.18        25.96 o                         
  10   7   6         78.99         73.29        25.40 o                         
  11   7   6         16.02         -0.63        26.27 o                         
  12   7   6        114.37        145.35        28.74 o                         
  13   7   6         33.27         72.92        29.35 o                         
  14   7   6       1303.17       1239.30        40.81 o                         
  15   7   6        516.03        467.88        34.60 o                         
  16   7   6        252.28        215.08        45.31 o                         
  17   7   6         46.22          1.14        32.26 o                         
  18   7   6        453.20        490.44        45.79 o                         
  19   7   6         32.12         20.75        39.33 o                         
 -18   8   6        239.91        238.86        40.26 o                         
 -17   8   6         22.75          3.64        35.77 o                         
 -16   8   6        116.97         88.17        35.97 o                         
 -15   8   6        245.88        184.12        35.86 o                         
 -14   8   6        195.80        208.29        33.71 o                         
 -13   8   6          7.37        -28.22        28.22 o                         
 -12   8   6        396.08        363.87        33.67 o                         
 -11   8   6       1870.76       2005.11        44.84 o                         
 -10   8   6        803.90        837.35        31.37 o                         
  -9   8   6       1755.39       1822.91        41.26 o                         
  -8   8   6       1495.24       1517.07        39.15 o                         
  -7   8   6        145.20        166.95        22.94 o                         
  -6   8   6        226.78        240.15        22.62 o                         
  -5   8   6       1918.08       1842.88        36.83 o                         
  -4   8   6          1.41         -6.06        16.24 o                         
  -3   8   6        573.10        602.54        20.81 o                         
  -2   8   6       3990.89       3962.95        37.19 o                         
  -1   8   6        623.33        653.31        22.00 o                         
   0   8   6         11.12          7.13        15.30 o                         
   1   8   6       2854.22       2884.25        32.07 o                         
   2   8   6          0.57        -15.64        15.64 o                         
   3   8   6         82.74         40.77        17.08 o                         
   4   8   6        435.69        406.71        20.05 o                         
   5   8   6       3352.51       3418.08        38.56 o                         
   6   8   6        458.59        392.67        25.55 o                         
   7   8   6       3062.53       3035.91        60.46 o                         
   8   8   6        176.02        208.09        28.63 o                         
   9   8   6        422.32        459.51        32.31 o                         
  10   8   6       2021.00       1895.38        53.14 o                         
  11   8   6       1472.72       1444.11        44.28 o                         
  12   8   6        420.09        444.73        33.13 o                         
  13   8   6       1715.80       1779.41        48.65 o                         
  14   8   6        207.49        192.93        33.14 o                         
  15   8   6         29.86         -3.35        32.25 o                         
  16   8   6        157.44        124.42        34.43 o                         
  17   8   6         32.63         13.97        38.78 o                         
  18   8   6         71.12         21.02        51.93 o                         
 -16   9   6        153.46        160.99        39.76 o                         
 -15   9   6         56.34        -21.07        35.80 o                         
 -14   9   6          4.11         86.73        36.69 o                         
 -13   9   6         73.46         56.68        35.96 o                         
 -12   9   6         71.86        109.52        35.32 o                         
 -11   9   6          6.69         -8.81        29.83 o                         
 -10   9   6        581.62        577.20        34.90 o                         
  -9   9   6        189.66        158.60        30.11 o                         
  -8   9   6         45.80         82.80        28.68 o                         
  -7   9   6        240.44        252.28        27.88 o                         
  -6   9   6        322.88        322.76        27.24 o                         
  -5   9   6          5.28         11.96        24.25 o                         
  -4   9   6          1.38         46.73        22.56 o                         
  -3   9   6        396.52        417.61        21.83 o                         
  -2   9   6          0.43        -18.73        18.73 o                         
  -1   9   6          4.16        -13.34        18.21 o                         
   0   9   6         18.02         21.70        16.48 o                         
   1   9   6         53.23         30.23        16.59 o                         
   2   9   6        130.38        138.64        18.26 o                         
   3   9   6         63.73         67.84        22.27 o                         
   4   9   6        351.69        325.56        25.05 o                         
   5   9   6        173.41        164.02        25.86 o                         
   6   9   6       1154.74       1071.00        37.13 o                         
   7   9   6         43.73         74.67        32.45 o                         
   8   9   6         19.55         71.16        28.86 o                         
   9   9   6        123.04        133.93        30.73 o                         
  10   9   6          1.92         16.07        30.47 o                         
  11   9   6         83.65        149.67        31.19 o                         
  12   9   6         77.78         59.58        31.10 o                         
  13   9   6        168.18        150.35        33.63 o                         
  14   9   6         23.78         24.66        33.16 o                         
  15   9   6         59.93        -35.93        35.93 o                         
  16   9   6          1.93         -5.32        34.25 o                         
 -14  10   6          2.32         28.21        37.76 o                         
 -13  10   6         33.44        -16.84        40.10 o                         
 -12  10   6        241.80        272.65        38.98 o                         
 -11  10   6          0.78        -33.34        33.34 o                         
 -10  10   6        727.28        639.90        37.80 o                         
  -9  10   6        137.35        131.62        32.54 o                         
  -8  10   6        184.17        206.68        43.28 o                         
  -7  10   6        897.02        946.86        52.43 o                         
  -6  10   6         16.74         -0.45        26.40 o                         
  -5  10   6         71.77         -7.48        26.32 o                         
  -4  10   6        359.70        334.20        30.78 o                         
  -3  10   6         48.25          6.07        25.17 o                         
  -2  10   6         99.80        108.78        25.75 o                         
  -1  10   6       2124.78       2089.75        43.77 o                         
   0  10   6        208.39        219.10        30.24 o                         
   1  10   6          1.12        -25.38        25.38 o                         
   2  10   6        129.41        118.11        27.20 o                         
   3  10   6        220.31        229.57        28.83 o                         
   4  10   6         65.29        113.41        30.46 o                         
   5  10   6        871.98        933.95        39.66 o                         
   6  10   6         57.63         28.99        45.21 o                         
   7  10   6        165.57        155.44        41.45 o                         
   8  10   6         50.33        -41.38        41.38 o                         
   9  10   6        840.44        761.24        65.33 o                         
  10  10   6        229.86        163.96        57.12 o                         
  11  10   6        224.01        272.96        43.13 o                         
  12  10   6         15.23         28.15        38.84 o                         
  13  10   6         56.50         31.01        37.16 o                         
  14  10   6          4.29         28.81        39.18 o                         
 -12  11   6         13.75        -81.48        81.48 o                         
 -11  11   6          3.39        -36.80        36.80 o                         
 -10  11   6        247.11        315.61        40.07 o                         
  -9  11   6        132.69        111.77        34.40 o                         
  -8  11   6        785.09        717.76        39.10 o                         
  -7  11   6        202.43        226.18        32.37 o                         
  -6  11   6        412.49        517.56        35.27 o                         
  -5  11   6        938.27        892.01        51.76 o                         
  -4  11   6        290.10        325.49        36.41 o                         
  -3  11   6         53.96         42.14        31.62 o                         
  -2  11   6        348.29        345.00        31.71 o                         
  -1  11   6          2.86          5.95        30.03 o                         
   0  11   6        913.91        834.73        35.13 o                         
   1  11   6          0.44         57.99        28.77 o                         
   2  11   6        295.47        327.97        36.10 o                         
   3  11   6         12.97         32.87        31.83 o                         
   4  11   6        214.88        271.13        40.28 o                         
   5  11   6        119.65        102.43        38.16 o                         
   6  11   6        751.81        811.90        53.26 o                         
   7  11   6          6.12         24.86        43.48 o                         
   8  11   6       2038.18       2111.23        78.84 o                         
   9  11   6        153.11        119.93        63.47 o                         
  10  11   6        161.27        243.94        56.57 o                         
  11  11   6         63.93         67.98        42.53 o                         
  -8  12   6        278.33        337.76        51.54 o                         
  -7  12   6        121.94         52.66        36.55 o                         
  -6  12   6         45.81        -16.02        62.63 o                         
  -5  12   6          4.11        -28.74        39.28 o                         
  -4  12   6          6.80        -34.18        34.18 o                         
  -3  12   6        434.38        457.40        37.95 o                         
  -2  12   6        241.70        324.35        36.05 o                         
  -1  12   6        809.54        860.67        42.07 o                         
   0  12   6          0.51        -32.12        32.12 o                         
   1  12   6        622.30        653.39        38.60 o                         
   2  12   6         44.88         44.29        34.42 o                         
   3  12   6         40.52        144.94        40.26 o                         
   4  12   6         14.90         25.46        40.11 o                         
   5  12   6       1005.00        960.39        58.28 o                         
   6  12   6          1.74         94.02        47.94 o                         
   7  12   6         78.50        127.78        48.51 o                         
   8  12   6         11.03        -30.33        83.85 o                         
 -23   1   7        113.25         92.89        42.46 o                         
 -22   1   7          3.32         18.01        39.40 o                         
 -21   1   7         63.84        102.25        38.21 o                         
 -20   1   7        559.91        547.38        35.97 o                         
 -19   1   7          4.52          0.68        26.02 o                         
 -18   1   7        961.86        964.93        32.27 o                         
 -17   1   7        722.04        723.16        29.47 o                         
 -16   1   7        678.29        638.21        27.70 o                         
 -15   1   7          2.15        -19.99        19.99 o                         
 -14   1   7        128.83        106.23        18.87 o                         
 -13   1   7        461.46        451.69        20.64 o                         
 -12   1   7        773.67        765.37        20.48 o                         
 -11   1   7        878.19        886.70        22.42 o                         
 -10   1   7       4399.34       4348.32        35.12 o                         
  -9   1   7       5894.47       5364.44        37.89 o                         
  -8   1   7        277.73        310.02        13.81 o                         
  -7   1   7         78.58         82.24        11.53 o                         
  -6   1   7       9341.72       9379.91        46.23 o                         
  -5   1   7       2475.07       2500.24        21.55 o                         
  -4   1   7       4053.93       4194.39        31.55 o                         
  -3   1   7        299.44        231.67        10.71 o                         
  -2   1   7        419.38        540.53        12.35 o                         
  -1   1   7        876.71        969.68        16.45 o                         
   0   1   7        373.10        345.88        12.68 o                         
   1   1   7        678.39        832.91        15.70 o                         
   2   1   7        592.94        632.17        17.80 o                         
   3   1   7       2141.18       2090.44        21.82 o                         
   4   1   7       1494.65       1390.75        19.13 o                         
   5   1   7       5810.49       5938.77        36.90 o                         
   6   1   7       2228.97       2460.13        23.82 o                         
   7   1   7         53.30         24.98        13.00 o                         
   8   1   7          0.94         -9.19        13.45 o                         
   9   1   7        787.29        806.17        24.83 o                         
  10   1   7        142.54         99.89        15.18 o                         
  11   1   7       4228.11       4414.05        41.30 o                         
  12   1   7       3666.31       3673.35        37.85 o                         
  13   1   7       2886.86       2670.80        39.91 o                         
  14   1   7        712.66        657.12        25.83 o                         
  15   1   7        592.02        649.32        26.71 o                         
  16   1   7       1287.19       1215.62        48.03 o                         
  17   1   7         29.17         51.88        27.09 o                         
  18   1   7          8.85         13.50        27.16 o                         
  19   1   7         46.73         46.24        32.51 o                         
  20   1   7          2.62         19.70        33.80 o                         
  21   1   7         81.74         98.35        37.51 o                         
  22   1   7         23.72         72.16        37.08 o                         
 -22   2   7         29.23         43.43        40.11 o                         
 -21   2   7        117.51        125.40        35.79 o                         
 -20   2   7          2.66        -10.79        32.76 o                         
 -19   2   7       3419.91       3370.29        62.00 o                         
 -18   2   7         30.92         48.36        26.85 o                         
 -17   2   7        141.93        101.01        23.99 o                         
 -16   2   7        327.97        320.72        24.03 o                         
 -15   2   7        711.17        711.71        24.50 o                         
 -14   2   7        171.67        213.94        19.95 o                         
 -13   2   7       2016.04       2016.44        33.41 o                         
 -12   2   7         79.94         89.44        17.10 o                         
 -11   2   7       1823.90       1773.40        29.45 o                         
 -10   2   7       2587.45       2554.85        27.05 o                         
  -9   2   7       4325.05       4151.63        32.58 o                         
  -8   2   7        244.93        199.08        12.76 o                         
  -7   2   7        767.95        764.76        21.22 o                         
  -6   2   7       2193.21       2168.14        21.00 o                         
  -5   2   7        345.70        468.89        13.81 o                         
  -4   2   7      20199.74      20349.02        90.66 o                         
  -3   2   7      17418.40      17220.45        76.14 o                         
  -2   2   7       1785.33       1693.45        20.07 o                         
  -1   2   7       4035.03       4202.91        28.66 o                         
   0   2   7       4136.75       4334.13        25.64 o                         
   1   2   7        424.99        462.24        11.58 o                         
   2   2   7       6984.41       6816.10        39.08 o                         
   3   2   7       6986.33       6694.48        39.06 o                         
   4   2   7      28552.00      29566.65       124.57 o                         
   5   2   7         18.11         22.02        10.09 o                         
   6   2   7       1480.16       1415.87        22.18 o                         
   7   2   7       1483.92       1671.19        25.35 o                         
   8   2   7        717.63        690.41        17.83 o                         
   9   2   7          0.39          0.68        13.72 o                         
  10   2   7      10620.71      10825.07        63.26 o                         
  11   2   7        641.65        713.90        29.05 o                         
  12   2   7       3095.75       2808.93        33.72 o                         
  13   2   7        162.34        186.39        18.13 o                         
  14   2   7         17.12        -19.27        19.27 o                         
  15   2   7        165.12        234.09        29.57 o                         
  16   2   7        362.15        472.55        31.01 o                         
  17   2   7       2373.75       2480.12        50.94 o                         
  18   2   7        767.68        780.57        35.76 o                         
  19   2   7         10.54         30.55        29.59 o                         
  20   2   7        434.11        471.56        38.56 o                         
  21   2   7          6.25        111.16        36.47 o                         
  22   2   7        294.27        460.30        41.91 o                         
 -22   3   7         78.57         31.82        40.01 o                         
 -21   3   7          9.26        -34.02        34.02 o                         
 -20   3   7        196.35        154.53        35.34 o                         
 -19   3   7        144.52        113.72        32.53 o                         
 -18   3   7        947.98        923.68        50.99 o                         
 -17   3   7        667.19        664.66        29.78 o                         
 -16   3   7          3.74        -22.85        22.85 o                         
 -15   3   7        437.92        430.52        25.20 o                         
 -14   3   7        388.61        391.74        24.32 o                         
 -13   3   7        184.81        161.62        19.61 o                         
 -12   3   7       5115.14       4909.00        44.86 o                         
 -11   3   7         22.72         26.24        15.99 o                         
 -10   3   7         15.06         36.28        18.08 o                         
  -9   3   7       7898.24       7813.04        52.29 o                         
  -8   3   7        246.62        217.53        15.21 o                         
  -7   3   7        192.70        156.13        12.81 o                         
  -6   3   7       1701.96       1481.29        25.07 o                         
  -5   3   7          6.67         24.35         9.81 o                         
  -4   3   7        994.44        909.46        15.02 o                         
  -3   3   7        273.06        250.14        10.47 o                         
  -2   3   7       4673.63       4767.08        29.35 o                         
  -1   3   7       5370.10       5778.46        33.99 o                         
   0   3   7        344.50        248.01        10.48 o                         
   1   3   7       8989.39       9232.71        42.56 o                         
   2   3   7        212.30        192.24        11.18 o                         
   3   3   7       3921.21       4019.32        28.55 o                         
   4   3   7       1084.06       1146.55        18.98 o                         
   5   3   7         90.04        103.68        11.30 o                         
   6   3   7       1603.71       1519.57        17.72 o                         
   7   3   7      18064.24      17957.63        89.31 o                         
   8   3   7        387.56        420.48        18.25 o                         
   9   3   7        100.56         82.72        14.80 o                         
  10   3   7       3308.23       3106.46        35.20 o                         
  11   3   7        623.27        561.16        19.93 o                         
  12   3   7        104.06         98.22        23.54 o                         
  13   3   7       5777.03       5532.70        47.40 o                         
  14   3   7       2910.85       2644.30        42.02 o                         
  15   3   7        241.67        191.18        24.47 o                         
  16   3   7        166.11        145.33        25.12 o                         
  17   3   7        423.72        522.60        30.12 o                         
  18   3   7         17.80         48.36        26.55 o                         
  19   3   7       1722.03       1761.09        73.18 o                         
  20   3   7        780.92        845.02        39.35 o                         
  21   3   7        116.78        168.59        36.62 o                         
  22   3   7         87.18         97.46        38.21 o                         
 -22   4   7          0.28         32.20        51.38 o                         
 -21   4   7          0.21         17.92        35.20 o                         
 -20   4   7        220.15        229.51        36.36 o                         
 -19   4   7        158.33        105.61        33.36 o                         
 -18   4   7        387.24        378.16        32.02 o                         
 -17   4   7        945.79        996.07        36.24 o                         
 -16   4   7        655.99        596.66        31.63 o                         
 -15   4   7        138.56        134.84        23.75 o                         
 -14   4   7        584.11        621.40        29.15 o                         
 -13   4   7         10.30         24.27        20.94 o                         
 -12   4   7        115.30        102.30        20.82 o                         
 -11   4   7        485.34        467.87        22.87 o                         
 -10   4   7        371.91        366.63        21.38 o                         
  -9   4   7        276.25        219.71        18.98 o                         
  -8   4   7         95.23        104.58        13.32 o                         
  -7   4   7        126.80        126.43        11.57 o                         
  -6   4   7         35.71         43.29         9.74 o                         
  -5   4   7        568.89        504.43        12.43 o                         
  -4   4   7         94.94         63.14         8.02 o                         
  -3   4   7        526.25        492.82        12.39 o                         
  -2   4   7       5011.27       4986.24        29.74 o                         
  -1   4   7       5415.21       5772.01        33.70 o                         
   0   4   7       3545.36       3386.09        24.63 o                         
   1   4   7       2856.31       2736.36        19.90 o                         
   2   4   7         68.01         71.44         9.25 o                         
   3   4   7       2201.58       2170.83        22.19 o                         
   4   4   7       2012.13       2024.14        22.31 o                         
   5   4   7          4.31         13.56        11.34 o                         
   6   4   7       5992.00       5759.39        37.37 o                         
   7   4   7        121.18        145.70        12.20 o                         
   8   4   7        452.10        413.54        17.15 o                         
   9   4   7         78.60         68.55        15.16 o                         
  10   4   7        111.20         97.00        16.05 o                         
  11   4   7        161.07        136.25        17.50 o                         
  12   4   7        130.81        106.15        17.97 o                         
  13   4   7        170.85        167.12        21.21 o                         
  14   4   7         30.14         62.66        21.19 o                         
  15   4   7        377.07        349.04        24.73 o                         
  16   4   7         13.42         50.12        25.21 o                         
  17   4   7       1119.33       1051.64        54.06 o                         
  18   4   7          5.74        -12.17        26.65 o                         
  19   4   7        331.03        359.03        31.82 o                         
  20   4   7          7.30         38.03        32.85 o                         
  21   4   7        450.51        422.54        45.75 o                         
 -21   5   7          8.15          7.64        35.72 o                         
 -20   5   7        124.15        176.16        36.03 o                         
 -19   5   7         25.77         70.99        31.76 o                         
 -18   5   7        806.98        904.43        38.54 o                         
 -17   5   7        553.05        540.30        33.35 o                         
 -16   5   7       2022.34       1890.05        48.76 o                         
 -15   5   7        152.67        178.43        25.11 o                         
 -14   5   7        471.62        457.30        26.92 o                         
 -13   5   7       1659.78       1741.95        39.09 o                         
 -12   5   7        839.44        857.22        30.96 o                         
 -11   5   7       1900.23       1856.51        37.55 o                         
 -10   5   7       1588.79       1472.24        36.72 o                         
  -9   5   7       1207.80       1197.31        30.75 o                         
  -8   5   7        314.84        321.70        19.80 o                         
  -7   5   7        476.65        452.64        17.60 o                         
  -6   5   7        447.22        428.76        15.51 o                         
  -5   5   7       2083.10       2063.33        26.60 o                         
  -4   5   7       3785.80       3597.65        29.04 o                         
  -3   5   7       1178.12       1037.82        18.76 o                         
  -2   5   7        317.52        324.88        10.87 o                         
  -1   5   7       7966.40       8187.69        45.10 o                         
   0   5   7       1458.62       1487.24        21.21 o                         
   1   5   7        504.33        489.95        15.67 o                         
   2   5   7        454.10        493.72        15.46 o                         
   3   5   7       6977.58       6591.25        40.26 o                         
   4   5   7          8.60         -4.41        12.52 o                         
   5   5   7       6267.20       5929.58        36.63 o                         
   6   5   7         56.21         52.35        12.29 o                         
   7   5   7        307.22        273.40        14.26 o                         
   8   5   7         42.74         72.22        15.17 o                         
   9   5   7       1045.39       1108.15        24.61 o                         
  10   5   7        153.92        142.34        17.53 o                         
  11   5   7       2846.69       2878.65        36.40 o                         
  12   5   7          0.04          3.71        18.95 o                         
  13   5   7         24.96        -11.31        21.57 o                         
  14   5   7        151.28        129.33        24.58 o                         
  15   5   7       1203.92       1200.33        35.21 o                         
  16   5   7          7.19        -14.59        28.45 o                         
  17   5   7        974.24        977.71        42.67 o                         
  18   5   7        647.83        705.38        42.89 o                         
  19   5   7        420.04        381.20        40.37 o                         
  20   5   7         68.68         25.09        37.61 o                         
  21   5   7        446.24        468.65        61.09 o                         
 -20   6   7         40.02         42.35        35.73 o                         
 -19   6   7        553.36        541.81        37.60 o                         
 -18   6   7          8.37         -6.68        30.09 o                         
 -17   6   7        372.77        382.75        33.24 o                         
 -16   6   7        426.24        456.53        32.72 o                         
 -15   6   7       1180.77       1215.67        39.67 o                         
 -14   6   7         64.89         59.86        24.38 o                         
 -13   6   7        170.13        175.07        24.30 o                         
 -12   6   7         38.75         70.74        22.32 o                         
 -11   6   7        269.96        320.37        23.76 o                         
 -10   6   7       1369.31       1349.14        35.29 o                         
  -9   6   7       2181.92       2129.75        40.42 o                         
  -8   6   7        766.10        822.82        25.47 o                         
  -7   6   7         38.57         60.86        18.07 o                         
  -6   6   7       1638.23       1578.35        27.26 o                         
  -5   6   7       2238.91       2192.99        25.80 o                         
  -4   6   7         29.63         12.49        12.28 o                         
  -3   6   7        962.13        973.25        24.66 o                         
  -2   6   7       4047.41       4063.77        36.50 o                         
  -1   6   7         91.39         93.01        12.43 o                         
   0   6   7       4574.95       4558.56        32.62 o                         
   1   6   7        467.74        426.98        16.19 o                         
   2   6   7        251.25        251.75        14.60 o                         
   3   6   7        766.30        714.29        19.68 o                         
   4   6   7       3839.68       3744.86        35.64 o                         
   5   6   7         84.49         86.68        14.27 o                         
   6   6   7       1277.07       1227.69        26.52 o                         
   7   6   7        350.44        396.17        20.37 o                         
   8   6   7         78.89         72.83        17.93 o                         
   9   6   7         55.97         46.87        18.65 o                         
  10   6   7       3381.17       3347.97        41.69 o                         
  11   6   7        409.00        301.44        26.40 o                         
  12   6   7        315.18        257.03        24.66 o                         
  13   6   7        177.12        154.82        25.40 o                         
  14   6   7        730.80        729.36        34.87 o                         
  15   6   7          2.56         13.81        28.97 o                         
  16   6   7       1156.87       1190.02        41.28 o                         
  17   6   7          0.32        -34.70        34.70 o                         
  18   6   7        121.15         61.93        37.57 o                         
  19   6   7          4.86        -37.07        37.07 o                         
  20   6   7         20.80          2.32        39.32 o                         
 -19   7   7          4.91          2.34        33.44 o                         
 -18   7   7        222.47        180.04        33.86 o                         
 -17   7   7        271.63        153.23        31.37 o                         
 -16   7   7        169.33        176.45        31.45 o                         
 -15   7   7          3.05         -3.52        28.19 o                         
 -14   7   7         14.31         32.84        25.84 o                         
 -13   7   7         62.45         30.82        25.19 o                         
 -12   7   7       1093.34       1073.86        35.87 o                         
 -11   7   7          1.34         22.33        25.24 o                         
 -10   7   7        163.03        121.19        25.95 o                         
  -9   7   7       1576.77       1564.57        43.87 o                         
  -8   7   7        171.43        213.22        25.24 o                         
  -7   7   7        732.00        784.31        30.98 o                         
  -6   7   7       3222.65       3123.78        46.38 o                         
  -5   7   7       1595.81       1521.77        31.26 o                         
  -4   7   7         49.08         27.68        15.81 o                         
  -3   7   7       1976.77       2123.55        28.56 o                         
  -2   7   7          5.45          2.94        13.95 o                         
  -1   7   7        472.74        457.66        17.41 o                         
   0   7   7        940.11        963.03        20.33 o                         
   1   7   7         35.58         38.78        13.34 o                         
   2   7   7          2.71        -13.14        13.82 o                         
   3   7   7        701.03        727.37        18.95 o                         
   4   7   7        204.30        190.77        15.62 o                         
   5   7   7       1931.07       1978.63        31.20 o                         
   6   7   7        847.01        751.41        23.90 o                         
   7   7   7       4474.30       4657.02        46.31 o                         
   8   7   7        160.88        156.67        20.11 o                         
   9   7   7        257.27        230.54        21.35 o                         
  10   7   7          6.45          9.65        22.49 o                         
  11   7   7         94.47         43.38        29.37 o                         
  12   7   7          9.35         37.79        27.50 o                         
  13   7   7        304.99        304.21        31.08 o                         
  14   7   7         13.71        -27.90        27.90 o                         
  15   7   7        242.98        215.07        32.54 o                         
  16   7   7        330.15        357.64        35.26 o                         
  17   7   7        120.23         72.52        34.47 o                         
  18   7   7         10.77        -36.48        36.48 o                         
  19   7   7          9.50        -37.96        42.32 o                         
 -18   8   7          2.54         83.48        86.13 o                         
 -17   8   7        195.03        245.61        43.73 o                         
 -16   8   7        201.09        125.96        40.11 o                         
 -15   8   7        210.38        205.85        36.10 o                         
 -14   8   7        341.62        364.69        36.38 o                         
 -13   8   7        129.66        165.19        31.11 o                         
 -12   8   7        184.04        258.55        30.53 o                         
 -11   8   7        344.34        361.14        30.34 o                         
 -10   8   7        878.08        868.59        34.84 o                         
  -9   8   7        552.18        567.32        32.03 o                         
  -8   8   7        307.60        305.45        27.48 o                         
  -7   8   7       1579.42       1506.36        38.31 o                         
  -6   8   7        336.47        291.21        23.92 o                         
  -5   8   7        744.59        751.06        29.93 o                         
  -4   8   7        323.49        275.27        21.90 o                         
  -3   8   7       1155.47       1165.28        31.16 o                         
  -2   8   7        221.66        246.17        16.89 o                         
  -1   8   7          2.92          2.45        18.30 o                         
   0   8   7         14.55        -14.54        14.54 o                         
   1   8   7       1626.04       1583.27        26.95 o                         
   2   8   7        459.40        387.48        18.50 o                         
   3   8   7        172.57        135.11        16.67 o                         
   4   8   7        735.82        737.73        23.47 o                         
   5   8   7        217.50        192.01        18.97 o                         
   6   8   7        694.54        672.86        26.58 o                         
   7   8   7         36.28         61.40        22.21 o                         
   8   8   7         59.55         53.23        26.68 o                         
   9   8   7        398.90        461.64        30.20 o                         
  10   8   7          3.82         28.82        27.18 o                         
  11   8   7          3.87        -16.65        28.30 o                         
  12   8   7        132.59        190.54        31.44 o                         
  13   8   7        106.88         86.80        31.30 o                         
  14   8   7          2.98        -30.39        30.39 o                         
  15   8   7         10.32         23.76        32.06 o                         
  16   8   7          0.52         21.83        33.44 o                         
  17   8   7        261.09        259.81        36.19 o                         
 -16   9   7         24.97         66.80        38.89 o                         
 -15   9   7          4.90          7.71        35.01 o                         
 -14   9   7         90.96         92.12        36.59 o                         
 -13   9   7        258.54        289.08        37.90 o                         
 -12   9   7       3178.71       3218.17        65.14 o                         
 -11   9   7          1.85         13.21        30.15 o                         
 -10   9   7       2005.23       2061.06        53.10 o                         
  -9   9   7        610.60        638.25        35.62 o                         
  -8   9   7         12.18         56.60        28.86 o                         
  -7   9   7       1940.94       2029.48        48.79 o                         
  -6   9   7        101.74         77.49        24.44 o                         
  -5   9   7        267.40        351.24        25.37 o                         
  -4   9   7       1900.03       1945.18        40.26 o                         
  -3   9   7        759.37        790.19        29.36 o                         
  -2   9   7        607.29        660.34        26.87 o                         
  -1   9   7          7.84          7.40        16.02 o                         
   0   9   7        288.38        264.76        18.04 o                         
   1   9   7        249.26        274.48        18.06 o                         
   2   9   7         92.52         72.04        16.47 o                         
   3   9   7       1506.54       1425.56        33.08 o                         
   4   9   7        812.55        718.95        38.74 o                         
   5   9   7        757.79        720.57        43.06 o                         
   6   9   7        185.44        130.62        26.43 o                         
   7   9   7         23.02        -11.15        29.59 o                         
   8   9   7          7.84         18.48        28.94 o                         
   9   9   7       1862.26       1913.16        50.40 o                         
  10   9   7          2.03        -28.23        28.23 o                         
  11   9   7       3017.86       3027.64        80.50 o                         
  12   9   7        355.24        402.16        34.79 o                         
  13   9   7        100.04         99.33        36.27 o                         
  14   9   7        390.29        458.01        37.88 o                         
  15   9   7         23.89         75.14        34.43 o                         
  16   9   7        269.08        361.69        39.51 o                         
 -14  10   7         15.93         15.02        39.79 o                         
 -13  10   7        306.21        252.69        40.01 o                         
 -12  10   7        197.85        165.41        38.44 o                         
 -11  10   7        267.88        367.49        38.25 o                         
 -10  10   7        293.77        341.40        39.67 o                         
  -9  10   7          7.09         43.23        31.25 o                         
  -8  10   7        820.65        791.45        38.05 o                         
  -7  10   7       1507.27       1472.82        41.67 o                         
  -6  10   7        175.64        217.38        29.76 o                         
  -5  10   7       1026.79       1069.84        36.35 o                         
  -4  10   7        233.21        289.21        29.12 o                         
  -3  10   7        304.37        278.42        27.94 o                         
  -2  10   7        561.57        549.10        35.82 o                         
  -1  10   7         26.49         47.43        20.78 o                         
   0  10   7       1116.07       1087.64        33.58 o                         
   1  10   7       1530.86       1565.07        38.33 o                         
   2  10   7         23.00         36.98        24.62 o                         
   3  10   7         19.57        -23.87        23.87 o                         
   4  10   7        614.57        572.24        32.95 o                         
   5  10   7        106.16        106.41        30.76 o                         
   6  10   7       1108.63       1184.75        57.41 o                         
   7  10   7         11.48          9.70        37.70 o                         
   8  10   7        967.33       1065.35        44.84 o                         
   9  10   7          9.29         -7.52        35.96 o                         
  10  10   7        275.51        220.71        58.64 o                         
  11  10   7         88.31         86.70        35.77 o                         
  12  10   7          3.09        -30.55        35.03 o                         
  13  10   7        278.45        299.63        40.46 o                         
  14  10   7        528.18        642.18        98.93 o                         
 -11  11   7          0.22          3.45        37.28 o                         
 -10  11   7         90.53        131.01        38.04 o                         
  -9  11   7         38.42         67.44        34.16 o                         
  -8  11   7         20.86         14.73        32.73 o                         
  -7  11   7        443.32        433.50        34.85 o                         
  -6  11   7         11.89         34.08        29.75 o                         
  -5  11   7         26.26        -31.68        31.68 o                         
  -4  11   7          0.93         53.67        34.13 o                         
  -3  11   7         97.65         85.73        36.53 o                         
  -2  11   7         47.75         94.33        32.87 o                         
  -1  11   7        260.29        308.84        31.30 o                         
   0  11   7          4.79         25.63        29.67 o                         
   1  11   7          8.32         37.20        26.19 o                         
   2  11   7        200.11        214.52        28.84 o                         
   3  11   7        666.33        556.61        34.29 o                         
   4  11   7        498.90        468.98        46.41 o                         
   5  11   7         97.35         46.16        43.88 o                         
   6  11   7        332.54        344.34        41.72 o                         
   7  11   7         15.09         12.64        39.59 o                         
   8  11   7        272.50        294.96        43.25 o                         
   9  11   7          2.16        -33.43        39.72 o                         
  10  11   7         21.75        -25.03        52.13 o                         
  11  11   7         14.52         16.30        44.03 o                         
  -7  12   7         15.76          9.12        45.49 o                         
  -6  12   7         47.45         31.11        35.89 o                         
  -5  12   7         59.30         64.29        35.39 o                         
  -4  12   7        503.03        572.63        40.59 o                         
  -3  12   7        144.69        127.47        32.48 o                         
  -2  12   7        675.29        721.56        40.48 o                         
  -1  12   7         74.06         71.77        38.20 o                         
   0  12   7         20.00          1.80        32.23 o                         
   1  12   7          0.48        -33.41        34.17 o                         
   2  12   7        387.17        444.01        35.51 o                         
   3  12   7        271.52        311.84        38.55 o                         
   4  12   7        260.40        303.03        39.73 o                         
   5  12   7          4.85          7.55        40.19 o                         
   6  12   7         84.52         81.88        40.96 o                         
   7  12   7        152.72         82.55        70.67 o                         
 -22   0   8        848.67        798.42        69.84 o                         
 -21   0   8         86.81        153.68        82.56 o                         
 -20   0   8         13.55        -16.73        36.96 o                         
 -19   0   8          1.18         18.27        54.32 o                         
 -18   0   8        246.95        266.17        38.52 o                         
 -17   0   8         36.59          7.82        33.14 o                         
 -16   0   8       2138.88       2034.39        57.94 o                         
 -15   0   8        903.62       1029.03        41.88 o                         
 -14   0   8       1796.33       1723.62        52.94 o                         
 -13   0   8       4159.62       4069.81        68.69 o                         
 -12   0   8        133.88         94.16        21.96 o                         
 -11   0   8       5894.87       5765.77        59.88 o                         
 -10   0   8       6693.48       6368.60        61.76 o                         
  -9   0   8        677.18        638.47        23.92 o                         
  -8   0   8      23771.23      24096.69       214.39 o                         
  -7   0   8        238.09        238.02        16.86 o                         
  -6   0   8      12114.18      11708.12        78.13 o                         
  -5   0   8       9057.52       8866.41        62.72 o                         
  -4   0   8         98.08         27.75        20.49 o                         
  -3   0   8        446.54        466.28        18.07 o                         
  -2   0   8       1706.40       2063.61        33.12 o                         
  -1   0   8        956.61       1301.15        28.74 o                         
   0   0   8      12261.94      11650.70        79.07 o                         
   1   0   8       2381.99       2087.75        28.68 o                         
   2   0   8       3101.71       3215.51        35.55 o                         
   3   0   8        598.55        631.88        24.78 o                         
   4   0   8      10182.63      11295.04        81.24 o                         
   5   0   8      35596.80      36164.75       222.80 o                         
   6   0   8      12415.03      12408.28        89.74 o                         
   7   0   8      19920.50      20117.55       134.74 o                         
   8   0   8        164.59         93.00        22.88 o                         
   9   0   8       2483.84       2610.02        37.95 o                         
  10   0   8        323.17        372.11        22.60 o                         
  11   0   8       1051.82        806.72        34.89 o                         
  12   0   8         39.21         26.76        25.49 o                         
  13   0   8      12061.09      12075.09       116.80 o                         
  14   0   8       2954.42       2870.78        60.53 o                         
  15   0   8       1523.65       1657.12        55.00 o                         
  16   0   8        284.61        241.90        34.80 o                         
  17   0   8        125.27        115.15        34.56 o                         
  18   0   8         22.40         35.73        45.51 o                         
  19   0   8         86.26        118.72        48.08 o                         
  20   0   8        876.46        814.06        59.59 o                         
  21   0   8        911.14        997.50        69.72 o                         
  22   0   8          7.55         39.13        51.87 o                         
 -22   1   8          0.21        -51.35        51.35 o                         
 -21   1   8       1294.75       1402.63        53.63 o                         
 -20   1   8          1.42        -18.45        33.45 o                         
 -19   1   8        132.36         78.45        26.31 o                         
 -18   1   8         66.53         22.97        24.28 o                         
 -17   1   8         75.79         58.85        23.94 o                         
 -16   1   8        304.05        260.91        24.71 o                         
 -15   1   8        526.80        558.25        28.00 o                         
 -14   1   8        352.65        323.59        21.03 o                         
 -13   1   8       2210.92       2118.07        34.15 o                         
 -12   1   8       1797.80       1597.65        30.71 o                         
 -11   1   8       2087.54       2031.29        27.72 o                         
 -10   1   8          1.05        -13.00        13.00 o                         
  -9   1   8        417.95        379.88        15.36 o                         
  -8   1   8       2539.37       2671.18        27.31 o                         
  -7   1   8        139.24        221.34        11.84 o                         
  -6   1   8        557.60        778.85        15.94 o                         
  -5   1   8       5477.38       5279.44        31.48 o                         
  -4   1   8       2425.99       2568.21        23.57 o                         
  -3   1   8       1588.24       1507.23        18.16 o                         
  -2   1   8        162.50        176.78        10.35 o                         
  -1   1   8       1686.32       1723.02        19.82 o                         
   0   1   8       2909.29       2827.43        24.37 o                         
   1   1   8       7837.46       7960.20        43.04 o                         
   2   1   8        270.48        242.10        11.70 o                         
   3   1   8        303.58        395.97        12.90 o                         
   4   1   8       3449.40       3445.59        29.01 o                         
   5   1   8         30.24         45.95        11.51 o                         
   6   1   8         47.15         56.07        11.42 o                         
   7   1   8       6630.93       6837.72        42.06 o                         
   8   1   8       7241.07       7246.81        49.24 o                         
   9   1   8       2392.76       2267.62        29.83 o                         
  10   1   8       5336.98       4998.59        41.91 o                         
  11   1   8       1631.64       1461.59        28.52 o                         
  12   1   8         30.35         25.66        19.52 o                         
  13   1   8       1075.25       1216.51        31.18 o                         
  14   1   8         25.05         30.37        21.28 o                         
  15   1   8        516.97        534.26        26.78 o                         
  16   1   8       2188.26       2097.78        42.43 o                         
  17   1   8        105.58        145.58        28.40 o                         
  18   1   8        301.05        265.39        30.64 o                         
  19   1   8         45.70         55.57        31.46 o                         
  20   1   8        130.80        141.06        35.74 o                         
  21   1   8         49.95         46.27        35.99 o                         
  22   1   8        177.00        181.98        39.32 o                         
 -22   2   8         26.59         11.95        40.40 o                         
 -21   2   8        170.41        123.22        35.71 o                         
 -20   2   8         49.40         28.34        31.79 o                         
 -19   2   8        369.58        396.14        35.99 o                         
 -18   2   8          2.05        -14.83        26.17 o                         
 -17   2   8         56.66         81.96        25.90 o                         
 -16   2   8        377.64        346.81        24.84 o                         
 -15   2   8       1069.66       1052.07        27.86 o                         
 -14   2   8       2101.55       1985.02        35.50 o                         
 -13   2   8        111.87         92.45        18.40 o                         
 -12   2   8          2.05         18.14        16.52 o                         
 -11   2   8        355.43        325.88        17.95 o                         
 -10   2   8         31.91         38.29        12.90 o                         
  -9   2   8       1509.01       1596.64        35.52 o                         
  -8   2   8        566.31        580.11        16.31 o                         
  -7   2   8        123.50        114.08        11.86 o                         
  -6   2   8        462.74        500.18        14.83 o                         
  -5   2   8       1658.04       1721.04        20.39 o                         
  -4   2   8       1660.66       1726.34        29.25 o                         
  -3   2   8        287.36        339.07        10.91 o                         
  -2   2   8        813.63        927.52        15.73 o                         
  -1   2   8         70.67         99.21         9.11 o                         
   0   2   8       4883.09       5104.23        30.87 o                         
   1   2   8       3261.47       3339.55        24.76 o                         
   2   2   8       5838.73       5868.77        36.20 o                         
   3   2   8        708.39        576.13        14.83 o                         
   4   2   8         75.84         79.39        12.89 o                         
   5   2   8        770.83        734.98        16.41 o                         
   6   2   8       1412.81       1401.80        20.04 o                         
   7   2   8        126.89        120.10        14.42 o                         
   8   2   8        204.63        223.40        18.33 o                         
   9   2   8        548.12        543.98        21.26 o                         
  10   2   8        780.73        730.13        21.33 o                         
  11   2   8       2032.81       1992.22        31.87 o                         
  12   2   8        489.05        469.46        20.48 o                         
  13   2   8         24.59          4.59        19.71 o                         
  14   2   8         69.66         29.17        21.71 o                         
  15   2   8         22.07         11.45        22.15 o                         
  16   2   8          3.13        -10.20        25.83 o                         
  17   2   8        478.25        420.88        30.51 o                         
  18   2   8          1.42         24.18        28.34 o                         
  19   2   8          5.03         46.57        29.58 o                         
  20   2   8          9.97         23.92        40.39 o                         
  21   2   8         37.90         53.89        36.73 o                         
  22   2   8        157.16        206.83        39.37 o                         
 -22   3   8        272.02        375.92        40.70 o                         
 -21   3   8        329.78        350.92        38.54 o                         
 -20   3   8          0.81          9.59        33.04 o                         
 -19   3   8        469.74        488.08        37.98 o                         
 -18   3   8         23.59          4.26        30.31 o                         
 -17   3   8        322.28        325.63        29.06 o                         
 -16   3   8         13.77         27.64        23.33 o                         
 -15   3   8       1715.42       1762.49        39.78 o                         
 -14   3   8        212.58        203.41        23.04 o                         
 -13   3   8       5687.00       5366.97        53.88 o                         
 -12   3   8          5.30        -16.71        16.71 o                         
 -11   3   8        271.50        245.76        22.51 o                         
 -10   3   8         27.75         11.84        15.12 o                         
  -9   3   8        394.05        376.96        17.23 o                         
  -8   3   8          1.28          1.19        11.41 o                         
  -7   3   8       5775.33       5665.58        37.06 o                         
  -6   3   8        489.29        462.91        14.07 o                         
  -5   3   8       2515.85       2635.54        23.18 o                         
  -4   3   8       8147.28       8371.08        43.30 o                         
  -3   3   8        925.92       1171.03        17.79 o                         
  -2   3   8        273.59        274.13        13.10 o                         
  -1   3   8       4532.90       4342.27        29.56 o                         
   0   3   8         30.40         10.52         9.89 o                         
   1   3   8       5880.80       6150.80        35.51 o                         
   2   3   8       6028.86       6094.29        34.40 o                         
   3   3   8       1809.35       1768.32        21.13 o                         
   4   3   8         17.25         -2.04        10.83 o                         
   5   3   8          1.79        -10.86        10.86 o                         
   6   3   8       2685.97       2784.96        25.74 o                         
   7   3   8         83.24         87.13        14.25 o                         
   8   3   8       3828.40       4028.55        35.89 o                         
   9   3   8         91.54         53.24        16.17 o                         
  10   3   8        521.96        461.45        18.92 o                         
  11   3   8       1391.03       1336.05        29.09 o                         
  12   3   8       2149.04       2055.36        33.21 o                         
  13   3   8       1830.73       1983.51        34.51 o                         
  14   3   8       2172.70       2423.91        40.45 o                         
  15   3   8        128.82        135.16        24.37 o                         
  16   3   8        122.03        110.73        26.01 o                         
  17   3   8        302.23        327.15        30.91 o                         
  18   3   8        857.85        880.26        54.05 o                         
  19   3   8         45.75         67.14        30.22 o                         
  20   3   8        136.18        187.59        32.97 o                         
  21   3   8         39.40         34.06        35.86 o                         
  22   3   8         26.14         15.84        41.77 o                         
 -21   4   8        231.65        230.26        38.76 o                         
 -20   4   8        112.72        131.44        35.04 o                         
 -19   4   8         53.62         34.72        32.13 o                         
 -18   4   8       1533.79       1461.96        60.92 o                         
 -17   4   8        127.62        106.88        26.20 o                         
 -16   4   8        789.39        813.40        31.18 o                         
 -15   4   8        268.84        290.57        25.48 o                         
 -14   4   8       2802.82       2779.29        46.69 o                         
 -13   4   8         18.91          3.21        22.48 o                         
 -12   4   8       1257.57       1188.47        30.99 o                         
 -11   4   8       4381.02       4171.28        46.43 o                         
 -10   4   8          8.58         13.62        18.51 o                         
  -9   4   8        552.52        603.03        25.70 o                         
  -8   4   8         75.15         72.99        14.74 o                         
  -7   4   8         48.74         58.14        11.28 o                         
  -6   4   8      10277.88      10207.80        62.16 o                         
  -5   4   8       2208.32       2165.70        20.00 o                         
  -4   4   8        194.33        177.58        11.07 o                         
  -3   4   8       2546.91       2537.82        22.67 o                         
  -2   4   8       3281.47       3301.83        26.64 o                         
  -1   4   8        662.47        564.75        14.53 o                         
   0   4   8      19286.15      19228.32        79.95 o                         
   1   4   8       9348.30       9574.67        48.13 o                         
   2   4   8       1866.63       1922.09        20.11 o                         
   3   4   8        362.55        401.72        13.99 o                         
   4   4   8         50.29         55.01        11.32 o                         
   5   4   8          7.75          7.93        11.38 o                         
   6   4   8        105.52        102.37        11.07 o                         
   7   4   8        818.70        905.33        21.19 o                         
   8   4   8         15.82         19.70        16.88 o                         
   9   4   8       1869.06       1781.27        29.14 o                         
  10   4   8        140.86        149.45        17.05 o                         
  11   4   8        170.46        125.28        17.80 o                         
  12   4   8        527.65        535.19        21.69 o                         
  13   4   8       3191.21       3283.52        39.86 o                         
  14   4   8          1.51        -20.42        20.42 o                         
  15   4   8       1039.00       1053.99        34.03 o                         
  16   4   8        124.87        117.14        26.28 o                         
  17   4   8        346.48        283.85        29.18 o                         
  18   4   8         29.03         46.34        27.82 o                         
  19   4   8        779.01        828.47        46.88 o                         
  20   4   8        249.41        272.38        37.97 o                         
  21   4   8        158.70        171.01        42.44 o                         
 -21   5   8        364.42        414.31        43.72 o                         
 -20   5   8         11.35        106.19        35.56 o                         
 -19   5   8         41.43         19.97        33.07 o                         
 -18   5   8         91.69         72.86        29.84 o                         
 -17   5   8         28.22         38.88        28.63 o                         
 -16   5   8         80.73         96.04        25.16 o                         
 -15   5   8       1553.65       1629.03        51.75 o                         
 -14   5   8        425.69        417.81        26.82 o                         
 -13   5   8        281.09        270.64        24.17 o                         
 -12   5   8        380.92        380.98        24.77 o                         
 -11   5   8        208.83        215.82        23.02 o                         
 -10   5   8       1154.29       1089.87        28.25 o                         
  -9   5   8       1396.22       1389.92        33.34 o                         
  -8   5   8        181.86        137.63        19.01 o                         
  -7   5   8          7.91          7.82        16.94 o                         
  -6   5   8       1664.25       1698.51        25.10 o                         
  -5   5   8       6107.69       5801.34        40.47 o                         
  -4   5   8        268.34        301.13        15.88 o                         
  -3   5   8       2295.53       2271.94        21.82 o                         
  -2   5   8         85.68        116.40        10.26 o                         
  -1   5   8       3096.84       3035.36        25.01 o                         
   0   5   8       1950.74       2038.87        23.88 o                         
   1   5   8       2794.77       2760.78        28.01 o                         
   2   5   8       1936.58       1811.93        24.66 o                         
   3   5   8       3653.46       3845.92        34.50 o                         
   4   5   8       4224.09       4247.28        30.72 o                         
   5   5   8        806.48        779.77        16.72 o                         
   6   5   8         95.91         68.07        11.70 o                         
   7   5   8         22.98         19.90        14.71 o                         
   8   5   8        846.55        804.69        21.94 o                         
   9   5   8        301.66        295.77        19.45 o                         
  10   5   8       5586.17       5223.01        49.29 o                         
  11   5   8         25.00         28.19        31.54 o                         
  12   5   8         50.08         59.32        20.87 o                         
  13   5   8       1628.74       1574.23        38.51 o                         
  14   5   8          4.06          5.91        24.16 o                         
  15   5   8        837.91        915.81        33.48 o                         
  16   5   8       1209.04       1199.67        40.31 o                         
  17   5   8         29.40          5.04        30.08 o                         
  18   5   8         61.66         43.57        36.34 o                         
  19   5   8        135.89        162.08        38.36 o                         
  20   5   8          2.54         -9.47        37.20 o                         
 -20   6   8        987.26       1100.50        48.25 o                         
 -19   6   8          7.57         -8.85        31.80 o                         
 -18   6   8          2.86        -19.02        29.99 o                         
 -17   6   8        513.24        545.84        34.83 o                         
 -16   6   8        163.21        145.74        29.52 o                         
 -15   6   8         59.01         83.87        25.57 o                         
 -14   6   8        764.54        791.78        31.39 o                         
 -13   6   8        555.86        617.87        28.15 o                         
 -12   6   8        373.52        414.33        25.80 o                         
 -11   6   8         12.23         11.74        21.46 o                         
 -10   6   8       1411.21       1361.99        32.73 o                         
  -9   6   8         11.01          0.91        20.01 o                         
  -8   6   8       1947.52       1972.05        36.30 o                         
  -7   6   8          3.66         -0.85        18.03 o                         
  -6   6   8        148.61        138.58        16.86 o                         
  -5   6   8       2301.04       2345.38        29.84 o                         
  -4   6   8         88.25        103.07        15.25 o                         
  -3   6   8         84.33         80.85        14.44 o                         
  -2   6   8        105.89         87.63        14.96 o                         
  -1   6   8        804.47        840.61        18.39 o                         
   0   6   8        331.64        355.83        15.11 o                         
   1   6   8        111.39        126.01        14.41 o                         
   2   6   8       6526.80       6393.01        47.08 o                         
   3   6   8       2704.42       2577.88        28.16 o                         
   4   6   8        512.61        470.52        17.02 o                         
   5   6   8       1143.00       1213.42        23.98 o                         
   6   6   8        597.09        563.28        19.93 o                         
   7   6   8         18.24         12.95        24.13 o                         
   8   6   8        195.06        182.22        19.88 o                         
   9   6   8        551.11        598.20        24.01 o                         
  10   6   8         16.30          1.24        19.42 o                         
  11   6   8         14.53         29.45        22.89 o                         
  12   6   8         27.54         16.58        23.46 o                         
  13   6   8         21.80          2.25        24.34 o                         
  14   6   8         51.52         40.62        26.16 o                         
  15   6   8        594.57        616.95        35.01 o                         
  16   6   8        286.30        430.24        39.36 o                         
  17   6   8         36.93         56.18        36.31 o                         
  18   6   8          5.33        -35.04        35.04 o                         
  19   6   8          0.36         54.28        38.36 o                         
 -19   7   8        722.84        696.71       113.68 o                         
 -18   7   8          3.71         -5.41        35.06 o                         
 -17   7   8        116.16         94.18        35.25 o                         
 -16   7   8         86.36         75.59        33.64 o                         
 -15   7   8        310.09        317.47        35.53 o                         
 -14   7   8         27.69         22.66        28.44 o                         
 -13   7   8       2128.70       2152.86        50.64 o                         
 -12   7   8         65.21         23.58        26.72 o                         
 -11   7   8          3.43         50.39        25.53 o                         
 -10   7   8       1354.67       1487.53        44.00 o                         
  -9   7   8        218.37        207.37        26.23 o                         
  -8   7   8         10.48         55.51        25.56 o                         
  -7   7   8       8485.49       8523.04        69.82 o                         
  -6   7   8         28.38         -4.83        20.71 o                         
  -5   7   8         14.64          4.88        19.46 o                         
  -4   7   8       4609.79       4737.52        41.08 o                         
  -3   7   8         16.92         49.98        15.44 o                         
  -2   7   8        158.96        183.14        16.32 o                         
  -1   7   8       3292.65       3345.72        35.08 o                         
   0   7   8          7.33          7.27        14.13 o                         
   1   7   8       1155.54       1137.56        25.12 o                         
   2   7   8       1581.61       1577.59        26.23 o                         
   3   7   8        200.54        237.75        16.34 o                         
   4   7   8       2715.88       2669.79        32.26 o                         
   5   7   8        745.23        809.93        21.10 o                         
   6   7   8       4524.01       4500.84        46.06 o                         
   7   7   8        780.56        709.64        27.54 o                         
   8   7   8       1116.77       1071.50        30.61 o                         
   9   7   8        255.35        205.28        22.06 o                         
  10   7   8        109.00         86.11        23.28 o                         
  11   7   8          2.25        -21.17        26.58 o                         
  12   7   8       3473.19       3434.38        58.66 o                         
  13   7   8         65.25        107.08        30.01 o                         
  14   7   8       1316.41       1435.03        43.21 o                         
  15   7   8         61.25         84.25        31.58 o                         
  16   7   8         13.47         -0.39        32.24 o                         
  17   7   8        164.29        175.54        38.79 o                         
  18   7   8        118.65        150.45        39.24 o                         
 -17   8   8         32.61         37.38        40.27 o                         
 -16   8   8         60.50          7.97        34.61 o                         
 -15   8   8          9.70        -20.01        33.72 o                         
 -14   8   8        232.27        234.35        35.14 o                         
 -13   8   8        445.91        498.63        38.28 o                         
 -12   8   8       1860.89       1977.92        51.24 o                         
 -11   8   8        140.57        146.53        28.80 o                         
 -10   8   8       2143.35       2083.58        49.54 o                         
  -9   8   8          1.02          2.53        26.29 o                         
  -8   8   8        209.36        222.31        27.84 o                         
  -7   8   8       1002.25       1024.76        32.39 o                         
  -6   8   8       1907.51       1862.72        46.31 o                         
  -5   8   8        466.47        480.55        26.49 o                         
  -4   8   8       1196.55       1061.71        27.42 o                         
  -3   8   8       2155.96       2173.21        32.03 o                         
  -2   8   8        303.08        320.19        17.83 o                         
  -1   8   8        286.25        242.66        17.12 o                         
   0   8   8         13.66         27.72        15.39 o                         
   1   8   8        224.99        191.18        16.61 o                         
   2   8   8         26.08         10.82        16.06 o                         
   3   8   8       5517.64       5352.32        45.69 o                         
   4   8   8       2640.16       2594.84        34.91 o                         
   5   8   8        181.29        223.97        21.67 o                         
   6   8   8          3.78         -9.22        19.31 o                         
   7   8   8        708.08        727.15        26.62 o                         
   8   8   8         30.50         62.12        25.96 o                         
   9   8   8       3015.97       2832.25        52.33 o                         
  10   8   8        905.88        916.80        41.10 o                         
  11   8   8        301.54        295.19        31.18 o                         
  12   8   8        131.26        110.10        30.80 o                         
  13   8   8        283.29        328.98        33.93 o                         
  14   8   8          3.44          3.12        31.57 o                         
  15   8   8         86.11         57.72        40.61 o                         
  16   8   8          1.53          1.61        33.37 o                         
  17   8   8         74.31        119.25        39.60 o                         
 -16   9   8         22.57        -28.08        58.10 o                         
 -15   9   8          0.32         -7.17        36.64 o                         
 -14   9   8        179.74        204.21        38.11 o                         
 -13   9   8        113.28         74.25        34.96 o                         
 -12   9   8         24.76         15.58        30.99 o                         
 -11   9   8          8.15          0.45        29.16 o                         
 -10   9   8         37.97         -1.01        30.38 o                         
  -9   9   8       1156.26       1158.17        39.85 o                         
  -8   9   8        159.87        160.36        27.86 o                         
  -7   9   8        238.81        302.52        26.61 o                         
  -6   9   8        241.60        279.11        25.58 o                         
  -5   9   8         40.07         54.97        22.79 o                         
  -4   9   8        780.88        742.00        27.96 o                         
  -3   9   8        154.62        143.47        22.84 o                         
  -2   9   8         47.04         54.05        17.17 o                         
  -1   9   8        133.74        114.93        17.36 o                         
   0   9   8         59.48         53.33        16.83 o                         
   1   9   8        520.31        505.37        20.05 o                         
   2   9   8          2.79         18.79        16.72 o                         
   3   9   8        577.52        639.72        28.31 o                         
   4   9   8        851.94        928.58        31.64 o                         
   5   9   8         32.86         82.66        26.48 o                         
   6   9   8         13.92         17.55        26.13 o                         
   7   9   8          0.48        -26.44        26.44 o                         
   8   9   8         81.55         77.32        32.05 o                         
   9   9   8        128.48        174.99        30.96 o                         
  10   9   8         81.12        117.32        30.22 o                         
  11   9   8        267.10        231.34        34.46 o                         
  12   9   8        164.15        157.35        32.37 o                         
  13   9   8         32.15         82.58        32.98 o                         
  14   9   8         13.16         55.78        38.61 o                         
  15   9   8          2.15        -25.90        33.13 o                         
 -13  10   8        318.56        290.25        40.27 o                         
 -12  10   8         21.12         22.50        36.29 o                         
 -11  10   8        197.78        240.85        41.61 o                         
 -10  10   8         91.51         84.07        36.58 o                         
  -9  10   8         18.11          9.22        30.89 o                         
  -8  10   8        315.73        338.79        34.31 o                         
  -7  10   8          4.25        -16.71        28.48 o                         
  -6  10   8        473.59        441.99        32.08 o                         
  -5  10   8        188.12        184.17        28.71 o                         
  -4  10   8        489.87        498.68        31.06 o                         
  -3  10   8         18.91          2.70        25.73 o                         
  -2  10   8         25.24          3.47        23.68 o                         
  -1  10   8        117.63        105.43        21.74 o                         
   0  10   8         29.12         -1.84        22.70 o                         
   1  10   8         85.09         57.70        23.36 o                         
   2  10   8        222.84        180.47        29.08 o                         
   3  10   8        123.10        141.46        28.74 o                         
   4  10   8          8.51        -12.95        25.26 o                         
   5  10   8          1.06        -27.19        27.19 o                         
   6  10   8        161.40        160.09        33.05 o                         
   7  10   8        387.51        419.14        36.49 o                         
   8  10   8          1.09        -36.07        36.73 o                         
   9  10   8        315.67        306.29        37.28 o                         
  10  10   8         37.38         16.24        34.63 o                         
  11  10   8        108.41        129.95        37.07 o                         
  12  10   8          6.29          7.13        36.25 o                         
  13  10   8          0.51        -36.79        36.79 o                         
 -11  11   8        181.07        111.22        89.24 o                         
 -10  11   8        264.27        269.61        37.10 o                         
  -9  11   8        403.29        374.11        37.97 o                         
  -8  11   8        453.26        443.32        37.45 o                         
  -7  11   8       1016.29       1098.24        40.64 o                         
  -6  11   8         63.26         60.41        34.95 o                         
  -5  11   8        123.18        112.15        30.26 o                         
  -4  11   8        559.16        609.94        38.70 o                         
  -3  11   8         44.05         25.64        28.85 o                         
  -2  11   8        355.98        353.56        31.65 o                         
  -1  11   8        566.24        578.61        33.67 o                         
   0  11   8        671.85        658.32        34.89 o                         
   1  11   8        794.49        738.91        33.12 o                         
   2  11   8        224.12        184.29        30.98 o                         
   3  11   8         55.30         87.99        30.75 o                         
   4  11   8        548.25        552.90        35.86 o                         
   5  11   8        364.83        348.15        40.72 o                         
   6  11   8        530.95        587.99        46.06 o                         
   7  11   8        475.40        524.12        45.85 o                         
   8  11   8         15.62        -16.73        39.77 o                         
   9  11   8         13.35         74.38        41.24 o                         
  10  11   8        253.11        245.13        45.46 o                         
  -6  12   8        369.49        344.51        39.51 o                         
  -5  12   8        137.90        154.36        37.50 o                         
  -4  12   8        693.44        596.52        37.23 o                         
  -3  12   8         81.35         46.98        31.58 o                         
  -2  12   8        183.64        247.45        33.39 o                         
  -1  12   8        240.33        262.69        38.63 o                         
   0  12   8          1.43        -23.54        31.47 o                         
   1  12   8         66.43         56.92        35.53 o                         
   2  12   8        449.98        385.27        40.65 o                         
   3  12   8       1145.31       1140.87        47.38 o                         
   4  12   8        129.01        127.43        40.82 o                         
   5  12   8         20.98         51.74        41.03 o                         
   6  12   8         26.36          0.53        43.94 o                         
 -22   1   9        157.07        278.17        58.08 o                         
 -21   1   9         14.39         26.13        34.06 o                         
 -20   1   9         16.65         86.46        33.08 o                         
 -19   1   9         42.11          5.96        27.36 o                         
 -18   1   9        220.86        230.84        26.60 o                         
 -17   1   9        337.25        330.49        26.39 o                         
 -16   1   9        281.83        294.67        25.17 o                         
 -15   1   9          7.97         50.96        21.73 o                         
 -14   1   9        435.17        428.87        22.21 o                         
 -13   1   9        663.42        575.96        22.33 o                         
 -12   1   9       1318.39       1294.29        29.18 o                         
 -11   1   9        216.46        250.61        16.11 o                         
 -10   1   9       1546.87       1524.08        25.50 o                         
  -9   1   9       1154.97       1211.55        23.39 o                         
  -8   1   9      14441.14      14241.86        73.19 o                         
  -7   1   9       5326.39       5458.65        35.80 o                         
  -6   1   9        862.18        900.19        17.12 o                         
  -5   1   9       1477.40       1503.91        23.10 o                         
  -4   1   9        208.99        194.09        11.10 o                         
  -3   1   9        268.23        384.26        10.21 o                         
  -2   1   9      11605.94      11889.02        57.36 o                         
  -1   1   9         48.23         79.38         9.68 o                         
   0   1   9        453.44        408.31        13.54 o                         
   1   1   9       1400.61       1587.77        23.71 o                         
   2   1   9       1611.39       1909.51        31.08 o                         
   3   1   9       1161.89       1154.11        19.74 o                         
   4   1   9       8870.48       9255.70        51.02 o                         
   5   1   9         63.33         45.94        12.46 o                         
   6   1   9       7037.49       7157.63        43.80 o                         
   7   1   9       4022.51       4050.92        32.02 o                         
   8   1   9        249.03        332.15        13.38 o                         
   9   1   9        969.31        855.88        21.52 o                         
  10   1   9       3681.20       3862.85        38.35 o                         
  11   1   9        906.54        962.22        39.43 o                         
  12   1   9        680.34        575.45        24.31 o                         
  13   1   9        493.14        531.99        27.23 o                         
  14   1   9        267.07        236.98        23.80 o                         
  15   1   9          5.76         32.55        22.25 o                         
  16   1   9        352.49        412.75        29.88 o                         
  17   1   9        157.67        147.81        27.28 o                         
  18   1   9          0.40        -17.34        29.15 o                         
  19   1   9        216.71        302.53        32.66 o                         
  20   1   9          9.00        -33.79        33.79 o                         
  21   1   9        171.22        189.83        37.61 o                         
  22   1   9         18.21         93.66        37.79 o                         
 -22   2   9         55.79        108.75        40.90 o                         
 -21   2   9        824.85        819.26        42.71 o                         
 -20   2   9          7.72         39.52        32.73 o                         
 -19   2   9         59.00         74.54        29.09 o                         
 -18   2   9        753.28        813.83        35.30 o                         
 -17   2   9       2194.39       2306.93        49.73 o                         
 -16   2   9        106.59         78.19        25.75 o                         
 -15   2   9       1008.03       1008.89        27.65 o                         
 -14   2   9       1263.50       1305.98        31.15 o                         
 -13   2   9       1737.44       1714.11        33.25 o                         
 -12   2   9       4364.97       4384.47        46.48 o                         
 -11   2   9       2082.69       2097.54        31.89 o                         
 -10   2   9        126.78        135.01        14.31 o                         
  -9   2   9       3786.31       3464.18        31.75 o                         
  -8   2   9       8897.60       8706.62        59.14 o                         
  -7   2   9       2589.20       2435.82        24.49 o                         
  -6   2   9        157.02        200.57        11.90 o                         
  -5   2   9       6860.78       7061.87        38.75 o                         
  -4   2   9       3113.15       3078.68        26.35 o                         
  -3   2   9       5912.23       5982.34        33.80 o                         
  -2   2   9      14935.59      15188.58        67.01 o                         
  -1   2   9        285.05        359.48        15.43 o                         
   0   2   9        228.64        236.18        13.50 o                         
   1   2   9       2685.17       2502.37        25.85 o                         
   2   2   9       3571.94       3362.76        27.31 o                         
   3   2   9       5813.34       5787.70        37.37 o                         
   4   2   9        179.71        158.03        13.54 o                         
   5   2   9         56.12        102.22        12.02 o                         
   6   2   9       1403.67       1506.03        21.99 o                         
   7   2   9        637.66        558.67        18.24 o                         
   8   2   9       8194.43       7616.14        52.35 o                         
   9   2   9       2955.11       3016.78        34.59 o                         
  10   2   9       2807.62       2586.84        33.54 o                         
  11   2   9         80.63        115.96        18.29 o                         
  12   2   9        327.78        257.93        21.45 o                         
  13   2   9        560.00        443.38        24.93 o                         
  14   2   9       2390.09       2356.00        42.86 o                         
  15   2   9         58.54         80.57        25.44 o                         
  16   2   9       1995.94       1960.20        47.40 o                         
  17   2   9          7.41          8.44        27.41 o                         
  18   2   9        376.33        482.41        33.72 o                         
  19   2   9        774.61        791.63        37.80 o                         
  20   2   9       1000.32        972.49        46.76 o                         
  21   2   9          8.20         42.73        36.12 o                         
  22   2   9          5.55         21.71        37.73 o                         
 -22   3   9          2.35         18.18        52.74 o                         
 -21   3   9         10.04         37.37        34.99 o                         
 -20   3   9         58.30         24.77        33.94 o                         
 -19   3   9          0.14        -31.52        31.52 o                         
 -18   3   9        995.17       1104.85        38.65 o                         
 -17   3   9        350.64        351.53        30.46 o                         
 -16   3   9        588.92        495.82        27.40 o                         
 -15   3   9          0.48         25.83        22.39 o                         
 -14   3   9         21.05         42.58        22.11 o                         
 -13   3   9         19.70         17.53        20.93 o                         
 -12   3   9       1556.85       1476.02        34.66 o                         
 -11   3   9        463.83        422.54        25.06 o                         
 -10   3   9         25.59         10.52        15.59 o                         
  -9   3   9        191.47        179.02        16.16 o                         
  -8   3   9       3342.18       3240.50        29.30 o                         
  -7   3   9         51.10         56.31        15.19 o                         
  -6   3   9        672.48        598.13        14.36 o                         
  -5   3   9       2070.42       1991.12        21.40 o                         
  -4   3   9        376.10        392.25        13.19 o                         
  -3   3   9        677.79        601.31        14.56 o                         
  -2   3   9       7077.19       6574.39        37.15 o                         
  -1   3   9         35.16         21.21        10.05 o                         
   0   3   9       5803.54       5970.23        34.46 o                         
   1   3   9       1317.49       1214.03        18.67 o                         
   2   3   9       1986.99       1790.87        20.87 o                         
   3   3   9       3098.82       3121.17        27.80 o                         
   4   3   9       7147.20       7173.26        44.29 o                         
   5   3   9         67.26         45.67        11.79 o                         
   6   3   9       1976.08       1859.84        23.31 o                         
   7   3   9         77.30         71.06        14.84 o                         
   8   3   9       1180.72       1079.39        24.44 o                         
   9   3   9        203.07        213.06        16.77 o                         
  10   3   9        414.72        447.46        19.40 o                         
  11   3   9        984.45       1048.78        33.41 o                         
  12   3   9        476.18        505.13        21.52 o                         
  13   3   9        105.09        110.36        18.77 o                         
  14   3   9        663.92        614.11        27.56 o                         
  15   3   9        356.07        290.24        28.18 o                         
  16   3   9         38.42         37.89        27.04 o                         
  17   3   9        501.04        548.08        33.77 o                         
  18   3   9       1033.49        989.34        38.80 o                         
  19   3   9        786.30        877.05        39.32 o                         
  20   3   9         13.42         -2.60        31.64 o                         
  21   3   9         15.44         13.79        33.44 o                         
 -21   4   9        223.61        214.79        37.67 o                         
 -20   4   9          0.71        -14.44        33.67 o                         
 -19   4   9         14.47        -28.97        32.01 o                         
 -18   4   9         61.86         67.73        31.60 o                         
 -17   4   9         35.28         46.99        25.43 o                         
 -16   4   9         31.68         29.96        24.43 o                         
 -15   4   9        412.35        427.23        27.30 o                         
 -14   4   9        543.77        591.93        27.32 o                         
 -13   4   9        412.44        382.86        24.80 o                         
 -12   4   9       1200.14       1179.51        31.03 o                         
 -11   4   9       3156.70       3076.11        41.02 o                         
 -10   4   9        200.26        199.73        20.39 o                         
  -9   4   9        397.98        419.79        21.60 o                         
  -8   4   9        915.37        878.06        32.81 o                         
  -7   4   9       3353.55       3179.27        35.53 o                         
  -6   4   9       2940.53       2973.47        33.91 o                         
  -5   4   9        717.98        696.05        14.68 o                         
  -4   4   9          8.86         26.99        10.69 o                         
  -3   4   9        851.43        860.98        16.18 o                         
  -2   4   9        467.00        480.87        13.36 o                         
  -1   4   9       2598.45       2718.98        23.68 o                         
   0   4   9       3219.73       3357.48        26.01 o                         
   1   4   9       1131.99       1218.37        19.19 o                         
   2   4   9        908.07        883.39        16.47 o                         
   3   4   9       6073.95       6303.80        37.00 o                         
   4   4   9        501.67        519.36        15.63 o                         
   5   4   9       4363.43       4536.40        40.28 o                         
   6   4   9         10.16          7.67        10.93 o                         
   7   4   9       1030.03        961.54        27.12 o                         
   8   4   9          8.80         22.79        15.33 o                         
   9   4   9       3865.53       3785.35        38.10 o                         
  10   4   9        348.28        310.28        20.90 o                         
  11   4   9         73.11         91.61        18.15 o                         
  12   4   9         38.86         31.76        18.24 o                         
  13   4   9        511.90        471.88        26.43 o                         
  14   4   9          0.14        -15.93        22.50 o                         
  15   4   9        286.96        241.86        26.91 o                         
  16   4   9          0.07         27.10        25.89 o                         
  17   4   9         10.16        -12.20        27.26 o                         
  18   4   9        178.22        187.44        38.76 o                         
  19   4   9         71.29         84.02        35.10 o                         
  20   4   9         63.14         65.76        35.31 o                         
  21   4   9        160.26        143.75        47.18 o                         
 -20   5   9        229.14        238.38        37.52 o                         
 -19   5   9        678.82        676.13        40.53 o                         
 -18   5   9          1.97         27.96        29.38 o                         
 -17   5   9         82.83         58.38        29.02 o                         
 -16   5   9       2288.97       2291.68        47.70 o                         
 -15   5   9        272.78        309.80        27.11 o                         
 -14   5   9        429.96        455.12        31.88 o                         
 -13   5   9         57.99         95.36        23.12 o                         
 -12   5   9         78.37         92.99        22.35 o                         
 -11   5   9         17.76        -10.76        19.72 o                         
 -10   5   9       6146.21       5956.37        55.59 o                         
  -9   5   9         48.28         44.67        19.42 o                         
  -8   5   9         72.68         68.24        18.90 o                         
  -7   5   9       1001.87        939.08        24.24 o                         
  -6   5   9         10.43          4.14        13.64 o                         
  -5   5   9          0.99         10.60        13.27 o                         
  -4   5   9       5154.90       5031.56        37.53 o                         
  -3   5   9        129.50        128.20        11.14 o                         
  -2   5   9       4884.58       5007.12        33.54 o                         
  -1   5   9       7835.13       7568.95        41.08 o                         
   0   5   9       1983.65       1968.27        26.11 o                         
   1   5   9       3610.61       3546.30        31.51 o                         
   2   5   9       7165.37       7148.78        45.09 o                         
   3   5   9          2.31          2.55        14.06 o                         
   4   5   9        589.91        586.61        18.42 o                         
   5   5   9        617.52        588.02        17.02 o                         
   6   5   9         54.30         47.50        15.03 o                         
   7   5   9        568.33        568.70        24.32 o                         
   8   5   9        165.52        190.44        19.77 o                         
   9   5   9       1793.13       1711.52        33.75 o                         
  10   5   9        169.46        181.02        21.06 o                         
  11   5   9        153.35        162.86        21.24 o                         
  12   5   9          5.82          2.83        19.96 o                         
  13   5   9         57.34         83.63        24.10 o                         
  14   5   9        145.69         91.75        24.94 o                         
  15   5   9       2453.67       2375.30        53.06 o                         
  16   5   9         19.19         33.24        29.12 o                         
  17   5   9        583.71        584.09        35.85 o                         
  18   5   9        156.72        159.31        39.91 o                         
  19   5   9          1.95        -36.06        36.14 o                         
  20   5   9         71.91         47.07        42.98 o                         
 -19   6   9        237.68        239.72        35.92 o                         
 -18   6   9        232.43        224.88        39.44 o                         
 -17   6   9        562.63        600.20        35.32 o                         
 -16   6   9         21.66         93.82        28.80 o                         
 -15   6   9       1629.01       1543.18        40.02 o                         
 -14   6   9         45.40         32.50        23.93 o                         
 -13   6   9        785.92        771.52        30.34 o                         
 -12   6   9         54.89         43.88        25.60 o                         
 -11   6   9        633.75        681.97        27.71 o                         
 -10   6   9         59.17         59.33        21.40 o                         
  -9   6   9       3324.58       3363.95        44.10 o                         
  -8   6   9         31.46         55.56        19.57 o                         
  -7   6   9        154.29        177.33        20.64 o                         
  -6   6   9        525.78        510.02        22.72 o                         
  -5   6   9         24.58         29.40        16.48 o                         
  -4   6   9         42.00         33.13        16.47 o                         
  -3   6   9       7169.99       7166.00        49.01 o                         
  -2   6   9        180.10        167.51        15.37 o                         
  -1   6   9       4571.78       4520.11        36.44 o                         
   0   6   9       1956.32       1918.95        25.32 o                         
   1   6   9        693.17        707.91        19.38 o                         
   2   6   9        661.68        664.66        18.78 o                         
   3   6   9        339.40        365.83        16.97 o                         
   4   6   9         31.02         29.89        14.78 o                         
   5   6   9        926.44        842.06        20.21 o                         
   6   6   9       5267.30       5162.67        47.55 o                         
   7   6   9       4452.06       4311.17        44.92 o                         
   8   6   9         70.38         44.65        19.31 o                         
   9   6   9         24.20          0.82        19.56 o                         
  10   6   9        365.39        387.25        23.20 o                         
  11   6   9          7.37         42.17        21.58 o                         
  12   6   9       1719.52       1831.89        43.56 o                         
  13   6   9       1238.04       1215.66        36.29 o                         
  14   6   9       1046.35       1008.71        35.07 o                         
  15   6   9         65.55         30.89        30.06 o                         
  16   6   9        463.84        450.68        39.27 o                         
  17   6   9         51.51        110.72        37.61 o                         
  18   6   9        388.65        425.30        42.40 o                         
  19   6   9        151.85        138.96        39.91 o                         
 -18   7   9          8.74        -36.25        46.04 o                         
 -17   7   9         79.92         56.83        42.03 o                         
 -16   7   9         50.21         32.80        33.92 o                         
 -15   7   9         88.20         51.94        33.13 o                         
 -14   7   9        391.74        421.20        32.72 o                         
 -13   7   9        458.65        480.37        32.30 o                         
 -12   7   9        119.74        121.34        28.11 o                         
 -11   7   9       1173.23       1089.91        53.61 o                         
 -10   7   9        474.96        445.47        29.97 o                         
  -9   7   9       1080.41        993.42        35.82 o                         
  -8   7   9        109.70        127.55        25.19 o                         
  -7   7   9         93.53         86.69        22.49 o                         
  -6   7   9          1.75         32.86        21.77 o                         
  -5   7   9         51.50         34.01        20.20 o                         
  -4   7   9        442.88        465.23        19.60 o                         
  -3   7   9        137.59        139.89        16.46 o                         
  -2   7   9       1076.73        907.35        21.35 o                         
  -1   7   9          0.30        -14.89        14.89 o                         
   0   7   9       1020.17       1087.29        26.14 o                         
   1   7   9         17.34         32.90        15.43 o                         
   2   7   9        489.86        450.49        19.28 o                         
   3   7   9         46.88         15.27        14.96 o                         
   4   7   9        192.59        250.16        18.91 o                         
   5   7   9       2486.54       2486.28        39.25 o                         
   6   7   9       3940.30       3727.96        43.98 o                         
   7   7   9        275.77        241.50        21.66 o                         
   8   7   9        207.74        165.68        21.59 o                         
   9   7   9        302.92        287.47        22.90 o                         
  10   7   9        948.77        950.01        31.56 o                         
  11   7   9        317.80        374.77        27.42 o                         
  12   7   9         58.59         83.37        28.93 o                         
  13   7   9        347.68        300.60        31.99 o                         
  14   7   9         33.36         56.85        30.46 o                         
  15   7   9         55.82         32.72        30.77 o                         
  16   7   9        305.53        307.12        39.19 o                         
  17   7   9          0.70        -36.40        36.40 o                         
  18   7   9         36.58        -13.13        38.96 o                         
 -17   8   9        441.49        441.72        58.66 o                         
 -16   8   9         20.44        -39.15        39.15 o                         
 -15   8   9        118.64        179.97        36.54 o                         
 -14   8   9          5.89         -8.76        31.46 o                         
 -13   8   9          7.69         60.07        31.73 o                         
 -12   8   9        120.98        156.30        30.02 o                         
 -11   8   9        318.34        314.87        31.22 o                         
 -10   8   9        126.08         86.90        29.10 o                         
  -9   8   9        312.82        348.14        30.17 o                         
  -8   8   9         93.80         59.79        26.49 o                         
  -7   8   9        329.26        377.64        27.16 o                         
  -6   8   9        191.42        168.09        24.67 o                         
  -5   8   9        190.64        215.20        24.45 o                         
  -4   8   9         18.43         16.94        21.01 o                         
  -3   8   9         60.84         46.57        18.02 o                         
  -2   8   9        369.40        327.10        18.29 o                         
  -1   8   9        583.90        641.45        20.65 o                         
   0   8   9        440.20        420.03        18.62 o                         
   1   8   9        413.57        410.99        18.57 o                         
   2   8   9          4.00         19.10        15.93 o                         
   3   8   9          1.81          3.58        17.26 o                         
   4   8   9        488.93        471.82        25.95 o                         
   5   8   9        991.03       1102.09        32.05 o                         
   6   8   9        258.12        303.40        23.09 o                         
   7   8   9         79.40         28.32        21.63 o                         
   8   8   9         35.17         29.28        23.34 o                         
   9   8   9        147.15        182.47        28.42 o                         
  10   8   9          3.02         34.43        28.16 o                         
  11   8   9         92.17         92.81        29.64 o                         
  12   8   9        387.76        423.44        34.00 o                         
  13   8   9         73.06         60.89        37.78 o                         
  14   8   9          2.87         37.20        32.56 o                         
  15   8   9          3.94        -25.69        32.15 o                         
  16   8   9        106.61        132.60        35.35 o                         
  17   8   9          6.19        -21.84        47.01 o                         
 -15   9   9         17.76        -48.36        61.23 o                         
 -14   9   9        501.39        541.01        52.61 o                         
 -13   9   9          6.51         21.29        36.15 o                         
 -12   9   9         43.00         36.95        33.53 o                         
 -11   9   9        284.09        238.26        35.67 o                         
 -10   9   9       1604.47       1556.03        45.59 o                         
  -9   9   9        513.83        503.53        33.70 o                         
  -8   9   9       2537.56       2451.36        50.03 o                         
  -7   9   9        832.24        935.02        32.00 o                         
  -6   9   9        410.58        424.02        27.60 o                         
  -5   9   9         88.31         79.70        24.22 o                         
  -4   9   9       2320.39       2386.85        47.74 o                         
  -3   9   9        406.38        432.59        24.60 o                         
  -2   9   9         99.46         80.43        17.34 o                         
  -1   9   9       1293.66       1327.35        26.08 o                         
   0   9   9        129.14        107.30        17.85 o                         
   1   9   9        378.07        346.95        19.31 o                         
   2   9   9        708.10        744.82        24.14 o                         
   3   9   9          3.10        -10.39        17.31 o                         
   4   9   9        512.90        570.38        28.14 o                         
   5   9   9          8.69         -0.32        26.09 o                         
   6   9   9        858.93        761.85        33.88 o                         
   7   9   9       3665.39       3669.65        58.60 o                         
   8   9   9       1261.36       1252.53        48.49 o                         
   9   9   9       2850.21       2627.98        80.68 o                         
  10   9   9         26.30         57.22        32.11 o                         
  11   9   9         59.73         67.86        32.77 o                         
  12   9   9        607.52        556.20        36.53 o                         
  13   9   9          2.35          6.34        32.71 o                         
  14   9   9          2.08          4.50        33.32 o                         
  15   9   9        581.84        551.17        40.39 o                         
 -13  10   9        247.37        258.17        45.82 o                         
 -12  10   9          4.36        -15.44        41.35 o                         
 -11  10   9         29.06         24.16        33.53 o                         
 -10  10   9        206.71        245.34        38.85 o                         
  -9  10   9       1830.66       1967.29        54.88 o                         
  -8  10   9         39.68         51.10        33.90 o                         
  -7  10   9       1432.58       1430.86        41.82 o                         
  -6  10   9         53.99         52.28        28.52 o                         
  -5  10   9         15.69         -3.90        27.25 o                         
  -4  10   9        136.23        142.88        28.23 o                         
  -3  10   9        232.62        197.06        28.29 o                         
  -2  10   9          1.55          7.51        23.69 o                         
  -1  10   9       1003.42       1025.57        30.35 o                         
   0  10   9        455.67        415.82        23.34 o                         
   1  10   9         74.85         66.87        21.47 o                         
   2  10   9        258.10        268.48        23.29 o                         
   3  10   9        931.80        939.56        30.94 o                         
   4  10   9         15.05         17.05        24.78 o                         
   5  10   9        131.29         85.86        28.51 o                         
   6  10   9       1932.97       1958.78        55.80 o                         
   7  10   9        661.61        747.96        44.22 o                         
   8  10   9          3.83        -32.64        32.64 o                         
   9  10   9         28.36         14.52        34.36 o                         
  10  10   9        115.67        141.05        37.03 o                         
  11  10   9         25.82         39.81        36.07 o                         
  12  10   9       3168.54       3242.13        86.95 o                         
  13  10   9        302.38        373.86        70.34 o                         
 -10  11   9        118.59        133.02        39.47 o                         
  -9  11   9         10.85         13.31        36.83 o                         
  -8  11   9         22.73         -8.81        33.25 o                         
  -7  11   9         14.06          0.26        38.90 o                         
  -6  11   9        238.90        280.24        33.03 o                         
  -5  11   9        209.35        217.07        31.62 o                         
  -4  11   9         75.39        103.44        30.38 o                         
  -3  11   9        405.47        395.17        32.56 o                         
  -2  11   9        197.30        217.99        41.43 o                         
  -1  11   9         53.69         -3.04        27.93 o                         
   0  11   9         60.94         47.13        28.04 o                         
   1  11   9        258.43        297.05        31.90 o                         
   2  11   9        106.11         97.93        30.28 o                         
   3  11   9          0.51        -10.10        29.47 o                         
   4  11   9          7.54        -23.46        31.77 o                         
   5  11   9          2.92         48.71        41.43 o                         
   6  11   9         13.05         41.04        39.80 o                         
   7  11   9          2.89        -23.10        39.39 o                         
   8  11   9         81.21         97.08        42.26 o                         
   9  11   9        128.65        125.45        45.78 o                         
  10  11   9          0.47        -27.16        70.42 o                         
  -5  12   9         58.31         -8.81        36.81 o                         
  -4  12   9          5.42          8.22        32.89 o                         
  -3  12   9         48.03         55.74        31.92 o                         
  -2  12   9          2.46          4.00        30.94 o                         
  -1  12   9        540.86        537.17        37.86 o                         
   0  12   9        350.91        300.13        38.56 o                         
   1  12   9         59.62         35.53        37.69 o                         
   2  12   9          2.17        -27.73        57.88 o                         
   3  12   9         55.76         84.49        35.75 o                         
   4  12   9          9.53         -7.62        43.73 o                         
   5  12   9        110.73         91.32        74.36 o                         
 -22   0  10          6.53          6.58       187.52 o                         
 -21   0  10        248.69        225.44        53.73 o                         
 -20   0  10       1666.89       1918.24        66.71 o                         
 -19   0  10        676.65        709.70        62.91 o                         
 -18   0  10        409.26        447.02        41.49 o                         
 -17   0  10        408.59        401.83        39.65 o                         
 -16   0  10        485.21        498.60        38.61 o                         
 -15   0  10        546.72        668.29        38.30 o                         
 -14   0  10        850.85        865.05        45.32 o                         
 -13   0  10       2319.29       2194.57        54.23 o                         
 -12   0  10       6141.65       5992.48        65.68 o                         
 -11   0  10        772.16        676.37        27.43 o                         
 -10   0  10       5632.28       5467.90        58.57 o                         
  -9   0  10       4192.71       4153.40        49.76 o                         
  -8   0  10       1711.68       1698.32        31.79 o                         
  -7   0  10       4381.94       4483.66        49.93 o                         
  -6   0  10         23.84          5.40        15.06 o                         
  -5   0  10      20329.86      20784.14       126.13 o                         
  -4   0  10       9457.30       9275.03        71.26 o                         
  -3   0  10       1014.87        969.20        33.54 o                         
  -2   0  10       8722.13       8373.38        69.83 o                         
  -1   0  10        353.47        332.95        20.67 o                         
   0   0  10         14.96         29.41        17.66 o                         
   1   0  10        260.64        218.96        15.08 o                         
   2   0  10        705.27        600.22        21.34 o                         
   3   0  10       5789.59       6351.08        55.70 o                         
   4   0  10       6397.64       5653.01        53.01 o                         
   5   0  10        677.96        617.68        22.51 o                         
   6   0  10      11274.67      11757.77        89.30 o                         
   7   0  10        418.68        331.03        20.43 o                         
   8   0  10       2492.06       2917.46        46.96 o                         
   9   0  10        259.38        417.34        21.97 o                         
  10   0  10        244.41        192.98        37.33 o                         
  11   0  10      12859.47      13009.67       120.75 o                         
  12   0  10       3270.29       3221.89        61.21 o                         
  13   0  10        157.25        282.76        33.86 o                         
  14   0  10        234.19        187.90        34.50 o                         
  15   0  10        823.75        781.85        42.63 o                         
  16   0  10        183.09        221.81        36.35 o                         
  17   0  10       1205.77       1337.56        80.64 o                         
  18   0  10         23.40         24.21        36.63 o                         
  19   0  10        140.21        197.02        49.68 o                         
  20   0  10        474.47        564.84        68.21 o                         
  21   0  10         75.65         52.75        51.74 o                         
  22   0  10        117.04        231.47        55.91 o                         
 -22   1  10         15.09         73.00        41.42 o                         
 -21   1  10        384.38        462.81        40.75 o                         
 -20   1  10        225.13        260.78        33.36 o                         
 -19   1  10        320.30        347.25        43.56 o                         
 -18   1  10        510.52        476.17        31.24 o                         
 -17   1  10        166.89        162.79        25.51 o                         
 -16   1  10        600.86        615.00        27.78 o                         
 -15   1  10       1103.69       1044.11        30.56 o                         
 -14   1  10         55.29         78.95        21.24 o                         
 -13   1  10       1515.52       1429.79        32.33 o                         
 -12   1  10       4980.46       4685.73        43.91 o                         
 -11   1  10       2074.49       2056.47        29.09 o                         
 -10   1  10       1511.78       1488.25        26.08 o                         
  -9   1  10      15219.29      14911.45        77.85 o                         
  -8   1  10         10.81         18.93        11.95 o                         
  -7   1  10         80.40        109.43        11.94 o                         
  -6   1  10        567.22        520.00        13.80 o                         
  -5   1  10       2857.78       2715.06        24.79 o                         
  -4   1  10       1188.29       1362.82        19.08 o                         
  -3   1  10       5861.41       5970.29        38.91 o                         
  -2   1  10        436.30        395.41        14.53 o                         
  -1   1  10        135.19        178.37        10.52 o                         
   0   1  10        413.37        467.93        13.44 o                         
   1   1  10       7170.22       6816.27        38.40 o                         
   2   1  10        200.08        202.47        11.79 o                         
   3   1  10       2322.31       2494.03        25.58 o                         
   4   1  10        266.79        334.24        17.07 o                         
   5   1  10       3643.33       3984.77        31.71 o                         
   6   1  10       6406.09       6366.65        41.99 o                         
   7   1  10      15101.95      15119.19        77.31 o                         
   8   1  10         12.96          1.68        12.33 o                         
   9   1  10       1158.33       1216.95        26.67 o                         
  10   1  10        530.67        471.02        19.66 o                         
  11   1  10          4.77         -9.43        18.94 o                         
  12   1  10       2221.60       2160.36        38.76 o                         
  13   1  10        118.47        128.69        25.97 o                         
  14   1  10       1899.83       1795.79        40.84 o                         
  15   1  10         39.40          5.70        23.10 o                         
  16   1  10         33.58         59.79        24.86 o                         
  17   1  10         78.98        114.26        26.42 o                         
  18   1  10         30.81         -7.20        28.22 o                         
  19   1  10        541.60        470.76        35.01 o                         
  20   1  10        395.63        448.01        44.33 o                         
  21   1  10        141.01        198.90        38.01 o                         
 -22   2  10         33.15         25.89        41.33 o                         
 -21   2  10         89.27        118.68        37.76 o                         
 -20   2  10        881.64        931.13        42.93 o                         
 -19   2  10         10.18         45.69        28.80 o                         
 -18   2  10        339.37        367.57        31.41 o                         
 -17   2  10        334.02        312.07        29.44 o                         
 -16   2  10        957.21        950.15        34.93 o                         
 -15   2  10         14.65         36.38        22.21 o                         
 -14   2  10         23.42         20.57        19.26 o                         
 -13   2  10         58.98         64.56        18.75 o                         
 -12   2  10        216.67        187.78        19.11 o                         
 -11   2  10       1706.58       1715.39        30.60 o                         
 -10   2  10        242.71        235.13        16.35 o                         
  -9   2  10          2.78          2.22        13.48 o                         
  -8   2  10        375.87        380.83        15.41 o                         
  -7   2  10        428.70        435.37        13.95 o                         
  -6   2  10         29.02         13.51        11.07 o                         
  -5   2  10       1150.71       1114.83        19.55 o                         
  -4   2  10       8721.75       9029.40        50.70 o                         
  -3   2  10       4591.75       4585.91        29.41 o                         
  -2   2  10         15.68          7.20        11.12 o                         
  -1   2  10         20.30         29.44        10.53 o                         
   0   2  10       3801.28       3963.56        27.94 o                         
   1   2  10        872.77        937.75        21.96 o                         
   2   2  10       2387.37       2656.10        25.69 o                         
   3   2  10        931.97       1075.02        20.24 o                         
   4   2  10        360.78        376.04        16.00 o                         
   5   2  10          0.07          4.96        12.10 o                         
   6   2  10        766.94        843.60        23.09 o                         
   7   2  10        156.91        107.73        12.48 o                         
   8   2  10          8.00         13.30        15.84 o                         
   9   2  10        932.02        895.69        23.12 o                         
  10   2  10        204.36        239.05        18.94 o                         
  11   2  10       1508.81       1495.88        31.62 o                         
  12   2  10        455.11        474.02        24.57 o                         
  13   2  10        528.24        520.20        25.88 o                         
  14   2  10          0.99         11.13        22.73 o                         
  15   2  10          2.60         -1.62        22.58 o                         
  16   2  10          0.85          4.82        24.40 o                         
  17   2  10        443.17        469.88        33.04 o                         
  18   2  10        101.06        125.24        30.57 o                         
  19   2  10          2.27         46.15        30.90 o                         
  20   2  10         13.41         -3.67        31.65 o                         
  21   2  10          0.34        -32.79        35.40 o                         
 -21   3  10         20.82        -11.38        39.54 o                         
 -20   3  10         51.78         24.77        40.55 o                         
 -19   3  10        578.50        620.22        38.65 o                         
 -18   3  10         74.39        117.31        29.33 o                         
 -17   3  10        888.72        843.56        37.81 o                         
 -16   3  10        429.82        479.58        28.26 o                         
 -15   3  10        963.00        884.95        30.55 o                         
 -14   3  10        501.27        471.76        26.08 o                         
 -13   3  10        191.05        218.54        22.56 o                         
 -12   3  10         26.69         25.21        19.79 o                         
 -11   3  10       3687.06       3551.34        51.47 o                         
 -10   3  10          4.34          6.30        16.20 o                         
  -9   3  10        397.51        412.22        20.08 o                         
  -8   3  10         67.76        105.24        14.06 o                         
  -7   3  10        600.66        610.15        21.21 o                         
  -6   3  10       2641.09       2600.01        24.88 o                         
  -5   3  10       4848.68       4755.19        32.03 o                         
  -4   3  10         10.43         -4.68        10.65 o                         
  -3   3  10       8643.02       8673.51        45.61 o                         
  -2   3  10         60.77         41.39        10.39 o                         
  -1   3  10        488.91        433.63        15.03 o                         
   0   3  10          0.22          2.66        10.91 o                         
   1   3  10       5731.14       5750.11        35.81 o                         
   2   3  10         57.99         32.45        11.28 o                         
   3   3  10       2825.02       2766.46        27.36 o                         
   4   3  10       1474.11       1597.25        23.37 o                         
   5   3  10       1860.55       1684.43        24.01 o                         
   6   3  10         57.33         35.34        12.84 o                         
   7   3  10       1513.88       1531.71        28.67 o                         
   8   3  10        975.00        963.06        24.02 o                         
   9   3  10         29.25         50.34        17.73 o                         
  10   3  10        802.78        901.84        24.13 o                         
  11   3  10        107.08        113.55        19.43 o                         
  12   3  10        668.84        595.29        23.70 o                         
  13   3  10        664.97        663.89        27.93 o                         
  14   3  10        195.25        178.64        24.76 o                         
  15   3  10        934.92       1007.71        33.86 o                         
  16   3  10        654.89        781.55        48.40 o                         
  17   3  10         13.60          3.35        28.61 o                         
  18   3  10        577.64        630.97        35.79 o                         
  19   3  10         63.35         32.44        31.58 o                         
  20   3  10        242.86        267.95        35.11 o                         
  21   3  10        145.04        207.58        36.35 o                         
 -21   4  10       1154.46       1186.18        54.20 o                         
 -20   4  10        113.22        178.84        40.98 o                         
 -19   4  10        937.13        911.25        48.24 o                         
 -18   4  10        714.94        703.24        37.28 o                         
 -17   4  10          5.75          3.91        25.98 o                         
 -16   4  10       1465.14       1437.27        38.26 o                         
 -15   4  10        116.78        118.98        25.00 o                         
 -14   4  10         57.20         58.79        23.51 o                         
 -13   4  10        275.81        281.87        24.57 o                         
 -12   4  10        523.19        519.32        25.55 o                         
 -11   4  10        350.05        292.18        22.45 o                         
 -10   4  10       2107.66       2018.97        36.98 o                         
  -9   4  10        742.19        748.44        24.24 o                         
  -8   4  10        883.44        911.83        32.47 o                         
  -7   4  10         16.10         18.11        14.07 o                         
  -6   4  10       2099.32       1903.10        22.21 o                         
  -5   4  10         93.33        108.02        10.92 o                         
  -4   4  10       4791.88       4584.41        32.37 o                         
  -3   4  10        343.92        371.97        13.36 o                         
  -2   4  10       7555.22       7440.32        42.10 o                         
  -1   4  10       1679.33       1773.12        21.21 o                         
   0   4  10       5455.46       5450.36        34.46 o                         
   1   4  10        101.08         98.58        12.49 o                         
   2   4  10       5581.80       5313.86        35.17 o                         
   3   4  10       1569.43       1670.38        24.03 o                         
   4   4  10       7234.60       7047.55        43.75 o                         
   5   4  10       2152.01       2032.76        25.20 o                         
   6   4  10         20.68          0.57        12.62 o                         
   7   4  10        188.88        237.70        16.96 o                         
   8   4  10         77.60         44.97        15.86 o                         
   9   4  10        153.34        240.82        18.13 o                         
  10   4  10       6304.54       6037.87        51.68 o                         
  11   4  10       4949.26       4831.43        45.53 o                         
  12   4  10        804.06        778.54        24.87 o                         
  13   4  10         81.41         20.24        19.98 o                         
  14   4  10        150.79        251.59        26.03 o                         
  15   4  10         56.76         75.11        28.08 o                         
  16   4  10       1677.63       1748.60        51.92 o                         
  17   4  10       1408.04       1630.19        49.09 o                         
  18   4  10          3.47        -28.87        32.93 o                         
  19   4  10        377.01        299.22        37.49 o                         
  20   4  10          7.10         19.73        35.90 o                         
 -20   5  10        271.61        278.84        42.78 o                         
 -19   5  10         25.80          3.30        37.41 o                         
 -18   5  10          8.88        -15.95        32.89 o                         
 -17   5  10        215.48        116.86        28.11 o                         
 -16   5  10          0.85        -25.41        25.41 o                         
 -15   5  10       1565.54       1543.87        39.55 o                         
 -14   5  10         11.20         16.48        23.43 o                         
 -13   5  10          3.50        -22.99        22.99 o                         
 -12   5  10        192.73        211.17        23.63 o                         
 -11   5  10       2111.95       2127.55        40.21 o                         
 -10   5  10        151.46        140.50        21.76 o                         
  -9   5  10        193.95        182.72        21.17 o                         
  -8   5  10        924.74        923.49        35.25 o                         
  -7   5  10        723.10        660.84        21.88 o                         
  -6   5  10        668.99        636.60        18.97 o                         
  -5   5  10         86.04         42.51        13.90 o                         
  -4   5  10         38.06         46.30        14.14 o                         
  -3   5  10        100.39         88.55        11.44 o                         
  -2   5  10        351.63        350.69        14.92 o                         
  -1   5  10       1438.53       1521.16        22.47 o                         
   0   5  10         30.82         46.81        13.41 o                         
   1   5  10       2979.51       2899.24        29.60 o                         
   2   5  10        466.06        554.36        22.99 o                         
   3   5  10        191.18        161.20        15.91 o                         
   4   5  10        300.72        285.90        16.88 o                         
   5   5  10        200.30        143.40        16.05 o                         
   6   5  10          4.05         10.88        16.99 o                         
   7   5  10        584.81        537.96        22.02 o                         
   8   5  10       5447.12       5397.30        49.58 o                         
   9   5  10        326.37        262.61        20.97 o                         
  10   5  10       1848.34       1881.54        35.80 o                         
  11   5  10         12.96        -10.03        20.62 o                         
  12   5  10        122.83        119.00        22.26 o                         
  13   5  10        555.28        482.50        32.20 o                         
  14   5  10       1325.37       1424.69        41.67 o                         
  15   5  10        145.23        102.52        29.99 o                         
  16   5  10         83.23         90.05        31.05 o                         
  17   5  10         22.19        -30.73        30.73 o                         
  18   5  10        111.46         93.00        34.88 o                         
  19   5  10        483.40        546.33        52.56 o                         
  20   5  10        271.75        340.23        78.63 o                         
 -19   6  10         53.16         33.10        40.00 o                         
 -18   6  10         87.07        152.80        36.09 o                         
 -17   6  10        336.25        359.55        36.79 o                         
 -16   6  10         46.99         18.83        28.70 o                         
 -15   6  10         70.41         84.67        26.60 o                         
 -14   6  10        127.47        106.70        25.54 o                         
 -13   6  10         25.00         52.12        24.03 o                         
 -12   6  10        264.61        247.08        25.61 o                         
 -11   6  10        125.83        166.35        23.70 o                         
 -10   6  10        611.03        602.14        26.84 o                         
  -9   6  10        633.88        714.36        28.77 o                         
  -8   6  10        483.41        500.68        27.30 o                         
  -7   6  10        330.85        333.03        26.58 o                         
  -6   6  10         78.15         84.49        19.55 o                         
  -5   6  10       1765.19       1747.00        31.40 o                         
  -4   6  10        497.78        535.75        20.59 o                         
  -3   6  10       5010.86       5011.54        46.56 o                         
  -2   6  10        199.45        213.64        17.07 o                         
  -1   6  10          5.92         14.82        15.39 o                         
   0   6  10       2364.86       2229.50        27.66 o                         
   1   6  10        466.15        458.93        17.64 o                         
   2   6  10        147.63        142.42        15.82 o                         
   3   6  10        230.24        215.78        17.33 o                         
   4   6  10         14.33          9.53        15.07 o                         
   5   6  10        670.20        684.53        24.37 o                         
   6   6  10         14.08        -10.46        18.47 o                         
   7   6  10         67.07         28.37        19.14 o                         
   8   6  10       1423.43       1509.50        34.04 o                         
   9   6  10          3.17         24.16        20.13 o                         
  10   6  10        142.32        169.01        22.15 o                         
  11   6  10          4.48         20.09        20.79 o                         
  12   6  10         40.42         20.83        24.20 o                         
  13   6  10        280.65        297.98        28.12 o                         
  14   6  10        152.65        222.83        29.89 o                         
  15   6  10        211.42        202.88        31.78 o                         
  16   6  10         70.10        116.16        43.34 o                         
  17   6  10        381.38        346.01        38.77 o                         
  18   6  10         55.48         51.02        36.94 o                         
  19   6  10         19.04        -36.90        38.44 o                         
 -18   7  10         29.30         21.04        40.77 o                         
 -17   7  10        814.55        763.33        48.59 o                         
 -16   7  10         45.89         45.33        38.29 o                         
 -15   7  10        159.80        138.05        34.15 o                         
 -14   7  10         26.22         15.86        32.51 o                         
 -13   7  10       1291.40       1280.42        50.08 o                         
 -12   7  10         67.83         94.58        28.19 o                         
 -11   7  10       2160.45       2301.45        56.30 o                         
 -10   7  10        778.54        811.44        33.76 o                         
  -9   7  10        379.46        432.93        29.70 o                         
  -8   7  10          0.66         -8.88        24.63 o                         
  -7   7  10       1280.96       1218.34        35.93 o                         
  -6   7  10          9.76        -20.96        20.96 o                         
  -5   7  10       2282.88       2238.11        38.14 o                         
  -4   7  10         24.20         43.39        18.38 o                         
  -3   7  10       1351.30       1413.03        30.17 o                         
  -2   7  10         20.15         17.31        16.09 o                         
  -1   7  10       1752.33       1756.44        32.42 o                         
   0   7  10        306.53        279.29        17.72 o                         
   1   7  10          3.72        -10.99        16.35 o                         
   2   7  10        532.30        510.33        20.16 o                         
   3   7  10       1157.73       1097.48        25.10 o                         
   4   7  10        713.90        705.59        21.44 o                         
   5   7  10       1486.06       1395.29        32.98 o                         
   6   7  10        192.47        167.22        21.30 o                         
   7   7  10          3.58         28.86        20.26 o                         
   8   7  10          6.23         27.55        20.68 o                         
   9   7  10       1542.46       1585.58        36.32 o                         
  10   7  10        849.06        934.05        29.89 o                         
  11   7  10        852.40        767.65        32.08 o                         
  12   7  10        577.74        570.02        36.39 o                         
  13   7  10         12.28        -12.77        28.73 o                         
  14   7  10          3.68         29.95        30.89 o                         
  15   7  10        108.07         75.04        32.04 o                         
  16   7  10         95.47        148.18        38.65 o                         
  17   7  10          1.48          6.82        37.02 o                         
  18   7  10        731.91        641.46       117.69 o                         
 -16   8  10        149.25        164.60        42.46 o                         
 -15   8  10         63.72         23.57        39.54 o                         
 -14   8  10        131.07        102.19        39.14 o                         
 -13   8  10        369.65        438.72        37.91 o                         
 -12   8  10       1091.34       1046.08        45.02 o                         
 -11   8  10        218.22        241.99        31.17 o                         
 -10   8  10        578.32        561.77        37.12 o                         
  -9   8  10        153.96        193.12        28.85 o                         
  -8   8  10       1042.03       1038.38        35.97 o                         
  -7   8  10        118.60        117.22        25.75 o                         
  -6   8  10       1240.04       1257.19        47.54 o                         
  -5   8  10        120.84        144.81        22.81 o                         
  -4   8  10        896.75        951.47        29.31 o                         
  -3   8  10        553.05        530.01        21.73 o                         
  -2   8  10          5.69         -8.88        16.47 o                         
  -1   8  10        767.37        770.05        23.56 o                         
   0   8  10        815.54        825.81        21.59 o                         
   1   8  10        817.20        729.05        21.07 o                         
   2   8  10        756.38        692.50        21.79 o                         
   3   8  10        427.15        445.02        21.26 o                         
   4   8  10        373.04        345.47        25.40 o                         
   5   8  10        145.22        117.12        23.71 o                         
   6   8  10       1696.05       1684.96        40.27 o                         
   7   8  10        178.29        165.00        22.77 o                         
   8   8  10       1605.31       1616.62        38.47 o                         
   9   8  10       1082.75       1140.95        43.96 o                         
  10   8  10        324.43        300.01        30.88 o                         
  11   8  10          1.75         24.06        29.57 o                         
  12   8  10         76.57         32.54        30.42 o                         
  13   8  10         10.91         23.84        31.73 o                         
  14   8  10         64.83        113.02        33.50 o                         
  15   8  10       1675.64       1737.76        62.63 o                         
  16   8  10        739.90        755.03        46.70 o                         
 -15   9  10          1.17         55.29        59.42 o                         
 -14   9  10          9.85        117.78        48.16 o                         
 -13   9  10          6.21          8.77        60.76 o                         
 -12   9  10         34.38         45.25        35.80 o                         
 -11   9  10        315.97        311.20        36.60 o                         
 -10   9  10        343.55        359.22        36.38 o                         
  -9   9  10         37.76         68.26        30.90 o                         
  -8   9  10          5.59        -11.30        28.00 o                         
  -7   9  10        917.38        913.12        49.19 o                         
  -6   9  10          0.06        -23.79        23.79 o                         
  -5   9  10          1.35        -14.49        23.59 o                         
  -4   9  10         66.13         72.89        22.77 o                         
  -3   9  10        115.65         72.50        22.15 o                         
  -2   9  10        235.28        228.27        20.64 o                         
  -1   9  10        772.63        761.99        21.91 o                         
   0   9  10         13.07         10.48        17.20 o                         
   1   9  10          3.50          6.51        17.29 o                         
   2   9  10         98.62         67.66        17.81 o                         
   3   9  10        133.82        103.67        20.06 o                         
   4   9  10        304.33        360.77        26.95 o                         
   5   9  10        580.83        644.28        31.44 o                         
   6   9  10         86.33         59.42        27.77 o                         
   7   9  10         69.27         38.36        28.19 o                         
   8   9  10       1234.11       1315.70        45.23 o                         
   9   9  10          6.66        -11.22        32.57 o                         
  10   9  10        109.71         93.25        34.83 o                         
  11   9  10        106.71        139.93        35.55 o                         
  12   9  10         35.58         11.66        32.02 o                         
  13   9  10         48.26         76.12        36.06 o                         
  14   9  10        456.52        593.21        52.05 o                         
 -12  10  10        145.45        124.73        39.70 o                         
 -11  10  10          8.54         21.04        36.76 o                         
 -10  10  10        296.96        327.35        40.89 o                         
  -9  10  10        113.19        119.35        36.79 o                         
  -8  10  10         40.54         49.93        41.04 o                         
  -7  10  10          7.35        -12.73        31.67 o                         
  -6  10  10         65.77         30.96        29.44 o                         
  -5  10  10        170.11        188.50        29.75 o                         
  -4  10  10        649.29        693.46        33.70 o                         
  -3  10  10        259.36        206.42        26.48 o                         
  -2  10  10         12.81         -0.57        22.15 o                         
  -1  10  10          0.23         22.94        20.00 o                         
   0  10  10          4.53        -18.33        18.33 o                         
   1  10  10        146.86        115.13        19.67 o                         
   2  10  10        733.60        731.62        30.98 o                         
   3  10  10        100.67        113.57        24.79 o                         
   4  10  10         19.87         35.37        25.73 o                         
   5  10  10          1.93        -15.99        28.15 o                         
   6  10  10        393.58        307.29        34.21 o
[truncated: 315,334 more chars]
